# Supplementary material for: The channel catfish genome sequence provides insights into the evolution of scale formation in teleosts
Source: Nat Commun. 2016 Jun 2;7:11757. doi: 10.1038/ncomms11757 (PMC4895719; doi:10.1038/ncomms11757)
Supplement: Supplementary Data 1 — A list of 111 genes included in the most highly variable genomic regions. [file ncomms11757-s2.xlsx]

## Sheet: Sheet1
Supplementary Data 1. A list of 111 genes included in the most highly variable genomic regions
chr	chr_start	chr_end		Accession_number	Gene_name	Gene_function	Duplication
lg1	252841	243101		EAW92069.1	metastasis suppressor 1, isoform CRA_a [Homo sapiens]	related to cancer progression or tumor metastasis
lg1	235652	234678		XP_001344981.4	PREDICTED: GTPase IMAP family member 7-like [Danio rerio]	B cell differentiation
lg1	213796	207420		XP_007232119.1	PREDICTED: transmembrane protein 65-like isoform X1 [Astyanax mexicanus]	integral component of membrane
lg1	312713	270470		XP_007256903.1	PREDICTED: leucine-rich repeat-containing protein 16A-like [Astyanax mexicanus]	actin filament organization
lg10	13386558	13397587		AAF81097.1	alpha actin [Ictalurus punctatus]	alpha actin
lg10	13308353	13314654		AAI53483.1	Zgc:66241 protein, partial [Danio rerio]	Transcription regulation
lg10	13321356	13343648		ADO27929.1	mitochondrial probable methyltransferase c20orf7-like protein [Ictalurus furcatus]	methyltransferase activity
lg10	13367293	13383191		NP_998696.1	nuclear pore complex protein Nup133 [Danio rerio]	pathogenesis,Involved in poly(A)+ RNA transport
lg10	13346341	13360226		XP_002660602.3	PREDICTED: axonal transport of synaptic vesicles-like, partial [Danio rerio]	Axonal transport of synaptic vesicles-like protein
lg10	13304650	13306515		XP_007238994.1	PREDICTED: BTB/POZ domain-containing protein 3-like [Astyanax mexicanus]	Substrate-specific adapter of a BCR (BTB-CUL3-RBX1) E3 ubiquitin-protein ligase complex
lg11	1577519	1575359		AAB67871.1	MHC class II beta chain [Ictalurus punctatus]	T cell costimulation, antigen processing and presentation of exogenous peptide antigen	1
lg11	1559856	1557693		AAB67872.1	MHC class II beta chain [Ictalurus punctatus]	T cell costimulation, antigen processing and presentation of exogenous peptide antigen
lg11	1593576	1581064		AAD39870.1	MHC class II antigen [Ictalurus punctatus]	MHC class II receptor activity	2
lg11	1566213	1564883		AAD39872.1	MHC class II antigen [Ictalurus punctatus]	T cell costimulation, antigen processing and presentation of exogenous peptide antigen
lg11	1538008	1521331		XP_005167303.1	PREDICTED: glycosyltransferase 1 domain-containing protein 1, partial [Danio rerio]	transferring glycosyl groups
lg11	1516779	1504329		XP_007242270.1	PREDICTED: solute carrier family 15 member 4-like [Astyanax mexicanus]	Organic anion transporter
lg12	27281561	27292551		XP_004563123.1	PREDICTED: caspase recruitment domain-containing protein 11-like [Maylandia zebra]	costimulatory signal essential for T-cell receptor (TCR)-mediated T-cell activation
lg12	27237698	27279025		XP_005171678.1	PREDICTED: interferon-induced very large GTPase 1-like [Danio rerio]	Interferon-induced, may involved in innate and adaptive immunity
lg13	3278156	3332393		XP_007254006.1	PREDICTED: guanine nucleotide exchange factor VAV2 isoform X5 [Astyanax mexicanus]	innate immune response,Fc-gamma receptor signaling pathway involved in phagocytosis	3
lg13	3189505	3209906		XP_007194479.1	PREDICTED: guanine nucleotide exchange factor VAV2 isoform X3 [Balaenoptera acutorostrata scammoni]	innate immune response,Fc-gamma receptor signaling pathway involved in phagocytosis
lg14	2419616	2418013		AAR11553.1	neuropilin 1b [Danio rerio]	growth factor binding, VEGF-activated neuropilin signaling pathway
lg14	2434685	2428948		NP_001135641.1	phospholipase D2 [Xenopus (Silurana) tropicalis]	endocytosis, Fc-gamma receptor signaling pathway involved in phagocytosis, G-protein coupled receptor internalization
lg14	2400361	2384667		NP_956913.2	UPF0668 protein C10orf76 homolog [Danio rerio]	may function as a transcriptional regulator
lg14	2418160	2419634		XP_002937710.2	PREDICTED: GRIP and coiled-coil domain-containing protein 2 [Xenopus (Silurana) tropicalis]	late endosome to Golgi transport
lg14	2481134	2482431		XP_005165271.1	PREDICTED: uncharacterized protein LOC100148510 isoform X3 [Danio rerio]	uncharacterized protein LOC100148510 isoform X3
lg14	2437724	2437305		XP_007236431.1	PREDICTED: uncharacterized protein LOC103026859 [Astyanax mexicanus]	uncharacterized protein LOC103026859
lg14	2469698	2489911		XP_007245261.1	PREDICTED: uncharacterized protein LOC103021505 isoform X4 [Astyanax mexicanus]	uncharacterized protein LOC103021505 isoform X4
lg14	2454312	2466509		XP_007245265.1	PREDICTED: myosin-9-like [Astyanax mexicanus]	leukocyte migration
lg14	2438864	2443911		XP_007245366.1	PREDICTED: uncharacterized protein LOC103028537 [Astyanax mexicanus]	uncharacterized protein LOC103028537
lg14	2407302	2402520		Q99JY3	GTPase IMAP family member 4	Immunity-associated protein, regulating lymphocyte apoptosis
lg14	2526916	2498868		XP_005174330.1	PREDICTED: GTPase IMAP family member 8-like isoform X1 [Danio rerio]	Exerts an anti-apoptotic effect in the immune system and is involved in responses to infections
lg15	4410348	4423923		AAI29182.1	Zgc:158263 [Danio rerio]	ceramide kinase, affact neutrophils number in blood
lg15	4472416	4574079		XP_005162330.1	PREDICTED: basement membrane-specific heparan sulfate proteoglycan core protein isoform X3 [Danio rerio]	Pathogenesis, component of the glomerular basement membrane
lg15	4389285	4410091		NP_998361.1	polypeptide N-acetylgalactosaminyltransferase 6 [Danio rerio]	GALNT6 protein could glycosylate and stabilize mucin 1
lg16	26108991	26109165		XP_006033265.1	PREDICTED: LOW QUALITY PROTEIN: glycogen phosphorylase, muscle form [Alligator sinensis]	allosteric enzyme in carbohydrate metabolism
lg16	26135276	26136592		XP_006641934.1	PREDICTED: interferon-induced very large GTPase 1-like [Lepisosteus oculatus]	Interferon-induced, may involved in innate and adaptive immunity
lg16	26093974	26112201		NP_997974.2	glycogen phosphorylase, brain form [Danio rerio]	allosteric enzyme in carbohydrate metabolism
lg17	26279629	26246106		XP_007227794.1	PREDICTED: chromatin assembly factor 1 subunit B [Astyanax mexicanus]	mediate chromatin assembly in DNA replication and DNA repair
lg17	26214707	26194769		XP_007227796.1	PREDICTED: protein dopey-2 isoform X1 [Astyanax mexicanus]	protein traffic between late Golgi and early endosomes
lg17	26308871	26290592		O95625	Zinc finger and BTB domain-containing protein 11	transcriptional regulation
lg18	4262230	4258952		XP_005280844.1	PREDICTED: catenin alpha-1 [Chrysemys picta bellii]	actin filament binding
lg18	4285024	4283409		XP_007257805.1	PREDICTED: leucine-rich repeat transmembrane neuronal protein 2 [Astyanax mexicanus]	Leucine-rich repeat and immunoglobulin-like domain-containing nogo receptor-interacting protein
lg18	4299242	4299387		XP_007561601.1	PREDICTED: catenin alpha-1 [Poecilia formosa]	actin binding	4
lg19	8908869	8923066		NP_001107893.1	protein CIP2A [Danio rerio]	spermatogenesis，positive regulation of neural precursor cell proliferation
lg19	8900473	8900618		NP_001187922.1	sh2 domain-containing protein 1b [Ictalurus punctatus]	signal transducer activity
lg19	8955159	8961690		XP_005162818.1	PREDICTED: G-protein coupled receptor 64 [Danio rerio]	leading to rapid and transient activation of numerous intracellular signaling pathways
lg19	8944766	8953410		XP_007252372.1	PREDICTED: gamma-aminobutyric acid receptor subunit rho-3-like [Astyanax mexicanus]	transport
lg19	8923823	8933321		XP_007252373.1	PREDICTED: HERV-H LTR-associating protein 2-like [Astyanax mexicanus]	Retroviral envelope proteins mediate receptor recognition and membrane fusion during early infection
lg19	8962420	8990577		XP_007252416.1	PREDICTED: mucin-2-like [Astyanax mexicanus]	May provide a protective layer on epithelial cells against bacterial and enzyme attack
lg2	184318	184036		XP_006638312.1	PREDICTED: kelch-like protein 10-like [Lepisosteus oculatus]	regulation of transcription, DNA-templated
lg2	182832	183134		XP_007253060.1	PREDICTED: protein dopey-1-like isoform X3 [Astyanax mexicanus]	May be involved in protein traffic between late Golgi and early endosomes
lg2	148112	150064		AAI57389.1	Unknown (protein for IMAGE:7070805), partial [Danio rerio]	unknown
lg2	129486	137888		NP_001187930.1	akirin-1 [Ictalurus punctatus]	protein binding
lg2	139680	145611		XP_007231020.1	PREDICTED: proline-rich nuclear receptor coactivator 2-like isoform X1 [Astyanax mexicanus]	Nuclear receptor coactivator. May play a role in signal transduction
lg2	175947	196646		XP_007253060.1	PREDICTED: protein dopey-1-like isoform X3 [Astyanax mexicanus]	May be involved in protein traffic between late Golgi and early endosomes
lg20	24874911	24877630		XP_007260301.1	PREDICTED: synaptotagmin-7-like [Astyanax mexicanus]	Regulates the Ca2+-dependent secretion of norepinephrine in PC12 cells
lg20	24788529	24801062		XP_005496858.1	PREDICTED: cleavage and polyadenylation specificity factor subunit 7 [Zonotrichia albicollis]	an essential role in early development and hematopoiesis
lg21	1294150	1307733		XP_003973336.1	PREDICTED: uncharacterized protein LOC101070465 [Takifugu rubripes]	uncharacterized
lg21	1218147	1222718		XP_006783408.1	PREDICTED: voltage-dependent L-type calcium channel subunit alpha-1D-like isoform X1 [Neolamprologus brichardi]	regulates calcium current density and activation/inactivation kinetics of the calcium channel
lg21	1270914	1273468		XP_007254621.1	PREDICTED: bcl10-interacting CARD protein-like [Astyanax mexicanus]	negative regulation of I-kappaB kinase/NF-kappaB signaling
lg21	1260748	1269155		XP_007254622.1	PREDICTED: protein bicaudal D homolog 2-like isoform X1 [Astyanax mexicanus]	transport
lg21	1192985	1200131		XP_007256818.1	PREDICTED: dihydropyridine-sensitive L-type skeletal muscle calcium channel subunit alpha-1-like [Astyanax mexicanus]
lg22	23699237	23705896		XP_007247739.1	PREDICTED: leucine-rich repeat and fibronectin type III domain-containing protein 1-like [Astyanax mexicanus]	Leucine-rich repeat and immunoglobulin-like domain-containing nogo receptor-interacting protein
lg23	11957040	11948472		XP_007232330.1	PREDICTED: protein Wnt-7b-like [Astyanax mexicanus]	angiogenesis
lg23	11946725	11915328		XP_007232332.1	PREDICTED: differentially expressed in FDCP 6 homolog [Astyanax mexicanus]	activation of Rho GTPases RAC1, RhoA and CDC42
lg23	11906360	11874531		XP_007232334.1	PREDICTED: pendrin-like isoform X1 [Astyanax mexicanus]	sulfate transport
lg23	12025185	11978608		XP_007232328.1	PREDICTED: peroxisome proliferator-activated receptor alpha isoform X1 [Astyanax mexicanus]	toxin catabolic process
lg24	17377176	17383800		XP_004082770.1	PREDICTED: uncharacterized protein LOC101162800 [Oryzias latipes]	uncharacterized
lg24	17351350	17354272		XP_005159623.1	PREDICTED: regulating synaptic membrane exocytosis protein 2 isoform X5 [Danio rerio]	exocytosis
lg24	17291447	17348900		XP_005462227.1	PREDICTED: uncharacterized protein LOC102079676 [Oreochromis niloticus]	uncharacterized
lg25	21424116	21423637		XP_007237859.1	PREDICTED: protocadherin gamma-A4-like [Astyanax mexicanus]	cell adhesion
lg25	21472746	21470111		AAI62450.1	Protocadherin 1 gamma 3 [Danio rerio]	cell adhesion
lg25	21469719	21463346		XP_004545934.1	PREDICTED: protocadherin gamma-A11-like [Maylandia zebra]	cell adhesion
lg25	21403175	21396433		XP_007228333.1	PREDICTED: uncharacterized protein LOC103029809 [Astyanax mexicanus]	uncharacterized
lg25	21452238	21448111		XP_007237844.1	PREDICTED: protocadherin alpha-C2-like isoform X1 [Astyanax mexicanus]	cell adhesion
lg27	15528278	15545659		ACO14339.1	HERV-H LTR-associating protein 2 precursor [Esox lucius]	T cell costimulation
lg27	15571160	15570733		NP_001133563.1	Renin receptor precursor [Salmo salar]	generate angiotensin I from angiotensinogen in the plasma, initiating a cascade of reactions that produce an elevation of blood pressure and increased sodium retention by the kidney
lg27	15589340	15608377		XP_007257699.1	PREDICTED: myelin-oligodendrocyte glycoprotein-like isoform X1 [Astyanax mexicanus]	Mediates homophilic cell-cell adhesion (By similarity
lg27	15558892	15563702		XP_007257703.1	PREDICTED: uncharacterized protein LOC103045502 isoform X1 [Astyanax mexicanus]	uncharacterized
lg28	2246331	2244607		XP_005160620.1	PREDICTED: cell division cycle-associated protein 4 isoform X2 [Danio rerio]	cell division cycle-associated protein
lg28	2206421	2194933		XP_005449743.1	PREDICTED: phospholipase B1, membrane-associated-like [Oreochromis niloticus]	Phospholipase
lg28	2285184	2279714		XP_007255580.1	PREDICTED: uncharacterized protein LOC103029526 [Astyanax mexicanus]	uncharacterized
lg28	2272583	2261201		XP_007258246.1	PREDICTED: uncharacterized protein LOC103036000 isoform X2 [Astyanax mexicanus]	uncharacterized
lg28	2241264	2223523		XP_007258254.1	PREDICTED: activator of 90 kDa heat shock protein ATPase homolog 1-like [Astyanax mexicanus]	promotes the maturation, structural maintenance and proper regulation of specific target proteins involved in cell cycle control and signal transduction
lg28	2221747	2209564		XP_007258255.1	PREDICTED: protein sel-1 homolog 1-like [Astyanax mexicanus]	Notch signaling pathway,response to endoplasmic reticulum stress
lg29	14316475	14298375		XP_007231327.1	PREDICTED: uncharacterized protein LOC103029301 isoform X2 [Astyanax mexicanus]	uncharacterized protein
lg3	31872713	31872849		XP_005622502.1	PREDICTED: hemicentin-1 isoform X1 [Canis lupus familiaris]	visual perception	5
lg3	31887190	31798607		XP_007238353.1	PREDICTED: hemicentin-1-like [Astyanax mexicanus]	visual perception
lg4	30324931	30324377		XP_007241238.1	PREDICTED: protein NLRC5-like, partial [Astyanax mexicanus]	defense response to virus
lg4	30377774	30404433		NP_001189349.1	protein FAM214A [Danio rerio]	unknown function
lg4	30302330	30307427		XP_005170041.1	PREDICTED: NACHT, LRR and PYD domains-containing protein 12 isoform X4 [Danio rerio]	inflammatory response
lg5	567748	559948		NP_001187868.1	mitochondrial NADH dehydrogenase (ubiquinone) 1 beta subcomplex subunit 8 [Ictalurus punctatus]	mitochondrial NADH dehydrogenase
lg5	579624	575966		XP_003441845.1	PREDICTED: acyl-CoA desaturase-like isoform X1 [Oreochromis niloticus]	fatty-acyl-CoA binding
lg5	589324	588146		XP_005171761.1	PREDICTED: macrophage mannose receptor 1-like [Danio rerio]	macrophage mannose receptor
lg5	535197	537650		XP_005453753.1	PREDICTED: fatty acid desaturase 6-like isoform X1 [Oreochromis niloticus]	Fatty acid desaturase
lg5	500565	512622		XP_007239032.1	PREDICTED: otopetrin-3-like [Astyanax mexicanus]	otopetrin 1 (Otop1) as a component of a counterinflammatory pathway
lg5	524725	531522		XP_007260977.1	PREDICTED: tripartite motif-containing protein 16-like [Astyanax mexicanus]	negative regulation of interleukin-6 production
lg6	33605927	33602322		WP_003775690.1	hypothetical protein [Erysipelothrix rhusiopathiae]	hypothetical
lg6	33677841	33634440		XP_004559733.1	PREDICTED: cadherin-23-like [Maylandia zebra]	calcium ion binding	6
lg6	33716828	33682757		NP_999974.1	cadherin-23 precursor [Danio rerio]	calcium ion binding
lg7	3472211	3473617		XP_005496900.1	PREDICTED: serine/arginine repetitive matrix protein 2-like, partial [Zonotrichia albicollis]	nucleotide binding
lg7	3495626	3543372		XP_007244205.1	PREDICTED: glutamate decarboxylase 1-like isoform X1 [Astyanax mexicanus]	glutamate decarboxylase
lg7	3449335	3458583		XP_007244209.1	PREDICTED: lupus La protein [Astyanax mexicanus]	innate immune response
lg7	3445790	3446532		XP_007244211.1	PREDICTED: pyridoxal phosphate phosphatase PHOSPHO2 [Astyanax mexicanus]	Lupus La protein
lg7	3385958	3443143		XP_003258868.1	PREDICTED: adenylate cyclase type 10 isoform 1 [Nomascus leucogenys]	Pyridoxal phosphate phosphatase
lg8	3399456	3374358		AAH66505.1	Abcf2 protein [Danio rerio]	ATP-binding cassette sub-family F member
lg8	3340870	3296880		XP_007233108.1	PREDICTED: anion exchange protein 2-like isoform X1 [Astyanax mexicanus]	mediates electroneutral anion exchange
lg8	3367876	3357159		XP_693210.4	PREDICTED: tetratricopeptide repeat protein 19, mitochondrial [Danio rerio]	defense response to virus
lg9	26202058	26201403		ABD85545.1	immune-type receptor 5, partial [Ictalurus punctatus]	integrin-mediated immune-cell migration
lg9	26272811	26273992		ELR61013.1	hypothetical protein M91_09415, partial [Bos mutus]	novel immune type receptor 5
lg9	26293146	26312230		XP_682813.6	PREDICTED: integrin alpha-6 [Danio rerio]	The yak genome and adaptation to life at high altitude
