# Supplementary material for: The channel catfish genome sequence provides insights into the evolution of scale formation in teleosts
Source: Nat Commun. 2016 Jun 2;7:11757. doi: 10.1038/ncomms11757 (PMC4895719; doi:10.1038/ncomms11757)
Supplement: Supplementary Data 2 — A list of 3,688 duplicated gene sets in channel catfish. [file ncomms11757-s3.xlsx]

## Sheet: Sheet1
Supplementary Data 2. A list of 3,688 duplicated gene sets in channel catfish.
catfish gene id	cluster	chromosome	scaffold	From	To	uniport id	uniport gene name	Nr ID	Nr gene name
g55106.t1	cluster1	chr7	jcf7180005416893s2t1	3527582	3536622	Q4QRK0	Methionine aminopeptidase 1	XP_811780.1	hypothetical protein [Trypanosoma cruzi strain CL Brener]
g10357.t1	cluster1		jcf7180005407669	17481	23508	Q5I0A0	Methionine aminopeptidase 1	XP_004590682.1	PREDICTED: methionine aminopeptidase 1 [Ochotona princeps]
g54411.t1	cluster1	chr22	jcf7180005416891s4t2	191015	194058	Q4QRK0	Methionine aminopeptidase 1	XP_004590682.1	PREDICTED: methionine aminopeptidase 1 [Ochotona princeps]
g54411.t1	cluster1	chr8	jcf7180005416891s1t4	1347703	1350746	Q4QRK0	Methionine aminopeptidase 1	XP_004590682.1	PREDICTED: methionine aminopeptidase 1 [Ochotona princeps]
g5002.t1	cluster1		jcf7180005398427	6105	8169	Q7ZWV9	Methionine aminopeptidase 1	XP_002648163.1	Hypothetical protein CBG24246 [Caenorhabditis briggsae]
g40837.t1	cluster1	chr8	jcf7180005416811	1878671	1880659	Q7ZWV9	Methionine aminopeptidase 1	XP_002648163.1	Hypothetical protein CBG24246 [Caenorhabditis briggsae]
g48945.t1	cluster1		jcf7180005416835s2t4	179198	180627	Q7ZWV9	Methionine aminopeptidase 1	XP_004082703.1	PREDICTED: methionine aminopeptidase 1-like [Oryzias latipes]
g10104.t1	cluster1		jcf7180005407534	19207	21163	Q7ZWV9	Methionine aminopeptidase 1	XP_004590682.1	PREDICTED: methionine aminopeptidase 1 [Ochotona princeps]
g23086.t1	cluster1		jcf7180005415270	126866	128841	Q7ZWV9	Methionine aminopeptidase 1	XP_004590682.1	PREDICTED: methionine aminopeptidase 1 [Ochotona princeps]
g17963.t1	cluster1		jcf7180005412295	45501	46841	Q7ZWV9	Methionine aminopeptidase 1	AAH46685.1	Metap1 protein [Xenopus laevis]
g11150.t1	cluster1		jcf7180005408093	85083	86877	A6QLA4	Methionine aminopeptidase 1	XP_004590682.1	PREDICTED: methionine aminopeptidase 1 [Ochotona princeps]
g45612.t1	cluster1	chr3	jcf7180005416822	215747	218538	Q7ZWV9	Methionine aminopeptidase 1	XP_002648163.1	Hypothetical protein CBG24246 [Caenorhabditis briggsae]
g18109.t1	cluster1		jcf7180005412421	3761	5149	A6QLA4	Methionine aminopeptidase 1	NP_001133711.1	Methionine aminopeptidase 1 [Salmo salar]
g32982.t1	cluster1	chr10	jcf7180005416563	1715104	1717604	Q7ZWV9	Methionine aminopeptidase 1	XP_001432014.1	hypothetical protein [Paramecium tetraurelia strain d4-2]
g49906.t1	cluster1	chr9	jcf7180005416839	1887037	1890192	Q5I0A0	Methionine aminopeptidase 1	NP_001133711.1	Methionine aminopeptidase 1 [Salmo salar]
g41718.t1	cluster1	chr12	jcf7180005416813	4176676	4181812	Q7ZWV9	Methionine aminopeptidase 1	AAH46685.1	Metap1 protein [Xenopus laevis]
g4612.t1	cluster1		jcf7180005398208	21195	23726	Q7ZWV9	Methionine aminopeptidase 1	XP_002648163.1	Hypothetical protein CBG24246 [Caenorhabditis briggsae]
g27142.t1	cluster1		jcf7180005416107	2872	6992	Q5ZIM5	Methionine aminopeptidase 1	XP_004672670.1	PREDICTED: A-kinase anchor protein 14 [Jaculus jaculus]
g22390.t1	cluster1	chr18	jcf7180005414843	10530	11717	Q7ZWV9	Methionine aminopeptidase 1	XP_004559387.1	PREDICTED: methionine aminopeptidase 1-like [Maylandia zebra]
g26192.t1	cluster1	chr18	jcf7180005415879	491426	492784	Q7ZWV9	Methionine aminopeptidase 1	XP_967283.1	PREDICTED: similar to methionine aminopeptidase [Tribolium castaneum]
g27042.t1	cluster1		jcf7180005416066	3647	5046	Q7ZWV9	Methionine aminopeptidase 1	AAH46685.1	Metap1 protein [Xenopus laevis]
g56263.t1	cluster1		jcf7180005416897	2077900	2080626	Q4QRK0	Methionine aminopeptidase 1	NP_001133711.1	Methionine aminopeptidase 1 [Salmo salar]
g56623.t1	cluster1		jcf7180005416900	303699	306507	Q7ZWV9	Methionine aminopeptidase 1	XP_004590682.1	PREDICTED: methionine aminopeptidase 1 [Ochotona princeps]
g55404.t1	cluster1	chr1	jcf7180005416894s3t2	93125	98346	Q5I0A0	Methionine aminopeptidase 1	XP_004590682.1	PREDICTED: methionine aminopeptidase 1 [Ochotona princeps]
g32131.t1	cluster1	chr1	jcf7180005416561	5404479	5406725	Q7ZWV9	Methionine aminopeptidase 1	WP_002596755.1	hypothetical protein [Clostridium colicanis]
g507.t1	cluster1		jcf7180005376609	29288	30866	Q5I0A0	Methionine aminopeptidase 1	ACO09891.1	Methionine aminopeptidase 1 [Osmerus mordax]
g54520.t1	cluster1	chr18	jcf7180005416891s4t4	123472	124965	Q7ZWV9	Methionine aminopeptidase 1	AAH46685.1	Metap1 protein [Xenopus laevis]
g55218.t1	cluster1	chr23	jcf7180005416894s1t2	721051	725940	Q4QRK0	Methionine aminopeptidase 1	ACO09891.1	Methionine aminopeptidase 1 [Osmerus mordax]
g55218.t1	cluster1	chr4	jcf7180005416894s2t2u1	142586	147475	Q4QRK0	Methionine aminopeptidase 1	ACO09891.1	Methionine aminopeptidase 1 [Osmerus mordax]
g31548.t1	cluster1	chr13	jcf7180005416559s2	3013054	3014043	Q4QRK0	Methionine aminopeptidase 1	XP_004559387.1	PREDICTED: methionine aminopeptidase 1-like [Maylandia zebra]
g12188.t1	cluster1		jcf7180005408744	3612	5410	Q7ZWV9	Methionine aminopeptidase 1	NP_001154120.1	Methionine aminopeptidase 1 [Oncorhynchus mykiss]
g53220.t1	cluster1	chr3	jcf7180005416889s2	1943732	1945986	Q5I0A0	Methionine aminopeptidase 1	XP_004559387.1	PREDICTED: methionine aminopeptidase 1-like [Maylandia zebra]
g32226.t1	cluster1	chr7	jcf7180005416562s1t3	293582	294907	Q7ZWV9	Methionine aminopeptidase 1	XP_002168646.2	PREDICTED: uncharacterized protein LOC100205358 [Hydra vulgaris]
g54622.t1	cluster1	chr29	jcf7180005416892	988171	992606	A6QLA4	Methionine aminopeptidase 1	BAA07679.1	KIAA0094 [Homo sapiens]
g42234.t1	cluster1	chr9	jcf7180005416815s2	5482986	5484633	Q5RBF3	Methionine aminopeptidase 1	XP_002194619.1	PREDICTED: methionine aminopeptidase 1 [Taeniopygia guttata]
g57215.t1	cluster1		jcf7180005416900	10278703	10279827	Q5I0A0	Methionine aminopeptidase 1	XP_004559387.1	PREDICTED: methionine aminopeptidase 1-like [Maylandia zebra]
g11486.t1	cluster1		jcf7180005408227	21951	23135	Q7ZWV9	Methionine aminopeptidase 1	AAH46685.1	Metap1 protein [Xenopus laevis]
g17514.t1	cluster1	chr4	jcf7180005412049	44378	45943	A6QLA4	Methionine aminopeptidase 1	ACO09891.1	Methionine aminopeptidase 1 [Osmerus mordax]
g35705.t1	cluster1	chr19	jcf7180005416795s1	413572	414285	Q7ZWV9	Methionine aminopeptidase 1	NP_001133711.1	Methionine aminopeptidase 1 [Salmo salar]
g56898.t1	cluster1		jcf7180005416900	4140652	4141587	Q4QRK0	Methionine aminopeptidase 1	XP_004263599.1	PREDICTED: methionine aminopeptidase 1 [Orcinus orca]
g26151.t1	cluster1	chr28	jcf7180005415877s2	4185235	4186404	Q7ZWV9	Methionine aminopeptidase 1	WP_002596755.1	hypothetical protein [Clostridium colicanis]
g26964.t1	cluster1		jcf7180005416039	34836	35747	Q7ZWV9	Methionine aminopeptidase 1	XP_004788718.1	PREDICTED: methionine aminopeptidase 1 isoform X2 [Mustela putorius furo]
g43338.t1	cluster1	chr6	jcf7180005416818s2	1807508	1808733	Q7ZWV9	Methionine aminopeptidase 1	AAH46685.1	Metap1 protein [Xenopus laevis]
g26515.t1	cluster1	chr24	jcf7180005415882	275123	275815	Q4QRK0	Methionine aminopeptidase 1	AAH76042.1	Metap1 protein, partial [Danio rerio]
g47136.t1	cluster1		jcf7180005416827s5t4	76852	77931	Q7ZWV9	Methionine aminopeptidase 1	AAH46685.1	Metap1 protein [Xenopus laevis]
g9012.t1	cluster1		jcf7180005406996	8059	11290	Q7ZWV9	Methionine aminopeptidase 1	XP_004082703.1	PREDICTED: methionine aminopeptidase 1-like [Oryzias latipes]
g50867.t1	cluster1	chr11	jcf7180005416843s2	413813	415489	Q7ZWV9	Methionine aminopeptidase 1	XP_001621264.1	hypothetical protein NEMVEDRAFT_v1g222181 [Nematostella vectensis]
g40873.t1	cluster1	chr8	jcf7180005416811	2361275	2362123	Q7ZWV9	Methionine aminopeptidase 1	XP_004590682.1	PREDICTED: methionine aminopeptidase 1 [Ochotona princeps]
g49832.t1	cluster1	chr9	jcf7180005416839	656425	657216	Q7ZWV9	Methionine aminopeptidase 1	XP_004590682.1	PREDICTED: methionine aminopeptidase 1 [Ochotona princeps]
g58067.t1	cluster1		jcf7180005416903	2183655	2184683	Q7ZWV9	Methionine aminopeptidase 1	XP_004590682.1	PREDICTED: methionine aminopeptidase 1 [Ochotona princeps]
g25072.t1	cluster1	chr17	jcf7180005415866	25610	28452	Q5I0A0	Methionine aminopeptidase 1	NP_001133711.1	Methionine aminopeptidase 1 [Salmo salar]
g46532.t1	cluster1		jcf7180005416827s2t1	581984	592537	P53582	Methionine aminopeptidase 1	XP_004590682.1	PREDICTED: methionine aminopeptidase 1 [Ochotona princeps]
g57437.t1	cluster1		jcf7180005416901	1803863	1804684	Q7ZWV9	Methionine aminopeptidase 1	NP_001133711.1	Methionine aminopeptidase 1 [Salmo salar]
g45559.t1	cluster1	chr12	jcf7180005416821s3t2	3097508	3099547	Q4QRK0	Methionine aminopeptidase 1	XP_004590682.1	PREDICTED: methionine aminopeptidase 1 [Ochotona princeps]
g46805.t1	cluster1	chr7	jcf7180005416827s5t2	1903067	1908573	Q5I0A0	Methionine aminopeptidase 1	WP_006737104.1	carbohydrate-binding protein [Lactobacillus iners]
g46805.t1	cluster1		jcf7180005416827s4t3	2832392	2837898	Q5I0A0	Methionine aminopeptidase 1	WP_006737104.1	carbohydrate-binding protein [Lactobacillus iners]
g18501.t1	cluster1		jcf7180005412723	10879	11971	Q7ZWV9	Methionine aminopeptidase 1	AAH46685.1	Metap1 protein [Xenopus laevis]
g41659.t1	cluster1	chr12	jcf7180005416813	3087433	3088235	Q5I0A0	Methionine aminopeptidase 1	CAF94271.1	unnamed protein product [Tetraodon nigroviridis]
g20504.t1	cluster1		jcf7180005413893	2940	4998	Q7ZWV9	Methionine aminopeptidase 1	AAH46685.1	Metap1 protein [Xenopus laevis]
g28322.t1	cluster1	chr7	jcf7180005416332	11377	12045	Q5I0A0	Methionine aminopeptidase 1	ACO09891.1	Methionine aminopeptidase 1 [Osmerus mordax]
g20612.t1	cluster1		jcf7180005413947	52239	58179	Q5I0A0	Methionine aminopeptidase 1	CAF94271.1	unnamed protein product [Tetraodon nigroviridis]
g20530.t1	cluster1		jcf7180005413912	7380	8700	Q7ZWV9	Methionine aminopeptidase 1	XP_003726885.1	PREDICTED: methionine aminopeptidase 1-like [Strongylocentrotus purpuratus]
g32113.t1	cluster1	chr1	jcf7180005416561	5166986	5167936	Q7ZWV9	Methionine aminopeptidase 1	XP_004590682.1	PREDICTED: methionine aminopeptidase 1 [Ochotona princeps]
g16885.t1	cluster1		jcf7180005411582	5834	6834	Q5I0A0	Methionine aminopeptidase 1	NP_001079775.1	methionyl aminopeptidase 1 [Xenopus laevis]
g47144.t1	cluster1		jcf7180005416827s5t4	157000	160622	Q7ZWV9	Methionine aminopeptidase 1	XP_004590682.1	PREDICTED: methionine aminopeptidase 1 [Ochotona princeps]
g20613.t1	cluster1		jcf7180005413947	58345	59861	Q7ZWV9	Methionine aminopeptidase 1
g3013.t1	cluster1		jcf7180005384315	1	663	Q7ZWV9	Methionine aminopeptidase 1	XP_004590682.1	PREDICTED: methionine aminopeptidase 1 [Ochotona princeps]
g17229.t1	cluster1		jcf7180005411793	13759	14754	Q5I0A0	Methionine aminopeptidase 1	XP_004590682.1	PREDICTED: methionine aminopeptidase 1 [Ochotona princeps]
g15748.t1	cluster1		jcf7180005410870	2090	4258	Q4QRK0	Methionine aminopeptidase 1	ACO09891.1	Methionine aminopeptidase 1 [Osmerus mordax]
g4863.t1	cluster1		jcf7180005398355	26956	28424	Q7ZWV9	Methionine aminopeptidase 1	AAH46685.1	Metap1 protein [Xenopus laevis]
g5239.t1	cluster1		jcf7180005398586	23163	32952	Q7ZWV9	Methionine aminopeptidase 1	AAH46685.1	Metap1 protein [Xenopus laevis]
g54616.t1	cluster1	chr29	jcf7180005416892	917975	919841	Q7ZWV9	Methionine aminopeptidase 1	NP_001020336.1	methionine aminopeptidase 1 [Danio rerio]
g53044.t1	cluster1	chr1	jcf7180005416887	6501437	6507642	Q7ZWV9	Methionine aminopeptidase 1	AAH46685.1	Metap1 protein [Xenopus laevis]
g49984.t1	cluster1		jcf7180005416840s1t2	272231	272917	Q4QRK0	Methionine aminopeptidase 1	ACO09891.1	Methionine aminopeptidase 1 [Osmerus mordax]
g478.t1	cluster1		jcf7180005376593	16806	24093	Q7ZWV9	Methionine aminopeptidase 1	AAH46685.1	Metap1 protein [Xenopus laevis]
g18513.t1	cluster1		jcf7180005412735	4078	4683	Q4QRK0	Methionine aminopeptidase 1	ACO09891.1	Methionine aminopeptidase 1 [Osmerus mordax]
g10867.t1	cluster1		jcf7180005407970	4097	8863	Q7ZWV9	Methionine aminopeptidase 1	AAH46685.1	Metap1 protein [Xenopus laevis]
g40687.t1	cluster1	chr25	jcf7180005416810	1100057	1100605	Q5I0A0	Methionine aminopeptidase 1	NP_001133711.1	Methionine aminopeptidase 1 [Salmo salar]
g46236.t1	cluster1	chr8	jcf7180005416826s2	993020	993490	Q7ZWV9	Methionine aminopeptidase 1	XP_004788718.1	PREDICTED: methionine aminopeptidase 1 isoform X2 [Mustela putorius furo]
g15576.t1	cluster1	chr23	jcf7180005410754	35944	37008	Q7ZWV9	Methionine aminopeptidase 1	XP_004788718.1	PREDICTED: methionine aminopeptidase 1 isoform X2 [Mustela putorius furo]
g9616.t1	cluster1		jcf7180005407344	5117	6053	Q7ZWV9	Methionine aminopeptidase 1	AAH46685.1	Metap1 protein [Xenopus laevis]
g10354.t1	cluster1		jcf7180005407666	23620	36107	A6QLA4	Methionine aminopeptidase 1	XP_004211780.1	PREDICTED: zinc finger BED domain-containing protein 1-like, partial [Hydra vulgaris]
g10995.t1	cluster1		jcf7180005408027	20185	20766	Q7ZWV9	Methionine aminopeptidase 1	ACO09891.1	Methionine aminopeptidase 1 [Osmerus mordax]
g28398.t1	cluster1	chr21	jcf7180005416363	205496	212007	Q5ZIM5	Methionine aminopeptidase 1	ACO09891.1	Methionine aminopeptidase 1 [Osmerus mordax]
g4611.t1	cluster1		jcf7180005398208	14688	19143	Q5I0A0	Methionine aminopeptidase 1
g15022.t1	cluster1		jcf7180005410316	1	5934	Q5ZIM5	Methionine aminopeptidase 1	BAE63107.1	unnamed protein product [Aspergillus oryzae RIB40]
g323.t1	cluster1	chr28	jcf7180005376447	20333	21235	Q5ZIM5	Methionine aminopeptidase 1	XP_002194619.1	PREDICTED: methionine aminopeptidase 1 [Taeniopygia guttata]
g57299.t1	cluster1		jcf7180005416900	11187166	11188148	Q4QRK0	Methionine aminopeptidase 1	Q4QRK0.2	Methionine aminopeptidase 1; Short=MAP 1; Short=MetAP 1
g48387.t1	cluster1	chr16	jcf7180005416832	1045080	1045574	Q5I0A0	Methionine aminopeptidase 1	XP_004590682.1	PREDICTED: methionine aminopeptidase 1 [Ochotona princeps]
g48423.t1	cluster1	chr16	jcf7180005416832	1784018	1784440	Q7ZWV9	Methionine aminopeptidase 1	Q7ZWV9.2	Methionine aminopeptidase 1; Short=MAP 1; Short=MetAP 1
g17706.t1	cluster1		jcf7180005412167	26819	27574	Q7ZWV9	Methionine aminopeptidase 1	XP_004590682.1	PREDICTED: methionine aminopeptidase 1 [Ochotona princeps]
g52919.t1	cluster1	chr1	jcf7180005416887	4060173	4061015	Q7ZWV9	Methionine aminopeptidase 1	XP_004559387.1	PREDICTED: methionine aminopeptidase 1-like [Maylandia zebra]
g31840.t1	cluster1	chr1	jcf7180005416561	418626	419323	Q7ZWV9	Methionine aminopeptidase 1	XP_004263599.1	PREDICTED: methionine aminopeptidase 1 [Orcinus orca]
g55772.t1	cluster1	chr3	jcf7180005416895s2	5945565	5945903	Q4QRK0	Methionine aminopeptidase 1	XP_004559387.1	PREDICTED: methionine aminopeptidase 1-like [Maylandia zebra]
g21125.t1	cluster1		jcf7180005414043	217934	219057	Q4QRK0	Methionine aminopeptidase 1	NP_001154120.1	Methionine aminopeptidase 1 [Oncorhynchus mykiss]
g11354.t1	cluster1		jcf7180005408168	110	613	Q7ZWV9	Methionine aminopeptidase 1	AAH46685.1	Metap1 protein [Xenopus laevis]
g53652.t1	cluster1	chr16	jcf7180005416890s1t4	2690402	2691076	Q7ZWV9	Methionine aminopeptidase 1	NP_001133711.1	Methionine aminopeptidase 1 [Salmo salar]
g53652.t1	cluster1	chr9	jcf7180005416890s2	2523301	2523975	Q7ZWV9	Methionine aminopeptidase 1	NP_001133711.1	Methionine aminopeptidase 1 [Salmo salar]
g57237.t1	cluster1		jcf7180005416900	10542602	10543141	Q5RBF3	Methionine aminopeptidase 1	ACO09891.1	Methionine aminopeptidase 1 [Osmerus mordax]
g12519.t1	cluster1		jcf7180005408924	3785	4591	P53582	Methionine aminopeptidase 1	XP_004559387.1	PREDICTED: methionine aminopeptidase 1-like [Maylandia zebra]
g43808.t1	cluster1	chr4	jcf7180005416819s2t1u1	229742	230233	Q4QRK0	Methionine aminopeptidase 1	XP_004788718.1	PREDICTED: methionine aminopeptidase 1 isoform X2 [Mustela putorius furo]
g39168.t1	cluster1	chr21	jcf7180005416805s3	6498559	6499856	A6QLA4	Methionine aminopeptidase 1
g54752.t1	cluster1	chr7	jcf7180005416893s1	236096	238170	Q5I0A0	Methionine aminopeptidase 1	XP_004559387.1	PREDICTED: methionine aminopeptidase 1-like [Maylandia zebra]
g43498.t1	cluster1	chr6	jcf7180005416818s2	4677611	4679844	A6QLA4	Methionine aminopeptidase 1	ACO09891.1	Methionine aminopeptidase 1 [Osmerus mordax]
g34913.t1	cluster1	chr1	jcf7180005416790	4068561	4069358	Q7ZWV9	Methionine aminopeptidase 1	AAH46685.1	Metap1 protein [Xenopus laevis]
g12679.t1	cluster1		jcf7180005408962	13280	16152	Q4QRK0	Methionine aminopeptidase 1	ACO09891.1	Methionine aminopeptidase 1 [Osmerus mordax]
g27759.t1	cluster1	chr9	jcf7180005416245s1	3962443	3962901	Q7ZWV9	Methionine aminopeptidase 1	AAH46685.1	Metap1 protein [Xenopus laevis]
g17726.t1	cluster1		jcf7180005412178	5021	5573	Q5ZIM5	Methionine aminopeptidase 1
g41520.t1	cluster1		jcf7180005416812	4570953	4571492	A6QLA4	Methionine aminopeptidase 1	XP_002194619.1	PREDICTED: methionine aminopeptidase 1 [Taeniopygia guttata]
g916.t1	cluster1		jcf7180005377093	1	405	Q5ZIM5	Methionine aminopeptidase 1
g32889.t1	cluster1	chr10	jcf7180005416563	554001	556393	Q7ZWV9	Methionine aminopeptidase 1	XP_004559387.1	PREDICTED: methionine aminopeptidase 1-like [Maylandia zebra]
g54747.t1	cluster1	chr7	jcf7180005416893s1	178616	179050	Q7ZWV9	Methionine aminopeptidase 1	AAH46685.1	Metap1 protein [Xenopus laevis]
g54705.t1	cluster1	chr29	jcf7180005416892	2278919	2279383	Q7ZWV9	Methionine aminopeptidase 1	NP_001133711.1	Methionine aminopeptidase 1 [Salmo salar]
g34368.t1	cluster1	chr11	jcf7180005416783s4t2	7161689	7164429	P12027	Polysialoglycoprotein	WP_019505193.1	hypothetical protein [Pleurocapsa sp. PCC 7319]
g43075.t1	cluster1	chr15	jcf7180005416817s2	2616241	2618362	P12027	Polysialoglycoprotein	XP_003200788.1	PREDICTED: serine/threonine-protein kinase 12 [Danio rerio]
g12007.t1	cluster1		jcf7180005408629	1944	4295	P12027	Polysialoglycoprotein	BAA00422.1	apopolysialoglycoprotein [Oncorhynchus masou]
g10438.t1	cluster1		jcf7180005407719	6910	9442	P12027	Polysialoglycoprotein
g55330.t1	cluster1	chr23	jcf7180005416894s1t2	1731109	1732891	P12027	Polysialoglycoprotein	XP_002370056.1	SRS domain-containing protein [Toxoplasma gondii ME49]
g55330.t1	cluster1	chr4	jcf7180005416894s2t3	921349	923131	P12027	Polysialoglycoprotein	XP_002370056.1	SRS domain-containing protein [Toxoplasma gondii ME49]
g45695.t1	cluster1	chr3	jcf7180005416822	1633864	1636582	P12027	Polysialoglycoprotein	XP_001432014.1	hypothetical protein [Paramecium tetraurelia strain d4-2]
g51695.t1	cluster1	chr18	jcf7180005416882	5238969	5240495	P12027	Polysialoglycoprotein
g54568.t1	cluster1	chr29	jcf7180005416892	271740	274032	P12027	Polysialoglycoprotein	BAA00422.1	apopolysialoglycoprotein [Oncorhynchus masou]
g24893.t1	cluster1	chr24	jcf7180005415843	1156435	1158600	P12027	Polysialoglycoprotein	XP_001432014.1	hypothetical protein [Paramecium tetraurelia strain d4-2]
g15968.t1	cluster1		jcf7180005411094	558	2324	P12027	Polysialoglycoprotein	XP_001432014.1	hypothetical protein [Paramecium tetraurelia strain d4-2]
g14455.t1	cluster1	chr23	jcf7180005409978	24736	26196	P12027	Polysialoglycoprotein	XP_001432014.1	hypothetical protein [Paramecium tetraurelia strain d4-2]
g14957.t1	cluster1		jcf7180005410264	3243	4217	P12027	Polysialoglycoprotein	XP_002606124.1	hypothetical protein BRAFLDRAFT_88034 [Branchiostoma floridae]
g19810.t1	cluster1	chr18	jcf7180005413480	16086	18019	P12027	Polysialoglycoprotein	XP_002370056.1	SRS domain-containing protein [Toxoplasma gondii ME49]
g26641.t1	cluster1	chr13	jcf7180005415884	874249	876252	P12027	Polysialoglycoprotein	XP_002168646.2	PREDICTED: uncharacterized protein LOC100205358 [Hydra vulgaris]
g25134.t1	cluster1	chr13	jcf7180005415868	114482	116975	P12027	Polysialoglycoprotein	WP_019505193.1	hypothetical protein [Pleurocapsa sp. PCC 7319]
g57914.t1	cluster1		jcf7180005416903	208989	210796	P12027	Polysialoglycoprotein	XP_001432014.1	hypothetical protein [Paramecium tetraurelia strain d4-2]
g26594.t1	cluster1	chr13	jcf7180005415884	5422	8411	P12027	Polysialoglycoprotein	XP_001432014.1	hypothetical protein [Paramecium tetraurelia strain d4-2]
g9039.t1	cluster1		jcf7180005407007	22237	24296	P12027	Polysialoglycoprotein	YP_007549235.1	Pertactin [Bibersteinia trehalosi USDA-ARS-USMARC-192]
g27310.t1	cluster1	chr18	jcf7180005416158	116473	119070	P12027	Polysialoglycoprotein	XP_001432014.1	hypothetical protein [Paramecium tetraurelia strain d4-2]
g57797.t1	cluster1		jcf7180005416901	7056570	7058126	P12027	Polysialoglycoprotein
g56188.t1	cluster1		jcf7180005416897	1080261	1084545	P12027	Polysialoglycoprotein	XP_002606124.1	hypothetical protein BRAFLDRAFT_88034 [Branchiostoma floridae]
g5219.t1	cluster1		jcf7180005398574	5063	6543	P12027	Polysialoglycoprotein	XP_002168646.2	PREDICTED: uncharacterized protein LOC100205358 [Hydra vulgaris]
g16443.t1	cluster1		jcf7180005411380	42894	45521	P12027	Polysialoglycoprotein	XP_727595.1	hypothetical protein [Plasmodium yoelii yoelii 17XNL]
g34794.t1	cluster1	chr1	jcf7180005416790	2453240	2457839	P12027	Polysialoglycoprotein	XP_001621264.1	hypothetical protein NEMVEDRAFT_v1g222181 [Nematostella vectensis]
g20536.t1	cluster1		jcf7180005413914	29736	32283	P12027	Polysialoglycoprotein	WP_019505193.1	hypothetical protein [Pleurocapsa sp. PCC 7319]
g7974.t1	cluster1		jcf7180005403937	1918	3075	P12027	Polysialoglycoprotein	XP_002168646.2	PREDICTED: uncharacterized protein LOC100205358 [Hydra vulgaris]
g29172.t1	cluster1	chr21	jcf7180005416432s3t1	312367	313955	P12027	Polysialoglycoprotein	EGV91812.1	Retrotransposon gag domain-containing protein 1 [Cricetulus griseus]
g24399.t1	cluster1	chr6	jcf7180005415774	247100	248508	P12027	Polysialoglycoprotein	XP_002168646.2	PREDICTED: uncharacterized protein LOC100205358 [Hydra vulgaris]
g26918.t1	cluster1		jcf7180005416020	30562	36273	P12027	Polysialoglycoprotein	BAA00422.1	apopolysialoglycoprotein [Oncorhynchus masou]
g37510.t1	cluster1	chr13	jcf7180005416801	1612368	1613403	P12027	Polysialoglycoprotein
g154.t1	cluster1		jcf7180005376338	700	2344	P12027	Polysialoglycoprotein	XP_001432014.1	hypothetical protein [Paramecium tetraurelia strain d4-2]
g5833.t1	cluster1	chr6	jcf7180005399302	14899	16999	P12027	Polysialoglycoprotein	NP_001118159.1	polysialoglycoprotein precursor [Oncorhynchus mykiss]
g45852.t1	cluster1	chr3	jcf7180005416823	1129712	1131088	P12027	Polysialoglycoprotein	YP_003919951.1	hypothetical protein BAMF_1355 [Bacillus amyloliquefaciens DSM 7]
g29168.t1	cluster1	chr21	jcf7180005416432s3t1	266305	267156	P12027	Polysialoglycoprotein
g15256.t1	cluster1		jcf7180005410443	8128	9350	P12027	Polysialoglycoprotein	WP_019505193.1	hypothetical protein [Pleurocapsa sp. PCC 7319]
g57236.t1	cluster1		jcf7180005416900	10541310	10542558	P12027	Polysialoglycoprotein
g54997.t1	cluster1	chr7	jcf7180005416893s2t1	1808548	1812956	P12027	Polysialoglycoprotein
g46434.t1	cluster1	chr2	jcf7180005416827s1	956719	958780	P12027	Polysialoglycoprotein	EGV91812.1	Retrotransposon gag domain-containing protein 1 [Cricetulus griseus]
g13210.t1	cluster1	chr22	jcf7180005409155	3495	5013	P12027	Polysialoglycoprotein	XP_002168646.2	PREDICTED: uncharacterized protein LOC100205358 [Hydra vulgaris]
g32926.t1	cluster1	chr10	jcf7180005416563	788784	790445	P12027	Polysialoglycoprotein	ACO09891.1	Methionine aminopeptidase 1 [Osmerus mordax]
g50559.t1	cluster1	chr1	jcf7180005416842	710266	712061	P12027	Polysialoglycoprotein	WP_019505193.1	hypothetical protein [Pleurocapsa sp. PCC 7319]
g12807.t1	cluster1	chr8	jcf7180005408999	65725	66744	P12027	Polysialoglycoprotein	WP_019505193.1	hypothetical protein [Pleurocapsa sp. PCC 7319]
g45946.t1	cluster1		jcf7180005416825s1t1	3186	5298	P12027	Polysialoglycoprotein	EGV91812.1	Retrotransposon gag domain-containing protein 1 [Cricetulus griseus]
g16981.t1	cluster1		jcf7180005411610	42757	45057	P12027	Polysialoglycoprotein	WP_019505193.1	hypothetical protein [Pleurocapsa sp. PCC 7319]
g53436.t1	cluster1	chr11	jcf7180005416890s1t2	789088	792584	P12027	Polysialoglycoprotein	ACO09891.1	Methionine aminopeptidase 1 [Osmerus mordax]
g15971.t1	cluster1		jcf7180005411099	1	2196	P12027	Polysialoglycoprotein	WP_019505193.1	hypothetical protein [Pleurocapsa sp. PCC 7319]
g14471.t1	cluster1	chr15	jcf7180005409984	1	10037	P12027	Polysialoglycoprotein	EGW04111.1	Serine/threonine-protein kinase ULK4 [Cricetulus griseus]
g4689.t1	cluster1		jcf7180005398251	25184	27306	P12027	Polysialoglycoprotein	XP_001619485.1	hypothetical protein NEMVEDRAFT_v1g3281 [Nematostella vectensis]
g6829.t1	cluster1		jcf7180005401809	1190	2731	P12027	Polysialoglycoprotein	BAA00422.1	apopolysialoglycoprotein [Oncorhynchus masou]
g53711.t1	cluster1	chr16	jcf7180005416890s1t4	3325713	3328966	P12027	Polysialoglycoprotein	NP_001161923.1	peritrophic matrix protein 1-C precursor [Tribolium castaneum]
g53711.t1	cluster1	chr9	jcf7180005416890s2	3158612	3161865	P12027	Polysialoglycoprotein	NP_001161923.1	peritrophic matrix protein 1-C precursor [Tribolium castaneum]
g35704.t1	cluster1	chr19	jcf7180005416795s1	412442	413541	P12027	Polysialoglycoprotein	WP_019505193.1	hypothetical protein [Pleurocapsa sp. PCC 7319]
g11857.t1	cluster1	chr3	jcf7180005408487	53905	55185	P12027	Polysialoglycoprotein
g18482.t1	cluster1		jcf7180005412703	1	3601	P12027	Polysialoglycoprotein	XP_001432014.1	hypothetical protein [Paramecium tetraurelia strain d4-2]
g19175.t1	cluster1		jcf7180005413049	146289	147600	P12027	Polysialoglycoprotein	EGV91812.1	Retrotransposon gag domain-containing protein 1 [Cricetulus griseus]
g7082.t1	cluster1		jcf7180005401956	863	2896	P12027	Polysialoglycoprotein	BAA00422.1	apopolysialoglycoprotein [Oncorhynchus masou]
g54656.t1	cluster1	chr29	jcf7180005416892	1609462	1610373	P12027	Polysialoglycoprotein	EGV91812.1	Retrotransposon gag domain-containing protein 1 [Cricetulus griseus]
g28590.t1	cluster1		jcf7180005416386	2836	4302	P12027	Polysialoglycoprotein	XP_002668255.1	predicted protein [Naegleria gruberi]
g17256.t1	cluster1		jcf7180005411814	3306	4465	P12027	Polysialoglycoprotein	XP_001621264.1	hypothetical protein NEMVEDRAFT_v1g222181 [Nematostella vectensis]
g24969.t1	cluster1		jcf7180005415854	8399	10972	P12027	Polysialoglycoprotein	EGV91812.1	Retrotransposon gag domain-containing protein 1 [Cricetulus griseus]
g29839.t1	cluster1	chr13	jcf7180005416544s2	514237	515088	P12027	Polysialoglycoprotein
g18465.t1	cluster1		jcf7180005412679	1325	4983	P12027	Polysialoglycoprotein
g33035.t1	cluster1		jcf7180005416575	14530	15513	P12027	Polysialoglycoprotein	EGW04111.1	Serine/threonine-protein kinase ULK4 [Cricetulus griseus]
g42268.t1	cluster1	chr9	jcf7180005416815s2	6102022	6103032	P12027	Polysialoglycoprotein	WP_019505193.1	hypothetical protein [Pleurocapsa sp. PCC 7319]
g12532.t1	cluster1	chr15	jcf7180005408926	35654	36615	P12027	Polysialoglycoprotein	WP_019505193.1	hypothetical protein [Pleurocapsa sp. PCC 7319]
g9971.t1	cluster1		jcf7180005407479	7798	8385	P12027	Polysialoglycoprotein
g33949.t1	cluster1	chr3	jcf7180005416783s1	97791	98375	P12027	Polysialoglycoprotein	WP_019505193.1	hypothetical protein [Pleurocapsa sp. PCC 7319]
g3758.t1	cluster1		jcf7180005388755	24	581	P12027	Polysialoglycoprotein	WP_019505193.1	hypothetical protein [Pleurocapsa sp. PCC 7319]
g5835.t1	cluster1	chr6	jcf7180005399302	27743	29856	P12027	Polysialoglycoprotein	XP_002614072.1	hypothetical protein BRAFLDRAFT_67342 [Branchiostoma floridae]
g28397.t1	cluster1	chr21	jcf7180005416363	204766	205338	P12027	Polysialoglycoprotein
g19137.t1	cluster1	chr20	jcf7180005413036	128911	137770	P12027	Polysialoglycoprotein	XP_003974310.1	PREDICTED: prolyl 3-hydroxylase 2-like [Takifugu rubripes]
g30881.t1	cluster1	chr4	jcf7180005416557s2t4	2374776	2378811	P12027	Polysialoglycoprotein
g12386.t1	cluster1		jcf7180005408846	27539	28354	P12027	Polysialoglycoprotein	XP_001623994.1	predicted protein [Nematostella vectensis]
g6735.t1	cluster1		jcf7180005401761	9712	10425	P12027	Polysialoglycoprotein	XP_001942898.2	PREDICTED: hypothetical protein LOC100164864 [Acyrthosiphon pisum]
g20.t1	cluster1	chr15	jcf7180005376262	6878	7570	P12027	Polysialoglycoprotein	CCD14058.1	unnamed protein product [Trypanosoma congolense IL3000]
g28386.t1	cluster1	chr21	jcf7180005416363	99792	106271	P12027	Polysialoglycoprotein	XP_001942898.2	PREDICTED: hypothetical protein LOC100164864 [Acyrthosiphon pisum]
g32135.t1	cluster1	chr1	jcf7180005416561	5441794	5443413			XP_002648163.1	Hypothetical protein CBG24246 [Caenorhabditis briggsae]
g43348.t1	cluster1	chr6	jcf7180005416818s2	1991592	1995264			XP_002648163.1	Hypothetical protein CBG24246 [Caenorhabditis briggsae]
g47194.t1	cluster1	chr24	jcf7180005416828	1028672	1031048			XP_002648163.1	Hypothetical protein CBG24246 [Caenorhabditis briggsae]
g41566.t1	cluster1	chr12	jcf7180005416813	860025	862421			XP_002596042.1	hypothetical protein BRAFLDRAFT_203088 [Branchiostoma floridae]
g9128.t1	cluster1	chr22	jcf7180005407058	22778	24394			WP_006737104.1	carbohydrate-binding protein [Lactobacillus iners]
g50575.t1	cluster1	chr1	jcf7180005416842	827263	828726			XP_001620110.1	hypothetical protein NEMVEDRAFT_v1g66646 [Nematostella vectensis]
g48903.t1	cluster1	chr25	jcf7180005416835s2t3	187256	188437			XP_002596042.1	hypothetical protein BRAFLDRAFT_203088 [Branchiostoma floridae]
g46573.t1	cluster1	chr8	jcf7180005416827s2t4	3057	7730			XP_002940215.2	PREDICTED: mucin-5AC-like [Xenopus (Silurana) tropicalis]
g33.t1	cluster1		jcf7180005376267	4725	10314			WP_009310510.1	carbohydrate-binding protein [Lactobacillus sp. 7_1_47FAA]
g25137.t1	cluster1	chr13	jcf7180005415868	156714	158805			XP_002648163.1	Hypothetical protein CBG24246 [Caenorhabditis briggsae]
g28315.t1	cluster1		jcf7180005416327	6010	7719			XP_004025562.1	PREDICTED: microtubule-actin cross-linking factor 1, isoforms 1/2/3/5 [Gorilla gorilla gorilla]
g10766.t1	cluster1		jcf7180005407926	6912	8783			XP_002648163.1	Hypothetical protein CBG24246 [Caenorhabditis briggsae]
g47568.t1	cluster1	chr26	jcf7180005416829	744433	748629			XP_002648163.1	Hypothetical protein CBG24246 [Caenorhabditis briggsae]
g57395.t1	cluster1		jcf7180005416901	1142734	1144307			WP_002596755.1	hypothetical protein [Clostridium colicanis]
g49169.t1	cluster1	chr11	jcf7180005416837	141684	143642			XP_002596042.1	hypothetical protein BRAFLDRAFT_203088 [Branchiostoma floridae]
g18021.t1	cluster1	chr5	jcf7180005412350	79740	81325			XP_002648163.1	Hypothetical protein CBG24246 [Caenorhabditis briggsae]
g42214.t1	cluster1	chr9	jcf7180005416815s2	5279737	5281554			XP_002596042.1	hypothetical protein BRAFLDRAFT_203088 [Branchiostoma floridae]
g45964.t1	cluster1	chr22	jcf7180005416825s1t2	323248	326177			XP_002648163.1	Hypothetical protein CBG24246 [Caenorhabditis briggsae]
g41503.t1	cluster1		jcf7180005416812	4340892	4342554			XP_003504247.1	PREDICTED: protein IWS1 homolog [Cricetulus griseus]
g30526.t1	cluster1	chr15	jcf7180005416556	10938423	10940834			XP_004025562.1	PREDICTED: microtubule-actin cross-linking factor 1, isoforms 1/2/3/5 [Gorilla gorilla gorilla]
g19176.t1	cluster1		jcf7180005413049	147666	148457			YP_007549235.1	Pertactin [Bibersteinia trehalosi USDA-ARS-USMARC-192]
g38838.t1	cluster1	chr6	jcf7180005416805s1	1591995	1593043			XP_002940215.2	PREDICTED: mucin-5AC-like [Xenopus (Silurana) tropicalis]
g11052.t1	cluster1		jcf7180005408047	59902	60935			YP_007549235.1	Pertactin [Bibersteinia trehalosi USDA-ARS-USMARC-192]
g54599.t1	cluster1	chr29	jcf7180005416892	707713	711559			XP_002648163.1	Hypothetical protein CBG24246 [Caenorhabditis briggsae]
g13220.t1	cluster1		jcf7180005409157	17950	24713			XP_002648163.1	Hypothetical protein CBG24246 [Caenorhabditis briggsae]
g44752.t1	cluster1	chr17	jcf7180005416821s1t3	134528	139479			XP_002648163.1	Hypothetical protein CBG24246 [Caenorhabditis briggsae]
g17018.t1	cluster1		jcf7180005411628	1	2125			XP_001309708.1	hypothetical protein [Trichomonas vaginalis G3]
g50370.t1	cluster1	chr12	jcf7180005416841s2t1	2871989	2874450			XP_002648163.1	Hypothetical protein CBG24246 [Caenorhabditis briggsae]
g11852.t1	cluster1	chr3	jcf7180005408487	1	5208			WP_006729443.1	carbohydrate-binding protein [Lactobacillus iners]
g28366.t1	cluster1		jcf7180005416353	10902	11627			YP_007549235.1	Pertactin [Bibersteinia trehalosi USDA-ARS-USMARC-192]
g31172.t1	cluster1	chr4	jcf7180005416557s2t4	9461564	9463188			WP_006737104.1	carbohydrate-binding protein [Lactobacillus iners]
g37983.t1	cluster1	chr6	jcf7180005416803s2	3534665	3538140			XP_002648163.1	Hypothetical protein CBG24246 [Caenorhabditis briggsae]
g9790.t1	cluster1	chr18	jcf7180005407420	31431	33131			XP_003200788.1	PREDICTED: serine/threonine-protein kinase 12 [Danio rerio]
g55193.t1	cluster1	chr23	jcf7180005416894s1t2	535400	536812			XP_002648163.1	Hypothetical protein CBG24246 [Caenorhabditis briggsae]
g55193.t1	cluster1	chr4	jcf7180005416894s2t1u2	131100	132512			XP_002648163.1	Hypothetical protein CBG24246 [Caenorhabditis briggsae]
g15426.t1	cluster1		jcf7180005410627	304	1797			XP_002648163.1	Hypothetical protein CBG24246 [Caenorhabditis briggsae]
g8208.t1	cluster1		jcf7180005404456	11481	15273			XP_001620110.1	hypothetical protein NEMVEDRAFT_v1g66646 [Nematostella vectensis]
g41481.t1	cluster1		jcf7180005416812	4131320	4134270			YP_007549235.1	Pertactin [Bibersteinia trehalosi USDA-ARS-USMARC-192]
g55547.t1	cluster1	chr3	jcf7180005416895s2	1641516	1644776			WP_006729443.1	carbohydrate-binding protein [Lactobacillus iners]
g46520.t1	cluster1		jcf7180005416827s2t1	356885	358748			XP_004025562.1	PREDICTED: microtubule-actin cross-linking factor 1, isoforms 1/2/3/5 [Gorilla gorilla gorilla]
g55187.t1	cluster1	chr23	jcf7180005416894s1t2	440413	450634			XP_004211780.1	PREDICTED: zinc finger BED domain-containing protein 1-like, partial [Hydra vulgaris]
g55187.t1	cluster1	chr4	jcf7180005416894s2t1u2	36113	46334			XP_004211780.1	PREDICTED: zinc finger BED domain-containing protein 1-like, partial [Hydra vulgaris]
g55187.t1	cluster1		jcf7180005416894s2t1u1	46675	56896			XP_004211780.1	PREDICTED: zinc finger BED domain-containing protein 1-like, partial [Hydra vulgaris]
g13303.t1	cluster1		jcf7180005409198	2480	3622			XP_003200788.1	PREDICTED: serine/threonine-protein kinase 12 [Danio rerio]
g39378.t1	cluster1	chr3	jcf7180005416806s2t2	412487	414594			WP_010167199.1	hypothetical protein [Epulopiscium sp. 'N.t. morphotype B']
g39378.t1	cluster1	chr8	jcf7180005416806s2t1u2	936600	938707			WP_010167199.1	hypothetical protein [Epulopiscium sp. 'N.t. morphotype B']
g55005.t1	cluster1	chr7	jcf7180005416893s2t1	1914176	1925071			EFN61459.1	hypothetical protein EAG_09655 [Camponotus floridanus]
g43788.t1	cluster1	chr26	jcf7180005416819s1t2	601060	603132			CBV36645.1	CagY protein [Helicobacter pylori]
g34550.t1	cluster1	chr20	jcf7180005416786	1269283	1272407			ELV12725.1	Cathepsin O [Tupaia chinensis]
g4783.t1	cluster1		jcf7180005398308	2357	3731			YP_007549235.1	Pertactin [Bibersteinia trehalosi USDA-ARS-USMARC-192]
g15526.t1	cluster1		jcf7180005410725	6024	7954			XP_811780.1	hypothetical protein [Trypanosoma cruzi strain CL Brener]
g11340.t1	cluster1		jcf7180005408166	110	4344			XP_002648163.1	Hypothetical protein CBG24246 [Caenorhabditis briggsae]
g56357.t1	cluster1		jcf7180005416899	1337402	1344097			ELT96428.1	hypothetical protein CAPTEDRAFT_188161 [Capitella teleta]
g21103.t1	cluster1		jcf7180005414043	1	1654			CBV36645.1	CagY protein [Helicobacter pylori]
g48256.t1	cluster1	chr3	jcf7180005416831s3t3u1	1627997	1630976			XP_002596042.1	hypothetical protein BRAFLDRAFT_203088 [Branchiostoma floridae]
g33076.t1	cluster1		jcf7180005416589	264183	267777			XP_002596042.1	hypothetical protein BRAFLDRAFT_203088 [Branchiostoma floridae]
g12670.t1	cluster1	chr4	jcf7180005408959	20026	21746			YP_007549235.1	Pertactin [Bibersteinia trehalosi USDA-ARS-USMARC-192]
g44476.t1	cluster1		jcf7180005416819s2t3	145539	147110			XP_003199427.1	PREDICTED: proto-oncogene serine/threonine-protein kinase pim-1-like [Danio rerio]
g23864.t1	cluster1	chr4	jcf7180005415617	143381	145275			XP_003504247.1	PREDICTED: protein IWS1 homolog [Cricetulus griseus]
g20095.t1	cluster1		jcf7180005413703	29516	31638			XP_002648163.1	Hypothetical protein CBG24246 [Caenorhabditis briggsae]
g9183.t1	cluster1		jcf7180005407085	7317	13289			XP_002648163.1	Hypothetical protein CBG24246 [Caenorhabditis briggsae]
g57781.t1	cluster1		jcf7180005416901	6720528	6729249			EPR63348.1	hypothetical protein TGGT1_250670 [Toxoplasma gondii GT1]
g4727.t1	cluster1		jcf7180005398271	43013	44245			XP_002648163.1	Hypothetical protein CBG24246 [Caenorhabditis briggsae]
g527.t1	cluster1		jcf7180005376623	8573	11631			XP_002596042.1	hypothetical protein BRAFLDRAFT_203088 [Branchiostoma floridae]
g55955.t1	cluster1	chr3	jcf7180005416895s2	9369288	9376065			XP_004013436.1	PREDICTED: keratin-associated protein 16-1-like [Ovis aries]
g55213.t1	cluster1	chr23	jcf7180005416894s1t2	717257	718552			XP_001621264.1	hypothetical protein NEMVEDRAFT_v1g222181 [Nematostella vectensis]
g55213.t1	cluster1	chr4	jcf7180005416894s2t2u1	138792	140087			XP_001621264.1	hypothetical protein NEMVEDRAFT_v1g222181 [Nematostella vectensis]
g54921.t1	cluster1	chr7	jcf7180005416893s2t1	708317	709339			XP_002648163.1	Hypothetical protein CBG24246 [Caenorhabditis briggsae]
g45320.t1	cluster1	chr17	jcf7180005416821s2	10187803	10188549			YP_007549235.1	Pertactin [Bibersteinia trehalosi USDA-ARS-USMARC-192]
g19381.t1	cluster1		jcf7180005413176	1	4356			XP_002648163.1	Hypothetical protein CBG24246 [Caenorhabditis briggsae]
g11048.t1	cluster1		jcf7180005408047	12316	13599			XP_002648163.1	Hypothetical protein CBG24246 [Caenorhabditis briggsae]
g8855.t1	cluster1		jcf7180005406686	13764	15029			XP_002596042.1	hypothetical protein BRAFLDRAFT_203088 [Branchiostoma floridae]
g57080.t1	cluster1		jcf7180005416900	7932443	7934162			XP_002648163.1	Hypothetical protein CBG24246 [Caenorhabditis briggsae]
g13785.t1	cluster1		jcf7180005409516	15562	16788			XP_003504247.1	PREDICTED: protein IWS1 homolog [Cricetulus griseus]
g54676.t1	cluster1	chr29	jcf7180005416892	1949737	1951029			XP_003200788.1	PREDICTED: serine/threonine-protein kinase 12 [Danio rerio]
g56226.t1	cluster1		jcf7180005416897	1620173	1622287			XP_002606124.1	hypothetical protein BRAFLDRAFT_88034 [Branchiostoma floridae]
g21363.t1	cluster1	chr16	jcf7180005414245	610156	612344			XP_003200788.1	PREDICTED: serine/threonine-protein kinase 12 [Danio rerio]
g32521.t1	cluster1	chr7	jcf7180005416562s2t1	2790425	2792020			WP_002596755.1	hypothetical protein [Clostridium colicanis]
g4665.t1	cluster1		jcf7180005398239	34801	35919			XP_003504247.1	PREDICTED: protein IWS1 homolog [Cricetulus griseus]
g36817.t1	cluster1	chr5	jcf7180005416798s2t3	4467163	4468761			XP_003494680.1	PREDICTED: hypothetical protein LOC100749894 [Bombus impatiens]
g30027.t1	cluster1	chr15	jcf7180005416556	2328047	2329537			XP_004025562.1	PREDICTED: microtubule-actin cross-linking factor 1, isoforms 1/2/3/5 [Gorilla gorilla gorilla]
g39406.t1	cluster1	chr14	jcf7180005416806s2t1u3	255061	255942			YP_007549235.1	Pertactin [Bibersteinia trehalosi USDA-ARS-USMARC-192]
g39406.t1	cluster1	chr3	jcf7180005416806s2t2	745185	746066			YP_007549235.1	Pertactin [Bibersteinia trehalosi USDA-ARS-USMARC-192]
g17293.t1	cluster1		jcf7180005411845	1	1219			XP_004025562.1	PREDICTED: microtubule-actin cross-linking factor 1, isoforms 1/2/3/5 [Gorilla gorilla gorilla]
g10996.t1	cluster1		jcf7180005408027	20942	23559			XP_002648163.1	Hypothetical protein CBG24246 [Caenorhabditis briggsae]
g22927.t1	cluster1	chr7	jcf7180005415202	6285	15380			PF09004.5	DUF1891
g33262.t1	cluster1	chr16	jcf7180005416677	124206	125393			XP_002648163.1	Hypothetical protein CBG24246 [Caenorhabditis briggsae]
g10695.t1	cluster1		jcf7180005407904	18865	20079			XP_002596042.1	hypothetical protein BRAFLDRAFT_203088 [Branchiostoma floridae]
g44390.t1	cluster1	chr16	jcf7180005416819s2t1u2	10803419	10804828			WP_002596755.1	hypothetical protein [Clostridium colicanis]
g25.t1	cluster1		jcf7180005376263	3937	4838			ELR56546.1	hypothetical protein M91_19203, partial [Bos mutus]
g19259.t1	cluster1		jcf7180005413069	1	1188			YP_007549235.1	Pertactin [Bibersteinia trehalosi USDA-ARS-USMARC-192]
g4014.t1	cluster1		jcf7180005391377	1	476			XP_003504247.1	PREDICTED: protein IWS1 homolog [Cricetulus griseus]
g56055.t1	cluster1	chr19	jcf7180005416895s4t2	692907	693944			XP_002648163.1	Hypothetical protein CBG24246 [Caenorhabditis briggsae]
g17716.t1	cluster1		jcf7180005412176	1838	3723			XP_004025562.1	PREDICTED: microtubule-actin cross-linking factor 1, isoforms 1/2/3/5 [Gorilla gorilla gorilla]
g12074.t1	cluster1		jcf7180005408689	11251	19625			XP_002596042.1	hypothetical protein BRAFLDRAFT_203088 [Branchiostoma floridae]
g56273.t1	cluster1		jcf7180005416899	6076	9375			YP_007549235.1	Pertactin [Bibersteinia trehalosi USDA-ARS-USMARC-192]
g15013.t1	cluster1	chr18	jcf7180005410309	7629	9159			XP_001621264.1	hypothetical protein NEMVEDRAFT_v1g222181 [Nematostella vectensis]
g10055.t1	cluster1	chr23	jcf7180005407507	56210	57796			YP_007549235.1	Pertactin [Bibersteinia trehalosi USDA-ARS-USMARC-192]
g53323.t1	cluster1	chr6	jcf7180005416889s3t1	211167	213257			YP_007549235.1	Pertactin [Bibersteinia trehalosi USDA-ARS-USMARC-192]
g32937.t1	cluster1	chr10	jcf7180005416563	933562	935021			XP_002606124.1	hypothetical protein BRAFLDRAFT_88034 [Branchiostoma floridae]
g7135.t1	cluster1		jcf7180005401993	3747	5474			XP_001432014.1	hypothetical protein [Paramecium tetraurelia strain d4-2]
g15066.t1	cluster1		jcf7180005410356	4685	5644			XP_002370056.1	SRS domain-containing protein [Toxoplasma gondii ME49]
g34999.t1	cluster1	chr1	jcf7180005416790	5199997	5200905			WP_019505193.1	hypothetical protein [Pleurocapsa sp. PCC 7319]
g45816.t1	cluster1	chr3	jcf7180005416823	488002	490056			XP_001432014.1	hypothetical protein [Paramecium tetraurelia strain d4-2]
g23570.t1	cluster1	chr10	jcf7180005415486	172353	173611			XP_002606124.1	hypothetical protein BRAFLDRAFT_88034 [Branchiostoma floridae]
g24217.t1	cluster1	chr5	jcf7180005415717	429905	432250			XP_001432014.1	hypothetical protein [Paramecium tetraurelia strain d4-2]
g7077.t1	cluster1		jcf7180005401953	1078	2675			WP_019505193.1	hypothetical protein [Pleurocapsa sp. PCC 7319]
g5701.t1	cluster1		jcf7180005399242	24948	27569			XP_004392691.1	PREDICTED: LOW QUALITY PROTEIN: tetratricopeptide repeat protein 16 [Odobenus rosmarus divergens]
g29890.t1	cluster1		jcf7180005416553	10855	14826			WP_002596755.1	hypothetical protein [Clostridium colicanis]
g47206.t1	cluster1	chr24	jcf7180005416828	1295062	1295976			YP_007549235.1	Pertactin [Bibersteinia trehalosi USDA-ARS-USMARC-192]
g53641.t1	cluster1	chr16	jcf7180005416890s1t4	2562020	2565024			WP_019505193.1	hypothetical protein [Pleurocapsa sp. PCC 7319]
g53641.t1	cluster1	chr9	jcf7180005416890s2	2394919	2397923			WP_019505193.1	hypothetical protein [Pleurocapsa sp. PCC 7319]
g36843.t1	cluster1	chr5	jcf7180005416798s2t3	5023315	5024795			YP_007549235.1	Pertactin [Bibersteinia trehalosi USDA-ARS-USMARC-192]
g44287.t1	cluster1	chr16	jcf7180005416819s2t1u2	8883765	8884922			XP_002606124.1	hypothetical protein BRAFLDRAFT_88034 [Branchiostoma floridae]
g54647.t1	cluster1	chr29	jcf7180005416892	1503849	1507997			XP_003102665.1	hypothetical protein CRE_03315 [Caenorhabditis remanei]
g8899.t1	cluster1		jcf7180005406795	1	1030			XP_002370056.1	SRS domain-containing protein [Toxoplasma gondii ME49]
g12490.t1	cluster1		jcf7180005408904	1860	4045			XP_002606124.1	hypothetical protein BRAFLDRAFT_88034 [Branchiostoma floridae]
g32142.t1	cluster1	chr1	jcf7180005416561	5574342	5575488			YP_007549235.1	Pertactin [Bibersteinia trehalosi USDA-ARS-USMARC-192]
g26610.t1	cluster1	chr13	jcf7180005415884	304621	305898			XP_002168646.2	PREDICTED: uncharacterized protein LOC100205358 [Hydra vulgaris]
g359.t1	cluster1		jcf7180005376464	1	802			XP_002606124.1	hypothetical protein BRAFLDRAFT_88034 [Branchiostoma floridae]
g16554.t1	cluster1		jcf7180005411415	36296	37168			YP_007549235.1	Pertactin [Bibersteinia trehalosi USDA-ARS-USMARC-192]
g56046.t1	cluster1	chr19	jcf7180005416895s4t2	535702	543081			WP_019505193.1	hypothetical protein [Pleurocapsa sp. PCC 7319]
g48393.t1	cluster1	chr16	jcf7180005416832	1153529	1154878			WP_019505193.1	hypothetical protein [Pleurocapsa sp. PCC 7319]
g39647.t1	cluster1	chr23	jcf7180005416807s1	212539	214130			YP_007549235.1	Pertactin [Bibersteinia trehalosi USDA-ARS-USMARC-192]
g578.t1	cluster1		jcf7180005376663	62557	63537			WP_019505193.1	hypothetical protein [Pleurocapsa sp. PCC 7319]
g27030.t1	cluster1	chr14	jcf7180005416064	10105	11426			XP_002606124.1	hypothetical protein BRAFLDRAFT_88034 [Branchiostoma floridae]
g16370.t1	cluster1	chr4	jcf7180005411351	38058	39095			XP_002606124.1	hypothetical protein BRAFLDRAFT_88034 [Branchiostoma floridae]
g52726.t1	cluster1	chr22	jcf7180005416885s3	9639254	9642118			YP_007549235.1	Pertactin [Bibersteinia trehalosi USDA-ARS-USMARC-192]
g47099.t1	cluster1	chr7	jcf7180005416827s5t2	8853959	8854633			XP_002606124.1	hypothetical protein BRAFLDRAFT_88034 [Branchiostoma floridae]
g34985.t1	cluster1	chr1	jcf7180005416790	5054409	5057176			WP_019505193.1	hypothetical protein [Pleurocapsa sp. PCC 7319]
g37138.t1	cluster1	chr10	jcf7180005416799	4025026	4025808			YP_007549235.1	Pertactin [Bibersteinia trehalosi USDA-ARS-USMARC-192]
g20280.t1	cluster1		jcf7180005413802	22604	23311			YP_007549235.1	Pertactin [Bibersteinia trehalosi USDA-ARS-USMARC-192]
g6739.t1	cluster1		jcf7180005401761	25899	30820			WP_019505193.1	hypothetical protein [Pleurocapsa sp. PCC 7319]
g45798.t1	cluster1	chr3	jcf7180005416823	258677	259417			WP_019505193.1	hypothetical protein [Pleurocapsa sp. PCC 7319]
g50527.t1	cluster1	chr1	jcf7180005416842	197572	199091			YP_007549235.1	Pertactin [Bibersteinia trehalosi USDA-ARS-USMARC-192]
g13236.t1	cluster1		jcf7180005409159	105631	106841			WP_019505193.1	hypothetical protein [Pleurocapsa sp. PCC 7319]
g8181.t1	cluster1		jcf7180005404388	39691	40518			XP_002370056.1	SRS domain-containing protein [Toxoplasma gondii ME49]
g14164.t1	cluster1	chr28	jcf7180005409725	37543	38667			YP_007549235.1	Pertactin [Bibersteinia trehalosi USDA-ARS-USMARC-192]
g55267.t1	cluster1	chr23	jcf7180005416894s1t2	1248504	1250235			YP_007549235.1	Pertactin [Bibersteinia trehalosi USDA-ARS-USMARC-192]
g55267.t1	cluster1	chr4	jcf7180005416894s2t3	438744	440475			YP_007549235.1	Pertactin [Bibersteinia trehalosi USDA-ARS-USMARC-192]
g38786.t1	cluster1	chr6	jcf7180005416805s1	599922	601499			XP_002370056.1	SRS domain-containing protein [Toxoplasma gondii ME49]
g51009.t1	cluster1	chr25	jcf7180005416869	690294	691107			YP_007549235.1	Pertactin [Bibersteinia trehalosi USDA-ARS-USMARC-192]
g10637.t1	cluster1	chr12	jcf7180005407886	1	2329			XP_002168646.2	PREDICTED: uncharacterized protein LOC100205358 [Hydra vulgaris]
g46479.t1	cluster1		jcf7180005416827s2t1	44151	45973			YP_007549235.1	Pertactin [Bibersteinia trehalosi USDA-ARS-USMARC-192]
g14914.t1	cluster1	chr8	jcf7180005410231	39029	41912			YP_007549235.1	Pertactin [Bibersteinia trehalosi USDA-ARS-USMARC-192]
g11735.t1	cluster1		jcf7180005408373	9709	12027			YP_007549235.1	Pertactin [Bibersteinia trehalosi USDA-ARS-USMARC-192]
g44990.t1	cluster1	chr17	jcf7180005416821s2	3522407	3523485			WP_019505193.1	hypothetical protein [Pleurocapsa sp. PCC 7319]
g35783.t1	cluster1	chr23	jcf7180005416795s2	514983	516362			YP_007549235.1	Pertactin [Bibersteinia trehalosi USDA-ARS-USMARC-192]
g10990.t1	cluster1		jcf7180005408022	1689	2525			XP_002606124.1	hypothetical protein BRAFLDRAFT_88034 [Branchiostoma floridae]
g15250.t1	cluster1		jcf7180005410437	1	2778			YP_007549235.1	Pertactin [Bibersteinia trehalosi USDA-ARS-USMARC-192]
g435.t1	cluster1	chr7	jcf7180005376540	1796	6498			WP_019505193.1	hypothetical protein [Pleurocapsa sp. PCC 7319]
g7079.t1	cluster1		jcf7180005401953	9087	11123			WP_019505193.1	hypothetical protein [Pleurocapsa sp. PCC 7319]
g46890.t1	cluster1	chr7	jcf7180005416827s5t2	3671611	3673389			YP_007549235.1	Pertactin [Bibersteinia trehalosi USDA-ARS-USMARC-192]
g46890.t1	cluster1		jcf7180005416827s4t3	4600936	4602714			YP_007549235.1	Pertactin [Bibersteinia trehalosi USDA-ARS-USMARC-192]
g393.t1	cluster1		jcf7180005376499	2865	7098			YP_007549235.1	Pertactin [Bibersteinia trehalosi USDA-ARS-USMARC-192]
g6971.t1	cluster1		jcf7180005401885	9382	10138			YP_007549235.1	Pertactin [Bibersteinia trehalosi USDA-ARS-USMARC-192]
g20614.t1	cluster1		jcf7180005413947	60381	61990			WP_002596755.1	hypothetical protein [Clostridium colicanis]
g36028.t1	cluster1	chr23	jcf7180005416795s2	5953614	5954377			YP_007549235.1	Pertactin [Bibersteinia trehalosi USDA-ARS-USMARC-192]
g13930.t1	cluster1	chr1	jcf7180005409580	7133	7711			YP_007549235.1	Pertactin [Bibersteinia trehalosi USDA-ARS-USMARC-192]
g36853.t1	cluster1	chr5	jcf7180005416798s2t3	5139186	5141696			WP_002596755.1	hypothetical protein [Clostridium colicanis]
g52524.t1	cluster1	chr22	jcf7180005416885s3	5728714	5738219			WP_019505193.1	hypothetical protein [Pleurocapsa sp. PCC 7319]
g26190.t1	cluster1	chr18	jcf7180005415879	469325	470035			WP_019505193.1	hypothetical protein [Pleurocapsa sp. PCC 7319]
g18173.t1	cluster1		jcf7180005412464	1767	2597			XP_002606124.1	hypothetical protein BRAFLDRAFT_88034 [Branchiostoma floridae]
g46809.t1	cluster1	chr7	jcf7180005416827s5t2	2029184	2030864			YP_007549235.1	Pertactin [Bibersteinia trehalosi USDA-ARS-USMARC-192]
g46809.t1	cluster1		jcf7180005416827s4t3	2958509	2960189			YP_007549235.1	Pertactin [Bibersteinia trehalosi USDA-ARS-USMARC-192]
g56007.t1	cluster1	chr26	jcf7180005416895s3t1	430780	432341			XP_002168646.2	PREDICTED: uncharacterized protein LOC100205358 [Hydra vulgaris]
g41493.t1	cluster1		jcf7180005416812	4240906	4245066			XP_002606124.1	hypothetical protein BRAFLDRAFT_88034 [Branchiostoma floridae]
g55631.t1	cluster1	chr3	jcf7180005416895s2	3160664	3161823			YP_007549235.1	Pertactin [Bibersteinia trehalosi USDA-ARS-USMARC-192]
g42106.t1	cluster1	chr9	jcf7180005416815s2	3320081	3320877			XP_002370056.1	SRS domain-containing protein [Toxoplasma gondii ME49]
g27289.t1	cluster1		jcf7180005416154	8853	14518			XP_002370056.1	SRS domain-containing protein [Toxoplasma gondii ME49]
g27312.t1	cluster1	chr18	jcf7180005416158	140214	141762			YP_007549235.1	Pertactin [Bibersteinia trehalosi USDA-ARS-USMARC-192]
g10896.t1	cluster1		jcf7180005407984	33457	34840			WP_019505193.1	hypothetical protein [Pleurocapsa sp. PCC 7319]
g4713.t1	cluster1		jcf7180005398265	7137	10760			WP_019505193.1	hypothetical protein [Pleurocapsa sp. PCC 7319]
g29071.t1	cluster1	chr12	jcf7180005416431	2280770	2284443			YP_007549235.1	Pertactin [Bibersteinia trehalosi USDA-ARS-USMARC-192]
g827.t1	cluster1		jcf7180005376959	1337	3884			YP_007549235.1	Pertactin [Bibersteinia trehalosi USDA-ARS-USMARC-192]
g46253.t1	cluster1	chr8	jcf7180005416826s2	1159740	1162364			YP_007549235.1	Pertactin [Bibersteinia trehalosi USDA-ARS-USMARC-192]
g32924.t1	cluster1	chr10	jcf7180005416563	779153	780401			XP_002168646.2	PREDICTED: uncharacterized protein LOC100205358 [Hydra vulgaris]
g29525.t1	cluster1	chr4	jcf7180005416468	1	8657			XP_003459734.1	PREDICTED: CD2-associated protein-like [Oreochromis niloticus]
g41482.t1	cluster1		jcf7180005416812	4134363	4135268			XP_001350773.1	conserved Plasmodium protein [Plasmodium falciparum 3D7]
g29652.t1	cluster1	chr8	jcf7180005416509	943351	947498			WP_019505193.1	hypothetical protein [Pleurocapsa sp. PCC 7319]
g18030.t1	cluster1	chr17	jcf7180005412354	65965	68199			XP_001432014.1	hypothetical protein [Paramecium tetraurelia strain d4-2]
g31107.t1	cluster1	chr4	jcf7180005416557s2t4	7977503	7978561			EGV98430.1	hypothetical protein I79_020533 [Cricetulus griseus]
g32304.t1	cluster1	chr7	jcf7180005416562s1t4	1313203	1314403			WP_019505193.1	hypothetical protein [Pleurocapsa sp. PCC 7319]
g37153.t1	cluster1	chr10	jcf7180005416799	4409284	4415191			XP_004539009.1	PREDICTED: zona pellucida sperm-binding protein 3-like [Maylandia zebra]
g28979.t1	cluster1	chr12	jcf7180005416431	1017647	1018162			YP_007549235.1	Pertactin [Bibersteinia trehalosi USDA-ARS-USMARC-192]
g22174.t1	cluster1	chr4	jcf7180005414677	13107	15040			YP_007549235.1	Pertactin [Bibersteinia trehalosi USDA-ARS-USMARC-192]
g24451.t1	cluster1	chr12	jcf7180005415781	17009	17660			YP_007549235.1	Pertactin [Bibersteinia trehalosi USDA-ARS-USMARC-192]
g21.t1	cluster1	chr15	jcf7180005376262	7637	8230			YP_007549235.1	Pertactin [Bibersteinia trehalosi USDA-ARS-USMARC-192]
g36197.t1	cluster1	chr23	jcf7180005416796s2	2510025	2510825			PF12882.2	NUT_C
g20921.t1	cluster1	chr5	jcf7180005414037	24173	26061			WP_002596755.1	hypothetical protein [Clostridium colicanis]
g32157.t1	cluster1	chr1	jcf7180005416561	5878770	5881753			WP_019505193.1	hypothetical protein [Pleurocapsa sp. PCC 7319]
g23186.t1	cluster1		jcf7180005415300	76832	77320			YP_007549235.1	Pertactin [Bibersteinia trehalosi USDA-ARS-USMARC-192]
g28754.t1	cluster1	chr5	jcf7180005416428s1	1851151	1853172			YP_007549235.1	Pertactin [Bibersteinia trehalosi USDA-ARS-USMARC-192]
g48614.t1	cluster1	chr18	jcf7180005416833s1	2730456	2731381			XP_001432014.1	hypothetical protein [Paramecium tetraurelia strain d4-2]
g9469.t1	cluster1		jcf7180005407266	8463	9739			WP_007407267.1	phage portal protein [Bacillus sp. 916]
g27081.t1	cluster1		jcf7180005416091	12220	13519			WP_019505193.1	hypothetical protein [Pleurocapsa sp. PCC 7319]
g40040.t1	cluster1	chr28	jcf7180005416808	2581778	2582588			WP_019505193.1	hypothetical protein [Pleurocapsa sp. PCC 7319]
g48885.t1	cluster1	chr25	jcf7180005416835s2t2	22404	23146			YP_007549235.1	Pertactin [Bibersteinia trehalosi USDA-ARS-USMARC-192]
g50283.t1	cluster1	chr12	jcf7180005416841s2t1	1376873	1378814			YP_007549235.1	Pertactin [Bibersteinia trehalosi USDA-ARS-USMARC-192]
g41582.t1	cluster1	chr12	jcf7180005416813	1282760	1283395			YP_007549235.1	Pertactin [Bibersteinia trehalosi USDA-ARS-USMARC-192]
g50512.t1	cluster1		jcf7180005416841s3t3	95944	96408			YP_007549235.1	Pertactin [Bibersteinia trehalosi USDA-ARS-USMARC-192]
g39643.t1	cluster1	chr23	jcf7180005416807s1	170455	170934			YP_007549235.1	Pertactin [Bibersteinia trehalosi USDA-ARS-USMARC-192]
g12078.t1	cluster1		jcf7180005408690	19817	22185			XP_002168646.2	PREDICTED: uncharacterized protein LOC100205358 [Hydra vulgaris]
g29614.t1	cluster1	chr8	jcf7180005416509	484679	485059			YP_007549235.1	Pertactin [Bibersteinia trehalosi USDA-ARS-USMARC-192]
g9543.t1	cluster1	chr4	jcf7180005407306	23250	23789			YP_007549235.1	Pertactin [Bibersteinia trehalosi USDA-ARS-USMARC-192]
g26184.t1	cluster1	chr18	jcf7180005415879	425600	427514			YP_007549235.1	Pertactin [Bibersteinia trehalosi USDA-ARS-USMARC-192]
g6887.t1	cluster1		jcf7180005401844	3642	4557			XP_002370056.1	SRS domain-containing protein [Toxoplasma gondii ME49]
g34613.t1	cluster1	chr26	jcf7180005416789	812682	813218			YP_007549235.1	Pertactin [Bibersteinia trehalosi USDA-ARS-USMARC-192]
g40189.t1	cluster1	chr28	jcf7180005416808	5524984	5527105			EGW04111.1	Serine/threonine-protein kinase ULK4 [Cricetulus griseus]
g7313.t1	cluster1		jcf7180005402129	414	1157			YP_007549235.1	Pertactin [Bibersteinia trehalosi USDA-ARS-USMARC-192]
g24398.t1	cluster1	chr6	jcf7180005415774	237776	239409			XP_002586998.1	hypothetical protein BRAFLDRAFT_241665 [Branchiostoma floridae]
g54897.t1	cluster1	chr7	jcf7180005416893s2t1	374819	381094			WP_019505193.1	hypothetical protein [Pleurocapsa sp. PCC 7319]
g5752.t1	cluster1		jcf7180005399271	1	894			XP_002168646.2	PREDICTED: uncharacterized protein LOC100205358 [Hydra vulgaris]
g38962.t1	cluster1	chr21	jcf7180005416805s3	1548495	1550815			YP_007549235.1	Pertactin [Bibersteinia trehalosi USDA-ARS-USMARC-192]
g27106.t1	cluster1		jcf7180005416098	14563	14898			YP_007549235.1	Pertactin [Bibersteinia trehalosi USDA-ARS-USMARC-192]
g8495.t1	cluster1		jcf7180005405368	9290	12241			YP_007549235.1	Pertactin [Bibersteinia trehalosi USDA-ARS-USMARC-192]
g53662.t1	cluster1	chr16	jcf7180005416890s1t4	2734839	2736589			WP_002596755.1	hypothetical protein [Clostridium colicanis]
g53662.t1	cluster1	chr9	jcf7180005416890s2	2567738	2569488			WP_002596755.1	hypothetical protein [Clostridium colicanis]
g5732.t1	cluster1	chr1	jcf7180005399256	17565	18455			XP_002168646.2	PREDICTED: uncharacterized protein LOC100205358 [Hydra vulgaris]
g11856.t1	cluster1	chr3	jcf7180005408487	53005	53877			YP_007549235.1	Pertactin [Bibersteinia trehalosi USDA-ARS-USMARC-192]
g45696.t1	cluster1	chr3	jcf7180005416822	1683396	1683773			YP_007549235.1	Pertactin [Bibersteinia trehalosi USDA-ARS-USMARC-192]
g21078.t1	cluster1	chr4	jcf7180005414041	154085	159900			YP_007549235.1	Pertactin [Bibersteinia trehalosi USDA-ARS-USMARC-192]
g9580.t1	cluster1		jcf7180005407330	4560	5282			YP_007549235.1	Pertactin [Bibersteinia trehalosi USDA-ARS-USMARC-192]
g32295.t1	cluster1	chr7	jcf7180005416562s1t4	1179694	1181204			XP_002370056.1	SRS domain-containing protein [Toxoplasma gondii ME49]
g24.t1	cluster1		jcf7180005376263	1651	3809			WP_002596755.1	hypothetical protein [Clostridium colicanis]
g1926.t1	cluster1		jcf7180005379761	745	1243			YP_007549235.1	Pertactin [Bibersteinia trehalosi USDA-ARS-USMARC-192]
g11077.t1	cluster1	chr17	jcf7180005408059	13945	14358			YP_007549235.1	Pertactin [Bibersteinia trehalosi USDA-ARS-USMARC-192]
g9925.t1	cluster1	chr4	jcf7180005407465	1848	3051			YP_007549235.1	Pertactin [Bibersteinia trehalosi USDA-ARS-USMARC-192]
g28791.t1	cluster1	chr5	jcf7180005416428s1	2557178	2559522			NP_001187193.1	mammal-like melanopsin 1 [Ictalurus punctatus]
g18858.t1	cluster1		jcf7180005412917	18973	20157			YP_007549235.1	Pertactin [Bibersteinia trehalosi USDA-ARS-USMARC-192]
g55223.t1	cluster1	chr23	jcf7180005416894s1t2	738603	741410			XP_003458471.1	PREDICTED: hypothetical protein LOC100705979 [Oreochromis niloticus]
g55223.t1	cluster1	chr4	jcf7180005416894s2t2u1	160138	162945			XP_003458471.1	PREDICTED: hypothetical protein LOC100705979 [Oreochromis niloticus]
g22021.t1	cluster1	chr5	jcf7180005414597	261848	263524			ELT93498.1	hypothetical protein CAPTEDRAFT_132122, partial [Capitella teleta]
g11066.t1	cluster1	chr18	jcf7180005408054	4857	5465			XP_003200788.1	PREDICTED: serine/threonine-protein kinase 12 [Danio rerio]
g34657.t1	cluster1	chr1	jcf7180005416790	98553	99893			WP_004194897.1	Zinc metalloprotease zmpC precursor, putative [Streptococcus suis]
g54629.t1	cluster1	chr29	jcf7180005416892	1160859	1162634			XP_811780.1	hypothetical protein [Trypanosoma cruzi strain CL Brener]
g39630.t1	cluster1	chr23	jcf7180005416807s1	55092	59051			XP_002262466.1	hypothetical protein [Plasmodium knowlesi strain H]
g12738.t1	cluster1	chr7	jcf7180005408978	35094	35798			XP_003259093.1	PREDICTED: uncharacterized protein LOC100594901 [Nomascus leucogenys]
g55214.t1	cluster1	chr23	jcf7180005416894s1t2	718936	719985			EGW04111.1	Serine/threonine-protein kinase ULK4 [Cricetulus griseus]
g55214.t1	cluster1	chr4	jcf7180005416894s2t2u1	140471	141520			EGW04111.1	Serine/threonine-protein kinase ULK4 [Cricetulus griseus]
g26885.t1	cluster1		jcf7180005416006	5070	6355			WP_019505193.1	hypothetical protein [Pleurocapsa sp. PCC 7319]
g21868.t1	cluster1		jcf7180005414537	6941	7886			EGW04111.1	Serine/threonine-protein kinase ULK4 [Cricetulus griseus]
g24198.t1	cluster1		jcf7180005415715	69391	70870			XP_003704003.1	PREDICTED: uncharacterized protein LOC100877061 [Megachile rotundata]
g56225.t1	cluster1		jcf7180005416897	1619240	1620124			EGW04111.1	Serine/threonine-protein kinase ULK4 [Cricetulus griseus]
g6719.t1	cluster1		jcf7180005401750	1	6249			XP_003504247.1	PREDICTED: protein IWS1 homolog [Cricetulus griseus]
g826.t1	cluster1		jcf7180005376959	467	1279			EGW04111.1	Serine/threonine-protein kinase ULK4 [Cricetulus griseus]
g40742.t1	cluster1	chr8	jcf7180005416811	474247	475197			XP_001621264.1	hypothetical protein NEMVEDRAFT_v1g222181 [Nematostella vectensis]
g48351.t1	cluster1	chr16	jcf7180005416832	645969	648574			WP_019505193.1	hypothetical protein [Pleurocapsa sp. PCC 7319]
g10397.t1	cluster1		jcf7180005407698	12512	14404			XP_002168646.2	PREDICTED: uncharacterized protein LOC100205358 [Hydra vulgaris]
g2658.t1	cluster1		jcf7180005382691	12070	13054			XP_003200788.1	PREDICTED: serine/threonine-protein kinase 12 [Danio rerio]
g21126.t1	cluster1		jcf7180005414043	219189	220013			WP_019505193.1	hypothetical protein [Pleurocapsa sp. PCC 7319]
g10119.t1	cluster1		jcf7180005407540	5297	6792			YP_002369530.1	spore germination protein gerIA [Bacillus cereus B4264]
g10797.t1	cluster1		jcf7180005407936	10868	17093			WP_019505193.1	hypothetical protein [Pleurocapsa sp. PCC 7319]
g73.t1	cluster1		jcf7180005376290	3560	8460			YP_005401815.1	YadA domain-containing protein [Rahnella aquatilis HX2]
g56732.t1	cluster1		jcf7180005416900	1426629	1427864			XP_002168646.2	PREDICTED: uncharacterized protein LOC100205358 [Hydra vulgaris]
g41987.t1	cluster1	chr9	jcf7180005416815s2	1488277	1490502			XP_002168646.2	PREDICTED: uncharacterized protein LOC100205358 [Hydra vulgaris]
g7802.t1	cluster1		jcf7180005403514	1	7094			WP_019505193.1	hypothetical protein [Pleurocapsa sp. PCC 7319]
g26739.t1	cluster1		jcf7180005415928	22246	29564			XP_003199427.1	PREDICTED: proto-oncogene serine/threonine-protein kinase pim-1-like [Danio rerio]
g17157.t1	cluster1		jcf7180005411718	82	861			XP_002168646.2	PREDICTED: uncharacterized protein LOC100205358 [Hydra vulgaris]
g46487.t1	cluster1		jcf7180005416827s2t1	126735	128860			YP_005401815.1	YadA domain-containing protein [Rahnella aquatilis HX2]
g6176.t1	cluster1		jcf7180005399573	6457	8355			ACO09891.1	Methionine aminopeptidase 1 [Osmerus mordax]
g24203.t1	cluster1		jcf7180005415715	101223	103043			WP_019505193.1	hypothetical protein [Pleurocapsa sp. PCC 7319]
g23330.t1	cluster1		jcf7180005415409	27706	29408			WP_019505193.1	hypothetical protein [Pleurocapsa sp. PCC 7319]
g15192.t1	cluster1		jcf7180005410413	807	1715			XP_002168646.2	PREDICTED: uncharacterized protein LOC100205358 [Hydra vulgaris]
g24202.t1	cluster1		jcf7180005415715	100412	101180			PF12882.2	NUT_C
g40281.t1	cluster1		jcf7180005416809s1t1	193508	194260			PF12882.2	NUT_C
g55291.t1	cluster1	chr23	jcf7180005416894s1t2	1413686	1414453			XP_002168646.2	PREDICTED: uncharacterized protein LOC100205358 [Hydra vulgaris]
g55291.t1	cluster1	chr4	jcf7180005416894s2t3	603926	604693			XP_002168646.2	PREDICTED: uncharacterized protein LOC100205358 [Hydra vulgaris]
g7975.t1	cluster1		jcf7180005403937	3098	4192			WP_019505193.1	hypothetical protein [Pleurocapsa sp. PCC 7319]
g17725.t1	cluster1		jcf7180005412178	4138	4956			XP_004913233.1	PREDICTED: extensin-like [Xenopus (Silurana) tropicalis]
g30471.t1	cluster1	chr15	jcf7180005416556	9981022	9982522			XP_003199427.1	PREDICTED: proto-oncogene serine/threonine-protein kinase pim-1-like [Danio rerio]
g41495.t1	cluster1		jcf7180005416812	4248133	4248895			WP_019505193.1	hypothetical protein [Pleurocapsa sp. PCC 7319]
g11152.t1	cluster1		jcf7180005408093	94489	95039			XP_002168646.2	PREDICTED: uncharacterized protein LOC100205358 [Hydra vulgaris]
g13211.t1	cluster1	chr22	jcf7180005409155	5074	5631			WP_019505193.1	hypothetical protein [Pleurocapsa sp. PCC 7319]
g23042.t1	cluster1		jcf7180005415245	3621	4675			XP_003199427.1	PREDICTED: proto-oncogene serine/threonine-protein kinase pim-1-like [Danio rerio]
g46205.t1	cluster1	chr8	jcf7180005416826s2	701441	702025			WP_019505193.1	hypothetical protein [Pleurocapsa sp. PCC 7319]
g58016.t1	cluster1		jcf7180005416903	1582171	1582713			XP_002168646.2	PREDICTED: uncharacterized protein LOC100205358 [Hydra vulgaris]
g28685.t1	cluster1		jcf7180005416426	6861	7800			XP_002168646.2	PREDICTED: uncharacterized protein LOC100205358 [Hydra vulgaris]
g22389.t1	cluster1	chr18	jcf7180005414843	9672	10370			WP_019505193.1	hypothetical protein [Pleurocapsa sp. PCC 7319]
g21727.t1	cluster1		jcf7180005414418	1	1581			XP_002668255.1	predicted protein [Naegleria gruberi]
g20108.t1	cluster1		jcf7180005413714	1	8290			XP_002168646.2	PREDICTED: uncharacterized protein LOC100205358 [Hydra vulgaris]
g10711.t1	cluster1	chr8	jcf7180005407908	21591	22866			XP_002736724.1	PREDICTED: C3 and PZP-like, alpha-2-macroglobulin domain containing 8-like [Saccoglossus kowalevskii]
g15503.t1	cluster1		jcf7180005410701	21834	22528			WP_019505193.1	hypothetical protein [Pleurocapsa sp. PCC 7319]
g24975.t1	cluster1	chr14	jcf7180005415856	1647	13495			WP_019505193.1	hypothetical protein [Pleurocapsa sp. PCC 7319]
g17832.t1	cluster1	chr15	jcf7180005412217	3085	3561			PF12882.2	NUT_C
g56802.t1	cluster1		jcf7180005416900	2178206	2183148			XP_002168646.2	PREDICTED: uncharacterized protein LOC100205358 [Hydra vulgaris]
g11738.t1	cluster1		jcf7180005408377	5853	6443			XP_003200788.1	PREDICTED: serine/threonine-protein kinase 12 [Danio rerio]
g24249.t1	cluster1		jcf7180005415732	6139	6744			WP_019505193.1	hypothetical protein [Pleurocapsa sp. PCC 7319]
g27585.t1	cluster1	chr9	jcf7180005416245s1	870475	871293			WP_019505193.1	hypothetical protein [Pleurocapsa sp. PCC 7319]
g9215.t1	cluster1		jcf7180005407105	7699	9006			XP_001350773.1	conserved Plasmodium protein [Plasmodium falciparum 3D7]
g12852.t1	cluster1	chr29	jcf7180005409014	39051	49131			XP_003286425.1	hypothetical protein DICPUDRAFT_150384 [Dictyostelium purpureum]
g3639.t1	cluster1		jcf7180005387926	1	480			ELT99396.1	hypothetical protein CAPTEDRAFT_129062 [Capitella teleta]
g19506.t1	cluster1	chr1	jcf7180005413286	192826	193359			PF12882.2	NUT_C
g19567.t1	cluster1	chr12	jcf7180005413319	372512	372961			WP_019505193.1	hypothetical protein [Pleurocapsa sp. PCC 7319]
g52935.t1	cluster1	chr1	jcf7180005416887	4407932	4408753			XP_004025562.1	PREDICTED: microtubule-actin cross-linking factor 1, isoforms 1/2/3/5 [Gorilla gorilla gorilla]
g32360.t1	cluster1	chr7	jcf7180005416562s1t4	2272254	2274921			XP_002614072.1	hypothetical protein BRAFLDRAFT_67342 [Branchiostoma floridae]
g43513.t1	cluster1	chr6	jcf7180005416818s2	4955958	4960185			XP_003458507.1	PREDICTED: tripartite motif-containing protein 47-like [Oreochromis niloticus]
g53255.t1	cluster1	chr3	jcf7180005416889s2	2523233	2523946			PF12882.2	NUT_C
g56774.t1	cluster1		jcf7180005416900	1786959	1787681			WP_019505193.1	hypothetical protein [Pleurocapsa sp. PCC 7319]
g51438.t1	cluster1	chr18	jcf7180005416882	508118	508912			WP_019505193.1	hypothetical protein [Pleurocapsa sp. PCC 7319]
g29635.t1	cluster1	chr8	jcf7180005416509	711596	712350			CCD14058.1	unnamed protein product [Trypanosoma congolense IL3000]
g27609.t1	cluster1	chr9	jcf7180005416245s1	1372931	1374656			XP_004540382.1	PREDICTED: zinc finger BED domain-containing protein 1-like [Maylandia zebra]
g17305.t1	cluster1		jcf7180005411854	18045	19135			XP_004550306.1	PREDICTED: zinc finger BED domain-containing protein 1-like [Maylandia zebra]
g39180.t1	cluster1	chr21	jcf7180005416805s3	6620882	6621283			XP_004575799.1	PREDICTED: zinc finger BED domain-containing protein 1-like [Maylandia zebra]
g28073.t1	cluster1	chr15	jcf7180005416250s1	800425	801156			XP_004211780.1	PREDICTED: zinc finger BED domain-containing protein 1-like, partial [Hydra vulgaris]
g33264.t1	cluster1	chr16	jcf7180005416677	147532	152821			XP_004575799.1	PREDICTED: zinc finger BED domain-containing protein 1-like [Maylandia zebra]
g1130.t1	cluster1		jcf7180005377473	1	1360			XP_002648163.1	Hypothetical protein CBG24246 [Caenorhabditis briggsae]
g21882.t1	cluster1		jcf7180005414550	29482	30391			XP_002596042.1	hypothetical protein BRAFLDRAFT_203088 [Branchiostoma floridae]
g9723.t1	cluster1	chr20	jcf7180005407385	23246	29437			XP_002648163.1	Hypothetical protein CBG24246 [Caenorhabditis briggsae]
g53271.t1	cluster1	chr3	jcf7180005416889s2	2714479	2720610			XP_003200750.1	PREDICTED: hypothetical protein LOC100536356 [Danio rerio]
g26492.t1	cluster1	chr24	jcf7180005415882	22188	23417			XP_002648163.1	Hypothetical protein CBG24246 [Caenorhabditis briggsae]
g18143.t1	cluster1		jcf7180005412444	56	1078			XP_002648163.1	Hypothetical protein CBG24246 [Caenorhabditis briggsae]
g54240.t1	cluster1	chr16	jcf7180005416890s1t4	14577906	14579114			XP_002648163.1	Hypothetical protein CBG24246 [Caenorhabditis briggsae]
g54240.t1	cluster1	chr27	jcf7180005416890s3t1	10667292	10668500			XP_002648163.1	Hypothetical protein CBG24246 [Caenorhabditis briggsae]
g19034.t1	cluster1		jcf7180005413012	3171	3911			XP_002648163.1	Hypothetical protein CBG24246 [Caenorhabditis briggsae]
g58068.t1	cluster1		jcf7180005416903	2184801	2185568			XP_002648163.1	Hypothetical protein CBG24246 [Caenorhabditis briggsae]
g17230.t1	cluster1		jcf7180005411793	14803	16050			XP_002648163.1	Hypothetical protein CBG24246 [Caenorhabditis briggsae]
g23008.t1	cluster1	chr10	jcf7180005415235	2668	3201			XP_002596042.1	hypothetical protein BRAFLDRAFT_203088 [Branchiostoma floridae]
g31881.t1	cluster1	chr1	jcf7180005416561	1100273	1101193			XP_002596042.1	hypothetical protein BRAFLDRAFT_203088 [Branchiostoma floridae]
g12507.t1	cluster1	chr28	jcf7180005408915	26864	30266			XP_811780.1	hypothetical protein [Trypanosoma cruzi strain CL Brener]
g8285.t1	cluster1		jcf7180005404703	420	5953			XP_002648163.1	Hypothetical protein CBG24246 [Caenorhabditis briggsae]
g57453.t1	cluster1		jcf7180005416901	2015431	2016360			XP_002648163.1	Hypothetical protein CBG24246 [Caenorhabditis briggsae]
g746.t1	cluster1		jcf7180005376869	8692	9410			XP_002648163.1	Hypothetical protein CBG24246 [Caenorhabditis briggsae]
g50868.t1	cluster1	chr11	jcf7180005416843s2	415555	416241			XP_002648163.1	Hypothetical protein CBG24246 [Caenorhabditis briggsae]
g21110.t1	cluster1		jcf7180005414043	79256	80343			EGB06137.1	hypothetical protein AURANDRAFT_65843 [Aureococcus anophagefferens]
g11013.t1	cluster1		jcf7180005408034	14789	16337			EGB06137.1	hypothetical protein AURANDRAFT_65843 [Aureococcus anophagefferens]
g9184.t1	cluster1		jcf7180005407085	19352	20092			XP_811780.1	hypothetical protein [Trypanosoma cruzi strain CL Brener]
g23838.t1	cluster1	chr21	jcf7180005415610	71402	73063			XP_004025562.1	PREDICTED: microtubule-actin cross-linking factor 1, isoforms 1/2/3/5 [Gorilla gorilla gorilla]
g31804.t1	cluster1	chr12	jcf7180005416560s2t3	137059	137918			XP_002596042.1	hypothetical protein BRAFLDRAFT_203088 [Branchiostoma floridae]
g17146.t1	cluster1		jcf7180005411709	3344	5667			XP_003435264.1	PREDICTED: keratin-associated protein 16-1 [Canis lupus familiaris]
g28912.t1	cluster1		jcf7180005416428s2	99062	106315			XP_002585510.1	hypothetical protein BRAFLDRAFT_111928 [Branchiostoma floridae]
g5888.t1	cluster1		jcf7180005399338	9856	10743			EGB06137.1	hypothetical protein AURANDRAFT_65843 [Aureococcus anophagefferens]
g9185.t1	cluster1		jcf7180005407085	20204	21142			XP_002648163.1	Hypothetical protein CBG24246 [Caenorhabditis briggsae]
g4905.t1	cluster1		jcf7180005398377	18065	19187			XP_002648163.1	Hypothetical protein CBG24246 [Caenorhabditis briggsae]
g21161.t1	cluster1		jcf7180005414060	1624	2373			CBV36645.1	CagY protein [Helicobacter pylori]
g12358.t1	cluster1		jcf7180005408834	25006	26292			XP_002648163.1	Hypothetical protein CBG24246 [Caenorhabditis briggsae]
g29606.t1	cluster1	chr8	jcf7180005416509	436207	437127			XP_002648163.1	Hypothetical protein CBG24246 [Caenorhabditis briggsae]
g7098.t1	cluster1		jcf7180005401963	3720	4841			XP_811780.1	hypothetical protein [Trypanosoma cruzi strain CL Brener]
g40874.t1	cluster1	chr8	jcf7180005416811	2370094	2371436			XP_811780.1	hypothetical protein [Trypanosoma cruzi strain CL Brener]
g16820.t1	cluster1		jcf7180005411529	1040	2535			XP_811780.1	hypothetical protein [Trypanosoma cruzi strain CL Brener]
g57432.t1	cluster1		jcf7180005416901	1695457	1696707			XP_811780.1	hypothetical protein [Trypanosoma cruzi strain CL Brener]
g44632.t1	cluster1	chr12	jcf7180005416820	600891	601904			XP_004025562.1	PREDICTED: microtubule-actin cross-linking factor 1, isoforms 1/2/3/5 [Gorilla gorilla gorilla]
g22308.t1	cluster1		jcf7180005414760	172952	174217			WP_004392796.1	hypothetical protein [Gemella haemolysans]
g50959.t1	cluster1	chr25	jcf7180005416869	245840	248149			XP_811780.1	hypothetical protein [Trypanosoma cruzi strain CL Brener]
g55210.t1	cluster1	chr23	jcf7180005416894s1t2	694051	695750			XP_002648163.1	Hypothetical protein CBG24246 [Caenorhabditis briggsae]
g55210.t1	cluster1	chr4	jcf7180005416894s2t2u1	115586	117285			XP_002648163.1	Hypothetical protein CBG24246 [Caenorhabditis briggsae]
g45062.t1	cluster1	chr17	jcf7180005416821s2	4531163	4532389			XP_811780.1	hypothetical protein [Trypanosoma cruzi strain CL Brener]
g50793.t1	cluster1	chr3	jcf7180005416843s1t2	17271	21083			XP_002648163.1	Hypothetical protein CBG24246 [Caenorhabditis briggsae]
g47083.t1	cluster1	chr7	jcf7180005416827s5t2	8450826	8452507			EGB06137.1	hypothetical protein AURANDRAFT_65843 [Aureococcus anophagefferens]
g9609.t1	cluster1		jcf7180005407342	3369	4634			XP_811780.1	hypothetical protein [Trypanosoma cruzi strain CL Brener]
g38011.t1	cluster1	chr6	jcf7180005416803s2	4010190	4011193			XP_002648163.1	Hypothetical protein CBG24246 [Caenorhabditis briggsae]
g26720.t1	cluster1		jcf7180005415924	3175	4320			XP_811780.1	hypothetical protein [Trypanosoma cruzi strain CL Brener]
g22889.t1	cluster1		jcf7180005415175	6907	9085			XP_811780.1	hypothetical protein [Trypanosoma cruzi strain CL Brener]
g45603.t1	cluster1	chr3	jcf7180005416822	103140	104940			XP_811780.1	hypothetical protein [Trypanosoma cruzi strain CL Brener]
g58299.t1	cluster1		jcf7180005416903	6150160	6152669			XP_811780.1	hypothetical protein [Trypanosoma cruzi strain CL Brener]
g41580.t1	cluster1	chr12	jcf7180005416813	1182830	1186172			EGW14311.1	Putative DNA repair and recombination protein RAD26-like [Cricetulus griseus]
g29124.t1	cluster1	chr27	jcf7180005416432s1	233305	233862			XP_002648163.1	Hypothetical protein CBG24246 [Caenorhabditis briggsae]
g41654.t1	cluster1	chr12	jcf7180005416813	2876317	2877462			EMC85559.1	Involucrin, partial [Columba livia]
g41562.t1	cluster1	chr12	jcf7180005416813	767117	768079			XP_002596042.1	hypothetical protein BRAFLDRAFT_203088 [Branchiostoma floridae]
g45191.t1	cluster1	chr17	jcf7180005416821s2	7135473	7136826			EGB06137.1	hypothetical protein AURANDRAFT_65843 [Aureococcus anophagefferens]
g24401.t1	cluster1	chr6	jcf7180005415774	270415	271302			ELV12725.1	Cathepsin O [Tupaia chinensis]
g2469.t1	cluster1		jcf7180005381894	1	800			WP_008052956.1	hypothetical protein [Arthrospira sp. PCC 8005]
g44113.t1	cluster1	chr16	jcf7180005416819s2t1u2	5786041	5787883			XP_003200788.1	PREDICTED: serine/threonine-protein kinase 12 [Danio rerio]
g31601.t1	cluster1	chr20	jcf7180005416560s1	1312648	1314039			XP_002606432.1	hypothetical protein BRAFLDRAFT_67684 [Branchiostoma floridae]
g41743.t1	cluster1	chr9	jcf7180005416814	462782	464136			XP_002123454.1	PREDICTED: uncharacterized protein LOC100181721 [Ciona intestinalis]
g46423.t1	cluster1	chr2	jcf7180005416827s1	851599	852870			XP_811780.1	hypothetical protein [Trypanosoma cruzi strain CL Brener]
g698.t1	cluster1	chr4	jcf7180005376796	12760	14028			XP_811780.1	hypothetical protein [Trypanosoma cruzi strain CL Brener]
g24825.t1	cluster1	chr24	jcf7180005415843	183192	184262			XP_004224544.1	hypothetical protein PCYB_134710 [Plasmodium cynomolgi strain B]
g54706.t1	cluster1	chr29	jcf7180005416892	2290619	2291561			XP_811780.1	hypothetical protein [Trypanosoma cruzi strain CL Brener]
g9917.t1	cluster1	chr18	jcf7180005407463	32810	33830			XP_811780.1	hypothetical protein [Trypanosoma cruzi strain CL Brener]
g44394.t1	cluster1	chr16	jcf7180005416819s2t1u2	10834799	10835812			XP_811780.1	hypothetical protein [Trypanosoma cruzi strain CL Brener]
g13454.t1	cluster1		jcf7180005409298	4402	5351			XP_811780.1	hypothetical protein [Trypanosoma cruzi strain CL Brener]
g33119.t1	cluster1	chr23	jcf7180005416624	127749	128579			XP_811780.1	hypothetical protein [Trypanosoma cruzi strain CL Brener]
g39654.t1	cluster1	chr23	jcf7180005416807s1	343057	343998			EGW14311.1	Putative DNA repair and recombination protein RAD26-like [Cricetulus griseus]
g29080.t1	cluster1	chr12	jcf7180005416431	2417581	2418600			XP_811780.1	hypothetical protein [Trypanosoma cruzi strain CL Brener]
g57694.t1	cluster1		jcf7180005416901	4862673	4868466			XP_811780.1	hypothetical protein [Trypanosoma cruzi strain CL Brener]
g52981.t1	cluster1	chr1	jcf7180005416887	5354584	5355498			XP_811780.1	hypothetical protein [Trypanosoma cruzi strain CL Brener]
g27321.t1	cluster1	chr18	jcf7180005416158	281108	282359			XP_002606432.1	hypothetical protein BRAFLDRAFT_67684 [Branchiostoma floridae]
g58302.t1	cluster1		jcf7180005416903	6184924	6192838			XP_811780.1	hypothetical protein [Trypanosoma cruzi strain CL Brener]
g47546.t1	cluster1	chr26	jcf7180005416829	399556	400302			EMC85559.1	Involucrin, partial [Columba livia]
g24947.t1	cluster1	chr20	jcf7180005415847	264058	265255			XP_811780.1	hypothetical protein [Trypanosoma cruzi strain CL Brener]
g31216.t1	cluster1	chr4	jcf7180005416557s2t5	49850	51071			XP_811780.1	hypothetical protein [Trypanosoma cruzi strain CL Brener]
g19311.t1	cluster1		jcf7180005413119	5850	6383			XP_811780.1	hypothetical protein [Trypanosoma cruzi strain CL Brener]
g30486.t1	cluster1	chr15	jcf7180005416556	10197092	10198699			XP_811780.1	hypothetical protein [Trypanosoma cruzi strain CL Brener]
g36609.t1	cluster1	chr5	jcf7180005416798s2t3	751893	752828			WP_004392796.1	hypothetical protein [Gemella haemolysans]
g44392.t1	cluster1	chr16	jcf7180005416819s2t1u2	10806940	10807692			XP_002648163.1	Hypothetical protein CBG24246 [Caenorhabditis briggsae]
g4972.t1	cluster1	chr24	jcf7180005398415	8142	8873			XP_002648632.1	Hypothetical protein CBG24978 [Caenorhabditis briggsae]
g5573.t1	cluster1		jcf7180005398980	1	699			XP_811780.1	hypothetical protein [Trypanosoma cruzi strain CL Brener]
g15023.t1	cluster1		jcf7180005410319	16714	17361			XP_002648163.1	Hypothetical protein CBG24246 [Caenorhabditis briggsae]
g38188.t1	cluster1	chr13	jcf7180005416804s3	1139417	1140130			EMC85559.1	Involucrin, partial [Columba livia]
g46990.t1	cluster1	chr7	jcf7180005416827s5t2	6148227	6149197			XP_811780.1	hypothetical protein [Trypanosoma cruzi strain CL Brener]
g42251.t1	cluster1	chr9	jcf7180005416815s2	5828465	5831455			YP_007549235.1	Pertactin [Bibersteinia trehalosi USDA-ARS-USMARC-192]
g39355.t1	cluster1	chr3	jcf7180005416806s2t2	11680	12156			XP_002606432.1	hypothetical protein BRAFLDRAFT_67684 [Branchiostoma floridae]
g39355.t1	cluster1	chr8	jcf7180005416806s2t1u2	535793	536269			XP_002606432.1	hypothetical protein BRAFLDRAFT_67684 [Branchiostoma floridae]
g25081.t1	cluster1	chr17	jcf7180005415866	343529	346458			XP_002123454.1	PREDICTED: uncharacterized protein LOC100181721 [Ciona intestinalis]
g4485.t1	cluster1		jcf7180005397944	7053	8095			XP_001618507.1	hypothetical protein NEMVEDRAFT_v1g4173 [Nematostella vectensis]
g17528.t1	cluster1		jcf7180005412057	7857	8735			XP_811780.1	hypothetical protein [Trypanosoma cruzi strain CL Brener]
g45823.t1	cluster1	chr3	jcf7180005416823	605082	606340			XP_002648163.1	Hypothetical protein CBG24246 [Caenorhabditis briggsae]
g44275.t1	cluster1	chr16	jcf7180005416819s2t1u2	8731002	8739633			XP_811780.1	hypothetical protein [Trypanosoma cruzi strain CL Brener]
g32138.t1	cluster1	chr1	jcf7180005416561	5462425	5465999			XP_002123454.1	PREDICTED: uncharacterized protein LOC100181721 [Ciona intestinalis]
g15561.t1	cluster1		jcf7180005410746	12370	13267			EMS57593.1	Stellacyanin [Triticum urartu]
g13204.t1	cluster1	chr4	jcf7180005409151	59753	60745			XP_811780.1	hypothetical protein [Trypanosoma cruzi strain CL Brener]
g38897.t1	cluster1	chr21	jcf7180005416805s3	152367	165985			YP_001107629.1	PE-PGRS family protein [Saccharopolyspora erythraea NRRL 2338]
g26079.t1	cluster1	chr28	jcf7180005415877s2	2984662	2985351			ELR56546.1	hypothetical protein M91_19203, partial [Bos mutus]
g19955.t1	cluster1	chr3	jcf7180005413616	11463	12149			XP_811780.1	hypothetical protein [Trypanosoma cruzi strain CL Brener]
g29127.t1	cluster1	chr24	jcf7180005416432s2	21030	23545			NP_976934.1	internalin, putative [Bacillus cereus ATCC 10987]
g7333.t1	cluster1		jcf7180005402152	17702	18361			XP_811780.1	hypothetical protein [Trypanosoma cruzi strain CL Brener]
g22427.t1	cluster1		jcf7180005414855	1471	2298			NP_001106814.1	uncharacterized protein LOC799508 [Danio rerio]
g39385.t1	cluster1	chr14	jcf7180005416806s2t1u3	34795	35262			XP_002648163.1	Hypothetical protein CBG24246 [Caenorhabditis briggsae]
g39385.t1	cluster1	chr3	jcf7180005416806s2t2	524919	525386			XP_002648163.1	Hypothetical protein CBG24246 [Caenorhabditis briggsae]
g17512.t1	cluster1	chr4	jcf7180005412049	28717	29651			YP_007549235.1	Pertactin [Bibersteinia trehalosi USDA-ARS-USMARC-192]
g54981.t1	cluster1	chr7	jcf7180005416893s2t1	1705561	1706049			YP_007549235.1	Pertactin [Bibersteinia trehalosi USDA-ARS-USMARC-192]
g50031.t1	cluster1	chr5	jcf7180005416840s2t1	4696	5878			XP_001919795.2	PREDICTED: NACHT, LRR and PYD domains-containing protein 3-like [Danio rerio]
g13255.t1	cluster1	chr13	jcf7180005409174	30764	31339			YP_007549235.1	Pertactin [Bibersteinia trehalosi USDA-ARS-USMARC-192]
g24034.t1	cluster1		jcf7180005415690	28322	29775			WP_019505193.1	hypothetical protein [Pleurocapsa sp. PCC 7319]
g56056.t1	cluster1	chr19	jcf7180005416895s4t2	699582	703787			WP_019505193.1	hypothetical protein [Pleurocapsa sp. PCC 7319]
g14300.t1	cluster1		jcf7180005409842	6661	7598			YP_007549235.1	Pertactin [Bibersteinia trehalosi USDA-ARS-USMARC-192]
g39869.t1	cluster1		jcf7180005416807s2	151258	155640			XP_004067821.1	PREDICTED: uncharacterized protein LOC101170263 [Oryzias latipes]
g44194.t1	cluster1	chr16	jcf7180005416819s2t1u2	7199018	7201961			YP_007549235.1	Pertactin [Bibersteinia trehalosi USDA-ARS-USMARC-192]
g58010.t1	cluster1		jcf7180005416903	1550835	1554060			XP_002596042.1	hypothetical protein BRAFLDRAFT_203088 [Branchiostoma floridae]
g49590.t1	cluster1	chr20	jcf7180005416838	6434005	6436332			YP_007549235.1	Pertactin [Bibersteinia trehalosi USDA-ARS-USMARC-192]
g205.t1	cluster1		jcf7180005376376	2539	3374			XP_001627871.1	predicted protein [Nematostella vectensis]
g24819.t1	cluster1		jcf7180005415842	34168	38481			XP_003457921.1	PREDICTED: hypothetical protein LOC100707135 [Oreochromis niloticus]
g46182.t1	cluster1	chr8	jcf7180005416826s2	488924	489319			XP_002586369.1	hypothetical protein BRAFLDRAFT_108654 [Branchiostoma floridae]
g22619.t1	cluster1		jcf7180005415012	1190	4910			EGW14311.1	Putative DNA repair and recombination protein RAD26-like [Cricetulus griseus]
g46701.t1	cluster1		jcf7180005416827s4t3	626580	630811			XP_004224544.1	hypothetical protein PCYB_134710 [Plasmodium cynomolgi strain B]
g46701.t1	cluster1		jcf7180005416827s4t5	57080	61311			XP_004224544.1	hypothetical protein PCYB_134710 [Plasmodium cynomolgi strain B]
g6930.t1	cluster1		jcf7180005401863	36992	37720			YP_007549235.1	Pertactin [Bibersteinia trehalosi USDA-ARS-USMARC-192]
g18237.t1	cluster1		jcf7180005412515	32875	36136			YP_007549235.1	Pertactin [Bibersteinia trehalosi USDA-ARS-USMARC-192]
g23359.t1	cluster1		jcf7180005415421	33665	43342			XP_004553790.1	PREDICTED: uncharacterized protein LOC101472741 [Maylandia zebra]
g3759.t1	cluster1		jcf7180005388763	1	806			XP_666642.1	cell surface protein that may regulate cell wall beta-glucan synthesis and bud site selection [Cryptosporidium hominis TU502]
g8745.t1	cluster1	chr4	jcf7180005406180	4910	5536			YP_007549235.1	Pertactin [Bibersteinia trehalosi USDA-ARS-USMARC-192]
g41508.t1	cluster1		jcf7180005416812	4379298	4379819			YP_007549235.1	Pertactin [Bibersteinia trehalosi USDA-ARS-USMARC-192]
g48529.t1	cluster1	chr18	jcf7180005416833s1	967193	968411			YP_007549235.1	Pertactin [Bibersteinia trehalosi USDA-ARS-USMARC-192]
g23292.t1	cluster1		jcf7180005415387	6364	6801			YP_007549235.1	Pertactin [Bibersteinia trehalosi USDA-ARS-USMARC-192]
g3034.t1	cluster1		jcf7180005384411	145	1002			YP_302666.1	gp140 [Ehrlichia canis str. Jake]
g13100.t1	cluster1	chr20	jcf7180005409103	29441	30995			EGW12357.1	hypothetical protein I79_025648 [Cricetulus griseus]
g11551.t1	cluster1		jcf7180005408274	2377	3915			PF09528.5	Ehrlichia_rpt
g48269.t1	cluster1		jcf7180005416831	4038183	4038878			PF09528.5	Ehrlichia_rpt
g20265.t1	cluster1	chr4	jcf7180005413795	8654	9352			YP_007549235.1	Pertactin [Bibersteinia trehalosi USDA-ARS-USMARC-192]
g43794.t1	cluster1	chr4	jcf7180005416819s2t1u1	29573	33056			YP_007549235.1	Pertactin [Bibersteinia trehalosi USDA-ARS-USMARC-192]
g23243.t1	cluster1		jcf7180005415365	9674	14834			YP_007549235.1	Pertactin [Bibersteinia trehalosi USDA-ARS-USMARC-192]
g22025.t1	cluster1		jcf7180005414600	1	4014			AAX28387.2	SJCHGC01615 protein [Schistosoma japonicum]
g54310.t1	cluster1	chr13	jcf7180005416891s1t3	137074	137772			EGV91812.1	Retrotransposon gag domain-containing protein 1 [Cricetulus griseus]
g14177.t1	cluster1		jcf7180005409735	32815	37802			XP_003458873.1	PREDICTED: actin filament-associated protein 1-like [Oreochromis niloticus]
g9778.t1	cluster1		jcf7180005407416	2415	3274			YP_007549235.1	Pertactin [Bibersteinia trehalosi USDA-ARS-USMARC-192]
g46798.t1	cluster1	chr7	jcf7180005416827s5t2	1748299	1749085			EGB06137.1	hypothetical protein AURANDRAFT_65843 [Aureococcus anophagefferens]
g46798.t1	cluster1		jcf7180005416827s4t3	2677624	2678410			EGB06137.1	hypothetical protein AURANDRAFT_65843 [Aureococcus anophagefferens]
g53712.t1	cluster1	chr16	jcf7180005416890s1t4	3335689	3340796			YP_007549235.1	Pertactin [Bibersteinia trehalosi USDA-ARS-USMARC-192]
g53712.t1	cluster1	chr9	jcf7180005416890s2	3168588	3173695			YP_007549235.1	Pertactin [Bibersteinia trehalosi USDA-ARS-USMARC-192]
g43078.t1	cluster1	chr15	jcf7180005416817s2	2689524	2690132			XP_004212944.1	PREDICTED: zinc finger BED domain-containing protein 1-like [Hydra vulgaris]
g22598.t1	cluster1		jcf7180005414991	56772	57152			YP_007549235.1	Pertactin [Bibersteinia trehalosi USDA-ARS-USMARC-192]
g52727.t1	cluster1	chr22	jcf7180005416885s3	9651524	9652468			XP_002370056.1	SRS domain-containing protein [Toxoplasma gondii ME49]
g3944.t1	cluster1		jcf7180005390805	155	511			XP_698798.2	PREDICTED: pentatricopeptide repeat-containing protein 1, mitochondrial [Danio rerio]
g52882.t1	cluster1	chr1	jcf7180005416887	3332807	3333070			YP_007549235.1	Pertactin [Bibersteinia trehalosi USDA-ARS-USMARC-192]
g12929.t1	cluster1	chr12	jcf7180005409046	35835	36934	P07898	Aggrecan core protein	XP_811780.1	hypothetical protein [Trypanosoma cruzi strain CL Brener]
g17641.t1	cluster1	chr4	jcf7180005412126	22209	27693	P15943	Amyloid-like protein 2	XP_003968631.1	PREDICTED: amyloid-like protein 2-like [Takifugu rubripes]
g54913.t1	cluster1	chr7	jcf7180005416893s2t1	662263	667132	Q92625	Ankyrin repeat and SAM domain-containing protein 1A	XP_001343162.3	PREDICTED: ankyrin repeat and SAM domain-containing protein 1A-like isoform X1 [Danio rerio]
g10998.t1	cluster1		jcf7180005408028	20275	25567	P35626	Beta-adrenergic receptor kinase 2	XP_002648163.1	Hypothetical protein CBG24246 [Caenorhabditis briggsae]
g41571.t1	cluster1	chr12	jcf7180005416813	960979	972713	O60241	Brain-specific angiogenesis inhibitor 2	CAF99436.1	unnamed protein product [Tetraodon nigroviridis]
g24900.t1	cluster1	chr24	jcf7180005415843	1332763	1335638	P49585	Choline-phosphate cytidylyltransferase A	NP_001017634.1	choline-phosphate cytidylyltransferase A [Danio rerio]
g21943.t1	cluster1		jcf7180005414585	10227	21882	P15989	Collagen alpha-3(VI) chain	XP_003199265.1	PREDICTED: collagen alpha-3(VI) chain [Danio rerio]
g52268.t1	cluster1	chr22	jcf7180005416885s3	918010	929363	Q9JIQ3	Diablo homolog%2C mitochondrial
g38432.t1	cluster1	chr13	jcf7180005416804s3	5575909	5580249	A4GZV0	Diablo homolog%2C mitochondrial	ACI70050.1	Diablo homolog, mitochondrial precursor [Salmo salar]
g11334.t1	cluster1		jcf7180005408162	1	1084	Q9UKF5	Disintegrin and metalloproteinase domain-containing protein 29	YP_007549235.1	Pertactin [Bibersteinia trehalosi USDA-ARS-USMARC-192]
g24558.t1	cluster1		jcf7180005415793	7585	8370	Q9UKF5	Disintegrin and metalloproteinase domain-containing protein 29	XP_002370056.1	SRS domain-containing protein [Toxoplasma gondii ME49]
g18038.t1	cluster1		jcf7180005412360	1	579	Q9UKF5	Disintegrin and metalloproteinase domain-containing protein 29	XP_003258076.1	PREDICTED: disintegrin and metalloproteinase domain-containing protein 29 [Nomascus leucogenys]
g16915.t1	cluster1		jcf7180005411596	1783	4777	Q5ZI13	DnaJ homolog subfamily C member 3	AAH49406.1	DnaJ (Hsp40) homolog, subfamily C, member 3 [Danio rerio]
g23080.t1	cluster1		jcf7180005415270	98640	105451	Q8TE73	Dynein heavy chain 5%2C axonemal	XP_002666734.2	PREDICTED: dynein heavy chain 5, axonemal [Danio rerio]
g26840.t1	cluster1		jcf7180005415981	1	4599	Q9HCM9	E3 ubiquitin-protein ligase TRIM39	CBN80636.1	Uncharacterized protein [Dicentrarchus labrax]
g9695.t1	cluster1		jcf7180005407377	6132	15917	D4A612	Elongation of very long chain fatty acids protein 2	AAI34116.1	Elovl2 protein [Danio rerio]
g48420.t1	cluster1	chr16	jcf7180005416832	1719589	1722017	Q69140	Epstein-Barr nuclear antigen 6	XP_811780.1	hypothetical protein [Trypanosoma cruzi strain CL Brener]
g49956.t1	cluster1		jcf7180005416840s1t2	37303	49472	Q8K3M6	ERC protein 2	XP_005015715.1	PREDICTED: ERC protein 2-like [Anas platyrhynchos]
g50119.t1	cluster1	chr4	jcf7180005416840s4t5	53573	64665	P35384	Extracellular calcium-sensing receptor	XP_696250.5	PREDICTED: extracellular calcium-sensing receptor-like [Danio rerio]
g24055.t1	cluster1	chr5	jcf7180005415693	177087	184184	P05065	Fructose-bisphosphate aldolase A	ADO27974.1	fructose-bisphosphate aldolase A [Ictalurus furcatus]
g56586.t1	cluster1		jcf7180005416899	5911607	5936329	Q3TC93	HCLS1-binding protein 3	XP_003204580.1	PREDICTED: HCLS1-binding protein 3-like [Meleagris gallopavo]
g22914.t1	cluster1		jcf7180005415191	11591	14717	P85083	Hemoglobin subunit alpha-2	EGW14311.1	Putative DNA repair and recombination protein RAD26-like [Cricetulus griseus]
g22569.t1	cluster1	chr17	jcf7180005414978	11568	16745	P27931	Interleukin-1 receptor type 2%2C membrane form	NP_001117832.1	interleukin-1 receptor type 1 precursor [Oncorhynchus mykiss]
g13523.t1	cluster1		jcf7180005409350	21141	23831	A2A5X5	Keratin-associated protein 16-1	XP_002648163.1	Hypothetical protein CBG24246 [Caenorhabditis briggsae]
g16612.t1	cluster1		jcf7180005411428	865	2678	A8MUX0	Keratin-associated protein 16-1	XP_004410656.1	PREDICTED: keratin-associated protein 16-1-like [Odobenus rosmarus divergens]
g55250.t1	cluster1	chr23	jcf7180005416894s1t2	1107643	1116493	A2A5X5	Keratin-associated protein 16-1	XP_002648163.1	Hypothetical protein CBG24246 [Caenorhabditis briggsae]
g55250.t1	cluster1	chr4	jcf7180005416894s2t3	297883	306733	A2A5X5	Keratin-associated protein 16-1	XP_002648163.1	Hypothetical protein CBG24246 [Caenorhabditis briggsae]
g54802.t1	cluster1	chr7	jcf7180005416893s1	913016	923619	Q9BYR4	Keratin-associated protein 4-3	XP_811780.1	hypothetical protein [Trypanosoma cruzi strain CL Brener]
g10361.t1	cluster1		jcf7180005407674	13767	18921	Q6P5Q4	Leiomodin-2	XP_003198268.1	PREDICTED: leiomodin-2 isoform X1 [Danio rerio]
g28323.t1	cluster1	chr7	jcf7180005416332	12103	13122	Q8IC32	Leucine-rich repeat and coiled-coil domain-containing protein PF07_0014	XP_004025562.1	PREDICTED: microtubule-actin cross-linking factor 1, isoforms 1/2/3/5 [Gorilla gorilla gorilla]
g46216.t1	cluster1	chr8	jcf7180005416826s2	823510	824526	Q8IC32	Leucine-rich repeat and coiled-coil domain-containing protein PF07_0014	XP_811780.1	hypothetical protein [Trypanosoma cruzi strain CL Brener]
g13507.t1	cluster1		jcf7180005409344	13409	13954	Q25060	LWamide I;status=Potential	WP_001189071.1	hypothetical protein [Salmonella enterica]
g45470.t1	cluster1	chr12	jcf7180005416821s3t2	1441862	1443279	Q25060	LWamide I;status=Potential	Q25060.1	LWamide neuropeptides; Contains: LWamide I; Contains: LWamide II; Contains: LWS; Flags: Precursor
g45470.t1	cluster1	chr17	jcf7180005416821s2	13451599	13453016	Q25060	LWamide I;status=Potential	Q25060.1	LWamide neuropeptides; Contains: LWamide I; Contains: LWamide II; Contains: LWS; Flags: Precursor
g23259.t1	cluster1		jcf7180005415368	9486	15224	Q9Y5R2	Matrix metalloproteinase-24	XP_699803.3	PREDICTED: matrix metalloproteinase-24 [Danio rerio]
g32259.t1	cluster1	chr7	jcf7180005416562s1t4	332207	337529	P31423	Metabotropic glutamate receptor 4	XP_695566.4	PREDICTED: metabotropic glutamate receptor 4 isoform X3 [Danio rerio]
g39124.t1	cluster1	chr21	jcf7180005416805s3	5708937	5712352	Q99PG2	Opioid growth factor receptor	WP_006729443.1	carbohydrate-binding protein [Lactobacillus iners]
g20207.t1	cluster1	chr17	jcf7180005413758	16711	31160	P49190	Parathyroid hormone 2 receptor	CAD60632.1	parathyroid hormone receptor 2 [Danio rerio]
g9646.t1	cluster1	chr27	jcf7180005407358	28831	33882	P49190	Parathyroid hormone 2 receptor	XP_693292.2	PREDICTED: parathyroid hormone 2 receptor [Danio rerio]
g26161.t1	cluster1		jcf7180005415878	9576	11641	O75127	Pentatricopeptide repeat-containing protein 1%2C mitochondrial	NP_001070110.1	uncharacterized protein LOC767704 precursor [Danio rerio]
g33263.t1	cluster1	chr16	jcf7180005416677	130845	133405	Q9UNP9	Peptidyl-prolyl cis-trans isomerase E	NP_001153996.1	peptidyl-prolyl cis-trans isomerase E [Oncorhynchus mykiss]
g23582.t1	cluster1		jcf7180005415489	22127	23629	A5D7L8	PGC-1 and ERR-induced regulator in muscle protein 1	YP_007549235.1	Pertactin [Bibersteinia trehalosi USDA-ARS-USMARC-192]
g46820.t1	cluster1	chr7	jcf7180005416827s5t2	2182345	2186588	A5D7L8	PGC-1 and ERR-induced regulator in muscle protein 1	WP_019505193.1	hypothetical protein [Pleurocapsa sp. PCC 7319]
g46820.t1	cluster1		jcf7180005416827s4t3	3111670	3115913	A5D7L8	PGC-1 and ERR-induced regulator in muscle protein 1	WP_019505193.1	hypothetical protein [Pleurocapsa sp. PCC 7319]
g25009.t1	cluster1	chr15	jcf7180005415864	21998	22928	A5D7L8	PGC-1 and ERR-induced regulator in muscle protein 1	WP_019505193.1	hypothetical protein [Pleurocapsa sp. PCC 7319]
g45805.t1	cluster1	chr3	jcf7180005416823	362958	365706	A5D7L8	PGC-1 and ERR-induced regulator in muscle protein 1	WP_019505193.1	hypothetical protein [Pleurocapsa sp. PCC 7319]
g5836.t1	cluster1	chr6	jcf7180005399302	30015	30482	A5D7L8	PGC-1 and ERR-induced regulator in muscle protein 1
g32303.t1	cluster1	chr7	jcf7180005416562s1t4	1312676	1313125	Q5SV97	PGC-1 and ERR-induced regulator in muscle protein 1	YP_007549235.1	Pertactin [Bibersteinia trehalosi USDA-ARS-USMARC-192]
g37512.t1	cluster1	chr13	jcf7180005416801	1637766	1649291	Q9NZQ7	Programmed cell death 1 ligand 1	NP_001134823.1	Programmed cell death 1 ligand 1 precursor [Salmo salar]
g32972.t1	cluster1	chr10	jcf7180005416563	1425468	1431244	Q9P2B2	Prostaglandin F2 receptor negative regulator	CAG06668.1	unnamed protein product [Tetraodon nigroviridis]
g28699.t1	cluster1	chr5	jcf7180005416428s1	324398	326228	Q8C1D8	Protein IWS1 homolog	XP_003504247.1	PREDICTED: protein IWS1 homolog [Cricetulus griseus]
g46737.t1	cluster1	chr7	jcf7180005416827s5t2	301561	303235	Q8C1D8	Protein IWS1 homolog	XP_003504247.1	PREDICTED: protein IWS1 homolog [Cricetulus griseus]
g46737.t1	cluster1		jcf7180005416827s4t3	1230886	1232560	Q8C1D8	Protein IWS1 homolog	XP_003504247.1	PREDICTED: protein IWS1 homolog [Cricetulus griseus]
g6024.t1	cluster1		jcf7180005399413	8328	10144	Q3SWT4	Protein IWS1 homolog	EGW04111.1	Serine/threonine-protein kinase ULK4 [Cricetulus griseus]
g18432.t1	cluster1		jcf7180005412647	1	2002	Q96ST2	Protein IWS1 homolog	XP_001621264.1	hypothetical protein NEMVEDRAFT_v1g222181 [Nematostella vectensis]
g8991.t1	cluster1		jcf7180005406989	14067	23054	Q10728	Protein phosphatase 1 regulatory subunit 12A	XP_003504247.1	PREDICTED: protein IWS1 homolog [Cricetulus griseus]
g34658.t1	cluster1	chr1	jcf7180005416790	99932	101279	P18583	Protein SON	EGW14311.1	Putative DNA repair and recombination protein RAD26-like [Cricetulus griseus]
g38152.t1	cluster1	chr13	jcf7180005416804s3	208289	225800	Q9UPX0	Protein turtle homolog B	XP_004076114.1	PREDICTED: uncharacterized protein LOC101174449, partial [Oryzias latipes]
g52388.t1	cluster1	chr22	jcf7180005416885s3	3008969	3017014	Q9UPX0	Protein turtle homolog B
g19933.t1	cluster1	chr4	jcf7180005413590	10801	20817	O93574	Reelin	NP_001233205.1	reelin precursor [Danio rerio]
g18505.t1	cluster1		jcf7180005412723	35100	43983	Q8SQ23	Removed by plasmin;status=By similarity	XP_002648163.1	Hypothetical protein CBG24246 [Caenorhabditis briggsae]
g30386.t1	cluster1	chr15	jcf7180005416556	9004294	9005817	Q8NET4	Retrotransposon gag domain-containing protein 1	CCD14058.1	unnamed protein product [Trypanosoma congolense IL3000]
g36849.t1	cluster1	chr5	jcf7180005416798s2t3	5069199	5085368	Q568P9	Small RNA 2'-O-methyltransferase	NP_001017842.1	small RNA 2'-O-methyltransferase [Danio rerio]
g47352.t1	cluster1	chr24	jcf7180005416828	4084564	4085493	Q9PU53	Telomeric repeat-binding factor 2	XP_001621264.1	hypothetical protein NEMVEDRAFT_v1g222181 [Nematostella vectensis]
g37351.t1	cluster1	chr10	jcf7180005416800s2t1	635446	643378	Q6AYR9	Tetraspanin-1	NP_001038906.1	uncharacterized protein LOC751731 [Danio rerio]
g58004.t1	cluster1		jcf7180005416903	1485846	1488020	Q8WZ42	Titin	YP_123587.1	FimV protein [Legionella pneumophila str. Paris]
g38448.t1	cluster1	chr13	jcf7180005416804s3	5818631	5825486	O94993	Transcription factor SOX-30	XP_005015498.1	PREDICTED: transcription factor SOX-30, partial [Anas platyrhynchos]
g26586.t1	cluster1	chr8	jcf7180005415883	593195	601858	Q5R760	Tripartite motif-containing protein 16	XP_002667878.2	PREDICTED: tripartite motif-containing protein 16-like [Danio rerio]
g10040.t1	cluster1	chr12	jcf7180005407496	2767	9027	Q91012	TSC22 domain family protein 1	NP_001012778.1	TSC22 domain family protein 1 isoform 1 [Gallus gallus]
g4906.t1	cluster1		jcf7180005398378	1	12176	Q9TTY2	Tyrosine-protein kinase Fer	XP_693576.4	PREDICTED: tyrosine-protein kinase Fer [Danio rerio]
g899.t1	cluster1		jcf7180005377072	16815	22967	O95567	Uncharacterized protein C22orf31	XP_003258086.1	PREDICTED: uncharacterized protein C22orf31 homolog [Nomascus leucogenys]
g23791.t1	cluster1	chr28	jcf7180005415593	55122	57388	O94854	Uncharacterized protein KIAA0754	XP_004025562.1	PREDICTED: microtubule-actin cross-linking factor 1, isoforms 1/2/3/5 [Gorilla gorilla gorilla]
g32973.t1	cluster1	chr10	jcf7180005416563	1431403	1432949	O94854	Uncharacterized protein KIAA0754	XP_002168646.2	PREDICTED: uncharacterized protein LOC100205358 [Hydra vulgaris]
g3770.t1	cluster1		jcf7180005388921	1	762	O94854	Uncharacterized protein KIAA0754	XP_001624221.1	predicted protein [Nematostella vectensis]
g29840.t1	cluster1	chr13	jcf7180005416544s2	515167	517620	O94854	Uncharacterized protein KIAA0754	XP_002168646.2	PREDICTED: uncharacterized protein LOC100205358 [Hydra vulgaris]
g41986.t1	cluster1	chr9	jcf7180005416815s2	1475599	1477259	O94854	Uncharacterized protein KIAA0754	XP_002168646.2	PREDICTED: uncharacterized protein LOC100205358 [Hydra vulgaris]
g3809.t1	cluster1		jcf7180005389269	1	736	O94854	Uncharacterized protein KIAA0754	XP_002168646.2	PREDICTED: uncharacterized protein LOC100205358 [Hydra vulgaris]
g43251.t1	cluster1	chr12	jcf7180005416818s1t1	1020405	1022548	O94854	Uncharacterized protein KIAA0754	XP_004025562.1	PREDICTED: microtubule-actin cross-linking factor 1, isoforms 1/2/3/5 [Gorilla gorilla gorilla]
g16979.t1	cluster1		jcf7180005411610	901	4284	O94854	Uncharacterized protein KIAA0754	XP_004025562.1	PREDICTED: microtubule-actin cross-linking factor 1, isoforms 1/2/3/5 [Gorilla gorilla gorilla]
g50979.t1	cluster1	chr25	jcf7180005416869	437441	443211	Q8R0J7	Vacuolar protein sorting-associated protein 37B	NP_001025385.1	uncharacterized protein LOC566797 [Danio rerio]
g28369.t1	cluster1		jcf7180005416355	1	4442	Q90578	Vitamin D3 hydroxylase-associated protein	NP_001103295.1	uncharacterized protein LOC569067 [Danio rerio]
g7191.t1	cluster1		jcf7180005402025	6026	7214	O96006	Zinc finger BED domain-containing protein 1	XP_003442878.1	PREDICTED: zinc finger BED domain-containing protein 1-like [Oreochromis niloticus]
g51363.t1	cluster1	chr19	jcf7180005416880	6143956	6144487	O96006	Zinc finger BED domain-containing protein 1	XP_003442878.1	PREDICTED: zinc finger BED domain-containing protein 1-like [Oreochromis niloticus]
g26762.t1	cluster1		jcf7180005415938	10044	11519	Q9L7Q2	Zinc metalloprotease ZmpB	WP_002596755.1	hypothetical protein [Clostridium colicanis]
g10009.t1	cluster10	chr19	jcf7180005407484	50258	51455			XP_003460241.1	PREDICTED: hypothetical protein LOC100705656 [Oreochromis niloticus]
g13079.t1	cluster10		jcf7180005409095	10844	11754			XP_003460241.1	PREDICTED: hypothetical protein LOC100705656 [Oreochromis niloticus]
g53262.t1	cluster10	chr3	jcf7180005416889s2	2640756	2641646			XP_003460241.1	PREDICTED: hypothetical protein LOC100705656 [Oreochromis niloticus]
g26756.t1	cluster10		jcf7180005415936	7900	8815			XP_003460241.1	PREDICTED: hypothetical protein LOC100705656 [Oreochromis niloticus]
g574.t1	cluster10		jcf7180005376663	18398	19312			XP_003460241.1	PREDICTED: hypothetical protein LOC100705656 [Oreochromis niloticus]
g13136.t1	cluster10		jcf7180005409124	3896	4938			XP_003460241.1	PREDICTED: hypothetical protein LOC100705656 [Oreochromis niloticus]
g6695.t1	cluster10		jcf7180005401698	12686	13546			XP_003460241.1	PREDICTED: hypothetical protein LOC100705656 [Oreochromis niloticus]
g29296.t1	cluster10	chr21	jcf7180005416432s3t1	3096843	3097743			XP_003460241.1	PREDICTED: hypothetical protein LOC100705656 [Oreochromis niloticus]
g50901.t1	cluster10		jcf7180005416858	768	2930			XP_003460241.1	PREDICTED: hypothetical protein LOC100705656 [Oreochromis niloticus]
g12013.t1	cluster10		jcf7180005408633	849	1394			XP_003460241.1	PREDICTED: hypothetical protein LOC100705656 [Oreochromis niloticus]
g34566.t1	cluster10	chr26	jcf7180005416789	475	1212			XP_003460241.1	PREDICTED: hypothetical protein LOC100705656 [Oreochromis niloticus]
g50780.t1	cluster10		jcf7180005416843s1t1	25175	27814			XP_003460241.1	PREDICTED: hypothetical protein LOC100705656 [Oreochromis niloticus]
g30425.t1	cluster10	chr15	jcf7180005416556	9462854	9463760			XP_003460241.1	PREDICTED: hypothetical protein LOC100705656 [Oreochromis niloticus]
g9535.t1	cluster10		jcf7180005407303	472	1284			XP_003460241.1	PREDICTED: hypothetical protein LOC100705656 [Oreochromis niloticus]
g10291.t1	cluster10		jcf7180005407635	5433	5984			XP_003460241.1	PREDICTED: hypothetical protein LOC100705656 [Oreochromis niloticus]
g34373.t1	cluster10	chr11	jcf7180005416783s4t2	7232324	7232852			XP_003460241.1	PREDICTED: hypothetical protein LOC100705656 [Oreochromis niloticus]
g13937.t1	cluster10	chr14	jcf7180005409581	14936	15522			XP_003460241.1	PREDICTED: hypothetical protein LOC100705656 [Oreochromis niloticus]
g48447.t1	cluster10	chr16	jcf7180005416832	2159104	2160018			XP_003460241.1	PREDICTED: hypothetical protein LOC100705656 [Oreochromis niloticus]
g13494.t1	cluster10		jcf7180005409338	19658	20797			XP_003460241.1	PREDICTED: hypothetical protein LOC100705656 [Oreochromis niloticus]
g20955.t1	cluster10	chr4	jcf7180005414039	116870	117757			XP_003458873.1	PREDICTED: actin filament-associated protein 1-like [Oreochromis niloticus]
g12856.t1	cluster10	chr29	jcf7180005409014	115508	119942			XP_003460241.1	PREDICTED: hypothetical protein LOC100705656 [Oreochromis niloticus]
g23488.t1	cluster10	chr12	jcf7180005415462	20896	23918			XP_003460241.1	PREDICTED: hypothetical protein LOC100705656 [Oreochromis niloticus]
g32079.t1	cluster10	chr1	jcf7180005416561	4813555	4814388			XP_003460241.1	PREDICTED: hypothetical protein LOC100705656 [Oreochromis niloticus]
g1900.t1	cluster10	chr12	jcf7180005379694	749	1429			XP_003460241.1	PREDICTED: hypothetical protein LOC100705656 [Oreochromis niloticus]
g19378.t1	cluster10	chr25	jcf7180005413175	267	1166			XP_003460241.1	PREDICTED: hypothetical protein LOC100705656 [Oreochromis niloticus]
g54378.t1	cluster10	chr18	jcf7180005416891s3	149935	150624			XP_003460241.1	PREDICTED: hypothetical protein LOC100705656 [Oreochromis niloticus]
g54378.t1	cluster10	chr8	jcf7180005416891s1t4	907464	908153			XP_003460241.1	PREDICTED: hypothetical protein LOC100705656 [Oreochromis niloticus]
g23091.t1	cluster10		jcf7180005415270	157287	161365			XP_003460241.1	PREDICTED: hypothetical protein LOC100705656 [Oreochromis niloticus]
g14799.t1	cluster10		jcf7180005410136	14468	15214			XP_003460241.1	PREDICTED: hypothetical protein LOC100705656 [Oreochromis niloticus]
g620.t1	cluster10		jcf7180005376694	35768	36331			XP_003460241.1	PREDICTED: hypothetical protein LOC100705656 [Oreochromis niloticus]
g20570.t1	cluster10	chr12	jcf7180005413928	37524	38436			XP_003460241.1	PREDICTED: hypothetical protein LOC100705656 [Oreochromis niloticus]
g27083.t1	cluster10		jcf7180005416091	26321	26866			XP_003460241.1	PREDICTED: hypothetical protein LOC100705656 [Oreochromis niloticus]
g23184.t1	cluster10		jcf7180005415300	54664	57000			XP_003460241.1	PREDICTED: hypothetical protein LOC100705656 [Oreochromis niloticus]
g20809.t1	cluster10	chr4	jcf7180005414001	2555	3193			XP_003460241.1	PREDICTED: hypothetical protein LOC100705656 [Oreochromis niloticus]
g27643.t1	cluster10	chr9	jcf7180005416245s1	1818151	1818859			XP_004078886.1	PREDICTED: zinc finger protein Xfin-like [Oryzias latipes]
g12999.t1	cluster10		jcf7180005409062	1716	2321			XP_003460241.1	PREDICTED: hypothetical protein LOC100705656 [Oreochromis niloticus]
g19331.t1	cluster10		jcf7180005413137	1	1396			XP_003460241.1	PREDICTED: hypothetical protein LOC100705656 [Oreochromis niloticus]
g20728.t1	cluster10		jcf7180005413977	5067	5666			XP_003460241.1	PREDICTED: hypothetical protein LOC100705656 [Oreochromis niloticus]
g50218.t1	cluster10	chr12	jcf7180005416841s2t1	142	2578			XP_003460241.1	PREDICTED: hypothetical protein LOC100705656 [Oreochromis niloticus]
g26832.t1	cluster10		jcf7180005415976	5109	5720			XP_003460241.1	PREDICTED: hypothetical protein LOC100705656 [Oreochromis niloticus]
g51434.t1	cluster10	chr18	jcf7180005416882	387528	388425			XP_003460241.1	PREDICTED: hypothetical protein LOC100705656 [Oreochromis niloticus]
g14631.t1	cluster10	chr4	jcf7180005410058	2642	3262			XP_003460241.1	PREDICTED: hypothetical protein LOC100705656 [Oreochromis niloticus]
g8999.t1	cluster10	chr4	jcf7180005406991	40644	44544			XP_003460241.1	PREDICTED: hypothetical protein LOC100705656 [Oreochromis niloticus]
g19143.t1	cluster10		jcf7180005413040	15564	16801			XP_003460241.1	PREDICTED: hypothetical protein LOC100705656 [Oreochromis niloticus]
g12254.t1	cluster10		jcf7180005408782	14849	15448			XP_003460241.1	PREDICTED: hypothetical protein LOC100705656 [Oreochromis niloticus]
g38851.t1	cluster10	chr5	jcf7180005416805s2	89575	90716			XP_003460241.1	PREDICTED: hypothetical protein LOC100705656 [Oreochromis niloticus]
g11366.t1	cluster10		jcf7180005408174	21088	21992			XP_003460241.1	PREDICTED: hypothetical protein LOC100705656 [Oreochromis niloticus]
g24715.t1	cluster10		jcf7180005415828	31318	31905			XP_003460241.1	PREDICTED: hypothetical protein LOC100705656 [Oreochromis niloticus]
g28880.t1	cluster10	chr5	jcf7180005416428s1	4274466	4275080			XP_003460241.1	PREDICTED: hypothetical protein LOC100705656 [Oreochromis niloticus]
g17555.t1	cluster10		jcf7180005412069	8063	8677			XP_003460241.1	PREDICTED: hypothetical protein LOC100705656 [Oreochromis niloticus]
g46941.t1	cluster10	chr7	jcf7180005416827s5t2	4933999	4934721			XP_003460241.1	PREDICTED: hypothetical protein LOC100705656 [Oreochromis niloticus]
g53120.t1	cluster10	chr3	jcf7180005416889s2	517276	517971			XP_003460241.1	PREDICTED: hypothetical protein LOC100705656 [Oreochromis niloticus]
g9562.t1	cluster10	chr3	jcf7180005407318	8336	9350			XP_003460241.1	PREDICTED: hypothetical protein LOC100705656 [Oreochromis niloticus]
g12966.t1	cluster10	chr1	jcf7180005409054	41105	42144			XP_003460241.1	PREDICTED: hypothetical protein LOC100705656 [Oreochromis niloticus]
g10799.t1	cluster10		jcf7180005407936	31318	31902			XP_003460241.1	PREDICTED: hypothetical protein LOC100705656 [Oreochromis niloticus]
g11582.t1	cluster10	chr10	jcf7180005408289	1	2507			XP_003460241.1	PREDICTED: hypothetical protein LOC100705656 [Oreochromis niloticus]
g56763.t1	cluster10		jcf7180005416900	1674146	1676963			XP_003460241.1	PREDICTED: hypothetical protein LOC100705656 [Oreochromis niloticus]
g41189.t1	cluster10	chr1	jcf7180005416812s1	303348	303932			XP_003460241.1	PREDICTED: hypothetical protein LOC100705656 [Oreochromis niloticus]
g27973.t1	cluster10	chr9	jcf7180005416245s1	7459791	7460447			XP_003460241.1	PREDICTED: hypothetical protein LOC100705656 [Oreochromis niloticus]
g26938.t1	cluster10		jcf7180005416033	20525	21118			XP_003460241.1	PREDICTED: hypothetical protein LOC100705656 [Oreochromis niloticus]
g46508.t1	cluster10		jcf7180005416827s2t1	263259	264171			XP_003460241.1	PREDICTED: hypothetical protein LOC100705656 [Oreochromis niloticus]
g7881.t1	cluster10		jcf7180005403652	942	1844			XP_003460241.1	PREDICTED: hypothetical protein LOC100705656 [Oreochromis niloticus]
g22779.t1	cluster10		jcf7180005415130	1	417			XP_003460241.1	PREDICTED: hypothetical protein LOC100705656 [Oreochromis niloticus]
g21632.t1	cluster10		jcf7180005414368	36584	37159			XP_003460241.1	PREDICTED: hypothetical protein LOC100705656 [Oreochromis niloticus]
g24355.t1	cluster10		jcf7180005415753	2619	3383			XP_003460241.1	PREDICTED: hypothetical protein LOC100705656 [Oreochromis niloticus]
g7943.t1	cluster10		jcf7180005403895	1764	2657			XP_003460241.1	PREDICTED: hypothetical protein LOC100705656 [Oreochromis niloticus]
g10714.t1	cluster10		jcf7180005407909	10501	12682			XP_003460241.1	PREDICTED: hypothetical protein LOC100705656 [Oreochromis niloticus]
g32911.t1	cluster10	chr10	jcf7180005416563	703471	704326			XP_003460241.1	PREDICTED: hypothetical protein LOC100705656 [Oreochromis niloticus]
g31212.t1	cluster10	chr4	jcf7180005416557s2t4	9953668	9954330			XP_003460241.1	PREDICTED: hypothetical protein LOC100705656 [Oreochromis niloticus]
g23457.t1	cluster10		jcf7180005415448	13326	13868			XP_003460241.1	PREDICTED: hypothetical protein LOC100705656 [Oreochromis niloticus]
g52973.t1	cluster10	chr1	jcf7180005416887	5140677	5141677			XP_004078886.1	PREDICTED: zinc finger protein Xfin-like [Oryzias latipes]
g53691.t1	cluster10	chr16	jcf7180005416890s1t4	3034967	3035563			XP_003460241.1	PREDICTED: hypothetical protein LOC100705656 [Oreochromis niloticus]
g53691.t1	cluster10	chr9	jcf7180005416890s2	2867866	2868462			XP_003460241.1	PREDICTED: hypothetical protein LOC100705656 [Oreochromis niloticus]
g13287.t1	cluster10		jcf7180005409188	14114	15003			XP_003460241.1	PREDICTED: hypothetical protein LOC100705656 [Oreochromis niloticus]
g50232.t1	cluster10	chr12	jcf7180005416841s2t1	248753	249250			XP_003460241.1	PREDICTED: hypothetical protein LOC100705656 [Oreochromis niloticus]
g55227.t1	cluster10	chr23	jcf7180005416894s1t2	765451	771682			XP_003460241.1	PREDICTED: hypothetical protein LOC100705656 [Oreochromis niloticus]
g55227.t1	cluster10		jcf7180005416894s2t2u2	6914	13145			XP_003460241.1	PREDICTED: hypothetical protein LOC100705656 [Oreochromis niloticus]
g17734.t1	cluster10		jcf7180005412185	8220	9066			XP_003460241.1	PREDICTED: hypothetical protein LOC100705656 [Oreochromis niloticus]
g30883.t1	cluster10	chr4	jcf7180005416557s2t4	2398383	2398814			XP_003460241.1	PREDICTED: hypothetical protein LOC100705656 [Oreochromis niloticus]
g44523.t1	cluster10	chr26	jcf7180005416819s4t2	277820	278259			XP_003460241.1	PREDICTED: hypothetical protein LOC100705656 [Oreochromis niloticus]
g41693.t1	cluster10	chr12	jcf7180005416813	3690514	3692621			XP_003460241.1	PREDICTED: hypothetical protein LOC100705656 [Oreochromis niloticus]
g15015.t1	cluster10		jcf7180005410311	3	515			XP_003460241.1	PREDICTED: hypothetical protein LOC100705656 [Oreochromis niloticus]
g26802.t1	cluster10	chr7	jcf7180005415960	41132	41931			XP_003460241.1	PREDICTED: hypothetical protein LOC100705656 [Oreochromis niloticus]
g4785.t1	cluster10		jcf7180005398308	30043	30543			XP_003460241.1	PREDICTED: hypothetical protein LOC100705656 [Oreochromis niloticus]
g44521.t1	cluster10	chr26	jcf7180005416819s4t2	265233	265718			XP_003460241.1	PREDICTED: hypothetical protein LOC100705656 [Oreochromis niloticus]
g40704.t1	cluster10	chr25	jcf7180005416810	1352251	1352661			XP_003460241.1	PREDICTED: hypothetical protein LOC100705656 [Oreochromis niloticus]
g24757.t1	cluster10	chr23	jcf7180005415836	47293	48606			XP_003460241.1	PREDICTED: hypothetical protein LOC100705656 [Oreochromis niloticus]
g53319.t1	cluster10	chr6	jcf7180005416889s3t1	143807	144355			XP_003460241.1	PREDICTED: hypothetical protein LOC100705656 [Oreochromis niloticus]
g12474.t1	cluster10		jcf7180005408894	12443	16236			XP_004078886.1	PREDICTED: zinc finger protein Xfin-like [Oryzias latipes]
g2448.t1	cluster10		jcf7180005381790	1	413			XP_003460241.1	PREDICTED: hypothetical protein LOC100705656 [Oreochromis niloticus]
g36829.t1	cluster10	chr5	jcf7180005416798s2t3	4925269	4925912			XP_003460241.1	PREDICTED: hypothetical protein LOC100705656 [Oreochromis niloticus]
g208.t1	cluster10		jcf7180005376377	9044	13967			XP_003460241.1	PREDICTED: hypothetical protein LOC100705656 [Oreochromis niloticus]
g45119.t1	cluster10	chr17	jcf7180005416821s2	5531531	5532237			XP_003460241.1	PREDICTED: hypothetical protein LOC100705656 [Oreochromis niloticus]
g12768.t1	cluster10		jcf7180005408990	24855	25430			XP_003460241.1	PREDICTED: hypothetical protein LOC100705656 [Oreochromis niloticus]
g50781.t1	cluster10		jcf7180005416843s1t1	28910	30927			XP_003460241.1	PREDICTED: hypothetical protein LOC100705656 [Oreochromis niloticus]
g47404.t1	cluster10	chr24	jcf7180005416828	4996817	4997425			XP_003460241.1	PREDICTED: hypothetical protein LOC100705656 [Oreochromis niloticus]
g3108.t1	cluster10		jcf7180005384740	1	508			XP_003460241.1	PREDICTED: hypothetical protein LOC100705656 [Oreochromis niloticus]
g58311.t1	cluster10		jcf7180005416903	6291139	6291609			XP_003460241.1	PREDICTED: hypothetical protein LOC100705656 [Oreochromis niloticus]
g54046.t1	cluster10	chr16	jcf7180005416890s1t4	10782657	10783139			XP_003460241.1	PREDICTED: hypothetical protein LOC100705656 [Oreochromis niloticus]
g54046.t1	cluster10	chr27	jcf7180005416890s3t1	6872043	6872525			XP_003460241.1	PREDICTED: hypothetical protein LOC100705656 [Oreochromis niloticus]
g15562.t1	cluster10		jcf7180005410746	17222	18119			XP_003460241.1	PREDICTED: hypothetical protein LOC100705656 [Oreochromis niloticus]
g54702.t1	cluster10	chr29	jcf7180005416892	2249711	2249965			XP_003460241.1	PREDICTED: hypothetical protein LOC100705656 [Oreochromis niloticus]
g54698.t1	cluster10	chr29	jcf7180005416892	2223894	2224436			XP_003460241.1	PREDICTED: hypothetical protein LOC100705656 [Oreochromis niloticus]
g26981.t1	cluster10		jcf7180005416048	872	8172			XP_004078886.1	PREDICTED: zinc finger protein Xfin-like [Oryzias latipes]
g24705.t1	cluster10	chr23	jcf7180005415827	149517	149867			XP_003460241.1	PREDICTED: hypothetical protein LOC100705656 [Oreochromis niloticus]
g14653.t1	cluster10		jcf7180005410062	58042	58915			XP_003460241.1	PREDICTED: hypothetical protein LOC100705656 [Oreochromis niloticus]
g12343.t1	cluster10		jcf7180005408826	6420	6833			XP_003460241.1	PREDICTED: hypothetical protein LOC100705656 [Oreochromis niloticus]
g45610.t1	cluster10	chr3	jcf7180005416822	189842	190129			XP_003460241.1	PREDICTED: hypothetical protein LOC100705656 [Oreochromis niloticus]
g56606.t1	cluster10		jcf7180005416900	200757	201544			XP_004078886.1	PREDICTED: zinc finger protein Xfin-like [Oryzias latipes]
g42695.t1	cluster10	chr6	jcf7180005416816s2t3	3688155	3699178			XP_003460241.1	PREDICTED: hypothetical protein LOC100705656 [Oreochromis niloticus]
g44456.t1	cluster10		jcf7180005416819s2t3	5760	6128			XP_003460241.1	PREDICTED: hypothetical protein LOC100705656 [Oreochromis niloticus]
g46819.t1	cluster10	chr7	jcf7180005416827s5t2	2149198	2150698			XP_003460241.1	PREDICTED: hypothetical protein LOC100705656 [Oreochromis niloticus]
g46819.t1	cluster10		jcf7180005416827s4t3	3078523	3080023			XP_003460241.1	PREDICTED: hypothetical protein LOC100705656 [Oreochromis niloticus]
g43785.t1	cluster10	chr26	jcf7180005416819s1t2	583520	584037			XP_003460241.1	PREDICTED: hypothetical protein LOC100705656 [Oreochromis niloticus]
g6797.t1	cluster10		jcf7180005401795	1	2303			XP_003460241.1	PREDICTED: hypothetical protein LOC100705656 [Oreochromis niloticus]
g49295.t1	cluster10	chr11	jcf7180005416837	2236211	2236498			XP_003460241.1	PREDICTED: hypothetical protein LOC100705656 [Oreochromis niloticus]
g10459.t1	cluster10		jcf7180005407732	8051	8362			XP_003458873.1	PREDICTED: actin filament-associated protein 1-like [Oreochromis niloticus]
g43279.t1	cluster10	chr6	jcf7180005416818s2	688267	689040			XP_003458873.1	PREDICTED: actin filament-associated protein 1-like [Oreochromis niloticus]
g27398.t1	cluster10		jcf7180005416187	10381	10794			XP_003458873.1	PREDICTED: actin filament-associated protein 1-like [Oreochromis niloticus]
g11615.t1	cluster10		jcf7180005408314	1	3007			XP_003458873.1	PREDICTED: actin filament-associated protein 1-like [Oreochromis niloticus]
g16196.t1	cluster10		jcf7180005411257	15370	16133			XP_003460241.1	PREDICTED: hypothetical protein LOC100705656 [Oreochromis niloticus]
g20224.t1	cluster10		jcf7180005413764	3868	4317			XP_003455887.1	PREDICTED: hypothetical protein LOC100708291 [Oreochromis niloticus]
g53206.t1	cluster10	chr3	jcf7180005416889s2	1700162	1700509			XP_003458873.1	PREDICTED: actin filament-associated protein 1-like [Oreochromis niloticus]
g24784.t1	cluster10	chr12	jcf7180005415840	150514	153552			XP_003458873.1	PREDICTED: actin filament-associated protein 1-like [Oreochromis niloticus]
g7583.t1	cluster10		jcf7180005402525	5355	7928			XP_003458873.1	PREDICTED: actin filament-associated protein 1-like [Oreochromis niloticus]
g56629.t1	cluster10		jcf7180005416900	378415	379151			XP_003460241.1	PREDICTED: hypothetical protein LOC100705656 [Oreochromis niloticus]
g1604.t1	cluster10		jcf7180005378592	1	1056			XP_003458873.1	PREDICTED: actin filament-associated protein 1-like [Oreochromis niloticus]
g7031.t1	cluster10		jcf7180005401921	15632	15946			XP_003460241.1	PREDICTED: hypothetical protein LOC100705656 [Oreochromis niloticus]
g45186.t1	cluster10	chr17	jcf7180005416821s2	7037119	7038330			XP_003460241.1	PREDICTED: hypothetical protein LOC100705656 [Oreochromis niloticus]
g24091.t1	cluster10		jcf7180005415705	33893	34474			XP_003460241.1	PREDICTED: hypothetical protein LOC100705656 [Oreochromis niloticus]
g17510.t1	cluster10	chr4	jcf7180005412049	23076	24035			XP_004078886.1	PREDICTED: zinc finger protein Xfin-like [Oryzias latipes]
g18956.t1	cluster10		jcf7180005412981	17992	18324			XP_004078886.1	PREDICTED: zinc finger protein Xfin-like [Oryzias latipes]
g28425.t1	cluster10	chr11	jcf7180005416378s1	7594	8428			XP_003460241.1	PREDICTED: hypothetical protein LOC100705656 [Oreochromis niloticus]
g17992.t1	cluster10		jcf7180005412331	1	3404			XP_003458873.1	PREDICTED: actin filament-associated protein 1-like [Oreochromis niloticus]
g55310.t1	cluster10	chr23	jcf7180005416894s1t2	1561656	1561952			XP_003455887.1	PREDICTED: hypothetical protein LOC100708291 [Oreochromis niloticus]
g55310.t1	cluster10	chr4	jcf7180005416894s2t3	751896	752192			XP_003455887.1	PREDICTED: hypothetical protein LOC100708291 [Oreochromis niloticus]
g33010.t1	cluster10	chr10	jcf7180005416563	2039711	2045834			XP_003458873.1	PREDICTED: actin filament-associated protein 1-like [Oreochromis niloticus]
g44522.t1	cluster10	chr26	jcf7180005416819s4t2	265778	274112			XP_003458873.1	PREDICTED: actin filament-associated protein 1-like [Oreochromis niloticus]
g96.t1	cluster10		jcf7180005376305	1	1520			XP_003458873.1	PREDICTED: actin filament-associated protein 1-like [Oreochromis niloticus]
g21231.t1	cluster10	chr24	jcf7180005414133	446	10569	Q2KJ46	26S proteasome non-ATPase regulatory subunit 3	NP_001133516.1	26S proteasome non-ATPase regulatory subunit 3 [Salmo salar]
g35688.t1	cluster10	chr19	jcf7180005416795s1	111113	142018	O75165	DnaJ homolog subfamily C member 13	XP_004551997.1	PREDICTED: dnaJ homolog subfamily C member 13-like isoform X1 [Maylandia zebra]
g21002.t1	cluster10	chr4	jcf7180005414039	895141	905214	O88907	E3 SUMO-protein ligase PIAS1	XP_688159.2	PREDICTED: E3 SUMO-protein ligase PIAS1 isoformX1 [Danio rerio]
g53987.t1	cluster10	chr16	jcf7180005416890s1t4	9041753	9053929	O88907	E3 SUMO-protein ligase PIAS1	XP_688159.2	PREDICTED: E3 SUMO-protein ligase PIAS1 isoformX1 [Danio rerio]
g53987.t1	cluster10	chr27	jcf7180005416890s3t1	5131139	5143315	O88907	E3 SUMO-protein ligase PIAS1	XP_688159.2	PREDICTED: E3 SUMO-protein ligase PIAS1 isoformX1 [Danio rerio]
g53989.t1	cluster10	chr16	jcf7180005416890s1t4	9063225	9063683	O88907	E3 SUMO-protein ligase PIAS1	XP_692921.2	PREDICTED: e3 SUMO-protein ligase PIAS1 [Danio rerio]
g53989.t1	cluster10	chr27	jcf7180005416890s3t1	5152611	5153069	O88907	E3 SUMO-protein ligase PIAS1	XP_692921.2	PREDICTED: e3 SUMO-protein ligase PIAS1 [Danio rerio]
g25381.t1	cluster10	chr26	jcf7180005415870	3763082	3768816	Q6AZ28	E3 SUMO-protein ligase PIAS2	XP_685704.3	PREDICTED: E3 SUMO-protein ligase PIAS2 isoformX1 [Danio rerio]
g25873.t1	cluster10	chr20	jcf7180005415876	2507310	2525235	Q9JM05	E3 SUMO-protein ligase PIAS4	AEF32112.1	protein inhibitor of activated STAT y [Danio rerio]
g48159.t1	cluster10	chr3	jcf7180005416831s3t3u1	18383	26828	P01743	Ig heavy chain V-I region HG3	ACD38346.1	immunoglobulin heavy chain variable region [Ictalurus punctatus]
g16383.t1	cluster10		jcf7180005411357	22120	71309	Q9H0H0	Integrator complex subunit 2	NP_001018378.2	integrator complex subunit 2 [Danio rerio]
g31311.t1	cluster10	chr29	jcf7180005416558	1105140	1120954	Q80UM7	Mannosyl-oligosaccharide glucosidase	XP_003972432.1	PREDICTED: mannosyl-oligosaccharide glucosidase-like [Takifugu rubripes]
g9530.t1	cluster10	chr1	jcf7180005407300	36712	43816	Q96PB7	Noelin-3	NP_001104642.1	olfactomedin 3a precursor [Danio rerio]
g53163.t1	cluster10	chr3	jcf7180005416889s2	1242448	1249111	P12270	Nucleoprotein TPR	XP_003460241.1	PREDICTED: hypothetical protein LOC100705656 [Oreochromis niloticus]
g27059.t1	cluster10	chr26	jcf7180005416078	12738	19180	Q6TGW5	Osteoclast-stimulating factor 1	NP_001187933.1	osteoclast-stimulating factor 1 [Ictalurus punctatus]
g45391.t1	cluster10	chr17	jcf7180005416821s2	11558044	11625148	O75592	Probable E3 ubiquitin-protein ligase MYCBP2	XP_004568065.1	PREDICTED: probable E3 ubiquitin-protein ligase MYCBP2-like isoform X8 [Maylandia zebra]
g17506.t1	cluster10		jcf7180005412047	34802	38413	P52873	Pyruvate carboxylase%2C mitochondrial	CAG04611.1	unnamed protein product [Tetraodon nigroviridis]
g14830.t1	cluster10	chr4	jcf7180005410159	11496	15430	O93574	Reelin	XP_004567783.1	PREDICTED: reelin-like isoform X5 [Maylandia zebra]
g25599.t1	cluster10	chr15	jcf7180005415872	166064	169487	Q08AG5	Zinc finger protein 844	ELK38750.1	Zinc finger protein 300 [Myotis davidii]
g38203.t1	cluster100	chr13	jcf7180005416804s3	1563274	1574200	P46098	5-hydroxytryptamine receptor 3A	XP_003970970.1	PREDICTED: 5-hydroxytryptamine receptor 3A-like [Takifugu rubripes]
g49339.t1	cluster100	chr20	jcf7180005416838	1019092	1029394	O70212	5-hydroxytryptamine receptor 3A	XP_003449086.1	PREDICTED: 5-hydroxytryptamine receptor 3A-like [Oreochromis niloticus]
g36945.t1	cluster100	chr10	jcf7180005416799	96127	106188	P35563	5-hydroxytryptamine receptor 3A	XP_003974287.1	PREDICTED: 5-hydroxytryptamine receptor 3A-like [Takifugu rubripes]
g38204.t1	cluster100	chr13	jcf7180005416804s3	1578882	1589556	Q9JHJ5	5-hydroxytryptamine receptor 3B	XP_700329.4	PREDICTED: 5-hydroxytryptamine receptor 3A-like [Danio rerio]
g41062.t1	cluster100	chr8	jcf7180005416811	6391054	6402169	P02712	Acetylcholine receptor subunit beta	NP_001233249.1	cholinergic receptor, nicotinic, beta 1 (muscle) like [Danio rerio]
g13622.t1	cluster100		jcf7180005409394	7093	15941	P02717	Acetylcholine receptor subunit delta	NP_996947.1	acetylcholine receptor subunit delta precursor [Danio rerio]
g39592.t1	cluster100	chr14	jcf7180005416806s2t1u3	3496798	3506356	P02714	Acetylcholine receptor subunit gamma	AEL23189.1	nicotinic acetylcholine receptor subunit epsilon [Danio rerio]
g39592.t1	cluster100	chr3	jcf7180005416806s2t2	3986922	3996480	P02714	Acetylcholine receptor subunit gamma	AEL23189.1	nicotinic acetylcholine receptor subunit epsilon [Danio rerio]
g26017.t1	cluster100	chr28	jcf7180005415877s2	1605076	1611205	P09480	Neuronal acetylcholine receptor subunit alpha-2	XP_697298.3	PREDICTED: neuronal acetylcholine receptor subunit alpha-4 [Danio rerio]
g43950.t1	cluster100	chr16	jcf7180005416819s2t1u2	2860949	2865165	P09480	Neuronal acetylcholine receptor subunit alpha-2	NP_001035417.1	cholinergic receptor, nicotinic, alpha polypeptide 2a precursor [Danio rerio]
g5060.t1	cluster100	chr29	jcf7180005398471	1	3771	P18845	Neuronal acetylcholine receptor subunit alpha-3	NP_001036149.1	neuronal acetylcholine receptor subunit alpha-6 precursor [Danio rerio]
g30913.t1	cluster100	chr4	jcf7180005416557s2t4	2986822	2990073	P09481	Neuronal acetylcholine receptor subunit alpha-3	CAG03277.1	unnamed protein product [Tetraodon nigroviridis]
g36285.t1	cluster100	chr20	jcf7180005416798s1	210135	215558	P09482	Neuronal acetylcholine receptor subunit alpha-4	NP_001041528.1	cholinergic receptor, nicotinic, alpha 4b precursor [Danio rerio]
g30910.t1	cluster100	chr4	jcf7180005416557s2t4	2922839	2934361	P26152	Neuronal acetylcholine receptor subunit alpha-5	XP_003969635.1	PREDICTED: neuronal acetylcholine receptor subunit alpha-5 [Takifugu rubripes]
g52167.t1	cluster100	chr29	jcf7180005416885s1	1778803	1811439	P22770	Neuronal acetylcholine receptor subunit alpha-7
g49642.t1	cluster100	chr20	jcf7180005416838	7326995	7343228	P22770	Neuronal acetylcholine receptor subunit alpha-7	AAI62599.1	Cholinergic receptor, nicotinic, alpha polypeptide 7 [Danio rerio]
g51566.t1	cluster100	chr18	jcf7180005416882	2607214	2622486	P22770	Neuronal acetylcholine receptor subunit alpha-7
g52114.t1	cluster100	chr29	jcf7180005416885s1	1051765	1065545	Q8JFN7	Neuronal acetylcholine receptor subunit alpha-9-I
g48198.t1	cluster100	chr3	jcf7180005416831s3t3u1	528089	530159	Q68RJ7	Neuronal acetylcholine receptor subunit alpha-9-II	NP_001117991.1	neuronal acetylcholine receptor subunit alpha-9-II precursor [Oncorhynchus mykiss]
g41977.t1	cluster100	chr9	jcf7180005416815s2	1354373	1359718	P19370	Neuronal acetylcholine receptor subunit beta-2	XP_003444756.1	PREDICTED: neuronal acetylcholine receptor subunit beta-2-like [Oreochromis niloticus]
g14157.t1	cluster100	chr29	jcf7180005409721	6598	12377	P19370	Neuronal acetylcholine receptor subunit beta-2	XP_001343044.3	PREDICTED: neuronal acetylcholine receptor subunit beta-2-like [Danio rerio]
g30914.t1	cluster100	chr4	jcf7180005416557s2t4	3002225	3012252	P26153	Neuronal acetylcholine receptor subunit beta-4	XP_696993.2	PREDICTED: neuronal acetylcholine receptor subunit beta-4-like [Danio rerio]
g41979.t1	cluster100	chr9	jcf7180005416815s2	1372185	1377905	P13908	Neuronal acetylcholine receptor subunit non-alpha-2	P13908.1	Neuronal acetylcholine receptor subunit non-alpha-2
g12787.t1	cluster100	chr29	jcf7180005408995	9480	15080	P18257	Neuronal acetylcholine receptor subunit non-alpha-3	P18257.1	Neuronal acetylcholine receptor subunit non-alpha-3
g11603.t1	cluster1000		jcf7180005408302	11422	11691			ACI70153.1	Butyrophilin subfamily 1 member A1 precursor [Salmo salar]
g3543.t1	cluster1000		jcf7180005387209	1	442			ACI70153.1	Butyrophilin subfamily 1 member A1 precursor [Salmo salar]
g3195.t1	cluster1000		jcf7180005385207	1	253			ACI70153.1	Butyrophilin subfamily 1 member A1 precursor [Salmo salar]
g27213.t1	cluster1000		jcf7180005416136	336	7996	O15553	Pyrin	EMP25898.1	Erythroid membrane-associated protein [Chelonia mydas]
g11607.t1	cluster1001		jcf7180005408307	3708	6557	Q00959	Glutamate receptor ionotropic%2C NMDA 2A	ABY26543.1	NMDA receptor NR2A subunit [Apteronotus leptorhynchus]
g20003.t1	cluster1001	chr3	jcf7180005413633	245877	257363	P35436	Glutamate receptor ionotropic%2C NMDA 2A	XP_691754.2	PREDICTED: glutamate [NMDA] receptor subunit epsilon-1 [Danio rerio]
g6106.t1	cluster1001	chr12	jcf7180005399487	20444	23718	Q01097	Glutamate receptor ionotropic%2C NMDA 2B	AAN65280.1	NMDA receptor subunit NR2B [Apteronotus leptorhynchus]
g37024.t1	cluster1001	chr10	jcf7180005416799	1526859	1534824	Q01097	Glutamate receptor ionotropic%2C NMDA 2B	NP_001121809.1	glutamate [NMDA] receptor subunit epsilon-2 [Danio rerio]
g55667.t1	cluster1001	chr3	jcf7180005416895s2	3839208	3842410	Q01098	Glutamate receptor ionotropic%2C NMDA 2C	ABY26544.1	NMDA receptor NR2C subunit [Apteronotus leptorhynchus]
g11749.t1	cluster1002	chr26	jcf7180005408395	27578	28896	Q5PRC0	Cholesterol 25-hydroxylase-like protein	XP_001344424.1	PREDICTED: cholesterol 25-hydroxylase-like [Danio rerio]
g36462.t1	cluster1002	chr5	jcf7180005416798s2t1	2621475	2622287	Q5PRC0	Cholesterol 25-hydroxylase-like protein	NP_001188084.1	cholesterol 25-hydroxylase-like protein [Ictalurus punctatus]
g21457.t1	cluster1002	chr13	jcf7180005414321	191118	192023	A8WGT1	Cholesterol 25-hydroxylase-like protein 2	NP_001108042.1	cholesterol 25-hydroxylase-like protein 2 [Danio rerio]
g56592.t1	cluster1002		jcf7180005416900	105667	118220	Q9GKT2	Fatty acid hydroxylase domain-containing protein 2	ADO27901.1	uncharacterized protein c5orf4-like protein [Ictalurus furcatus]
g52132.t1	cluster1002	chr29	jcf7180005416885s1	1301499	1306273	Q7ZW77	Methylsterol monooxygenase 1
g48818.t1	cluster1003	chr24	jcf7180005416834	3883141	3895011	Q8BPU7	Engulfment and cell motility protein 1	XP_003444090.1	PREDICTED: engulfment and cell motility protein 1 isoform 2 [Oreochromis niloticus]
g1176.t1	cluster1003		jcf7180005377587	1	5472	Q5RCC1	Engulfment and cell motility protein 2	XP_003441558.1	PREDICTED: engulfment and cell motility protein 2 isoform X1 [Oreochromis niloticus]
g18338.t1	cluster1003	chr1	jcf7180005412603	237607	245321	Q8BHL5	Engulfment and cell motility protein 2	XP_003444090.1	PREDICTED: engulfment and cell motility protein 1 isoform 2 [Oreochromis niloticus]
g963.t1	cluster1003		jcf7180005377190	1646	2151	Q8BHL5	Engulfment and cell motility protein 2	NP_001186987.1	engulfment and cell motility protein 2 [Danio rerio]
g41807.t1	cluster1003	chr9	jcf7180005416814	1661260	1689538	Q8BYZ7	Engulfment and cell motility protein 3	XP_003201479.1	PREDICTED: engulfment and cell motility protein 3, partial [Danio rerio]
g8360.t1	cluster1004		jcf7180005404966	29690	31492	Q99523	Removed in mature form	XP_689083.5	PREDICTED: sortilin, partial [Danio rerio]
g219.t1	cluster1004		jcf7180005376384	1	5015	O54861	Removed in mature form;status=By similarity	XP_003972902.1	PREDICTED: sortilin-like [Takifugu rubripes]
g11840.t1	cluster1004		jcf7180005408473	76	860	Q6NUT7	Sortilin	CAG07500.1	unnamed protein product [Tetraodon nigroviridis]
g34231.t1	cluster1004	chr11	jcf7180005416783s4t2	5019357	5038234	Q6NUT7	Sortilin	CAQ14849.1	sortilin 1, like [Danio rerio]
g13557.t1	cluster1004	chr21	jcf7180005409355	252839	263774	Q6NUT7	Sortilin	NP_998395.1	sortilin precursor [Danio rerio]
g38278.t1	cluster1005	chr13	jcf7180005416804s3	2775780	2785356	P97329	Kinesin-like protein KIF20A	NP_001154942.1	kinesin family member 20A [Danio rerio]
g57680.t1	cluster1005		jcf7180005416901	4609751	4622117	P97329	Kinesin-like protein KIF20A	NP_998353.1	kinesin-like protein KIF20A [Danio rerio]
g11850.t1	cluster1005		jcf7180005408481	1	1636	Q80WE4	Kinesin-like protein KIF20B	XP_003200393.1	PREDICTED: hypothetical protein LOC449979 [Danio rerio]
g36450.t1	cluster1005	chr5	jcf7180005416798s2t1	2517811	2532178	Q96Q89	Kinesin-like protein KIF20B	XP_003199630.1	PREDICTED: LOW QUALITY PROTEIN: hypothetical protein LOC100007502 [Danio rerio]
g20285.t1	cluster1005	chr16	jcf7180005413803	6697	11982	Q80WE4	Kinesin-like protein KIF20B	AAH98606.1	Sb:cb152 protein [Danio rerio]
g16692.t1	cluster1006	chr20	jcf7180005411460	4424	14811	Q60865	Caprin-1	XP_003444018.1	PREDICTED: caprin-1-like isoform X1 [Oreochromis niloticus]
g19798.t1	cluster1006	chr18	jcf7180005413474	31469	44109	Q5RJ80	Caprin-2	NP_001013291.1	caprin-2 [Danio rerio]
g49576.t1	cluster1006	chr20	jcf7180005416838	6125323	6158371	Q6PAL8	DENN domain-containing protein 5A	XP_001340162.4	PREDICTED: DENN domain-containing protein 5A isoform X1 [Danio rerio]
g11861.t1	cluster1006	chr18	jcf7180005408492	3813	7539	Q6NXD8	DENN domain-containing protein 5B	Q6NXD8.2	DENN domain-containing protein 5B
g12289.t1	cluster1006	chr18	jcf7180005408796	1	9099	Q6NXD8	DENN domain-containing protein 5B	XP_004570943.1	PREDICTED: DENN domain-containing protein 5B-like isoform X5 [Maylandia zebra]
g11908.t1	cluster1007	chr24	jcf7180005408542	5822	9883	P61265	Syntaxin-1B	XP_004856264.1	PREDICTED: syntaxin-1B isoform X5 [Heterocephalus glaber]
g26910.t1	cluster1007	chr11	jcf7180005416017	22405	28330	P50279	Syntaxin-2	XP_004054209.1	PREDICTED: syntaxin-2, partial [Gorilla gorilla gorilla]
g43479.t1	cluster1007	chr6	jcf7180005416818s2	4306825	4311289	Q13277	Syntaxin-3	NP_001092895.1	uncharacterized protein LOC571872 [Danio rerio]
g42116.t1	cluster1007	chr9	jcf7180005416815s2	3460755	3479697	Q13277	Syntaxin-3	ELW66920.1	Syntaxin-3 [Tupaia chinensis]
g36568.t1	cluster1007		jcf7180005416798	4445280	4459793	Q12846	Syntaxin-4	NP_956515.1	syntaxin-4 [Danio rerio]
g39563.t1	cluster1008	chr14	jcf7180005416806s2t1u3	2998694	3000052	Q7M2W6	Alpha-crystallin B chain	AAG23867.1	alpha-B crystallin [Clarias batrachus]
g39563.t1	cluster1008	chr3	jcf7180005416806s2t2	3488818	3490176	Q7M2W6	Alpha-crystallin B chain	AAG23867.1	alpha-B crystallin [Clarias batrachus]
g45953.t1	cluster1008	chr22	jcf7180005416825s1t2	159796	168165	Q8JHF0	Gamma-secretase subunit PEN-2	NP_001133082.1	small heat shock protein-like [Salmo salar]
g11911.t1	cluster1008	chr26	jcf7180005408545	6528	9855	P04792	Heat shock protein beta-1	XP_002662020.1	PREDICTED: heat shock protein beta-1-like [Danio rerio]
g28557.t1	cluster1008	chr14	jcf7180005416378s2	1649939	1654978	O13224	Heat shock protein beta-1	ADO28210.1	heat shock protein beta-1 [Ictalurus furcatus]
g39564.t1	cluster1008	chr14	jcf7180005416806s2t1u3	3002725	3004833	O35878	Heat shock protein beta-2	NP_001017744.1	heat shock protein beta-2 [Danio rerio]
g39564.t1	cluster1008	chr3	jcf7180005416806s2t2	3492849	3494957	O35878	Heat shock protein beta-2	NP_001017744.1	heat shock protein beta-2 [Danio rerio]
g20028.t1	cluster1009	chr25	jcf7180005413650	7991	13706	Q2KHS5	2-acylglycerol O-acyltransferase 2-A	XP_003970757.1	PREDICTED: 2-acylglycerol O-acyltransferase 2-A-like [Takifugu rubripes]
g23052.t1	cluster1009	chr15	jcf7180005415252	19294	21260	Q2KHS5	2-acylglycerol O-acyltransferase 2-A	NP_001116095.1	2-acylglycerol O-acyltransferase 1 [Danio rerio]
g11967.t1	cluster1009	chr25	jcf7180005408590	1	2109	Q4V9F0	Diacylglycerol O-acyltransferase 2	NP_001188005.1	diacylglycerol O-acyltransferase 2 [Ictalurus punctatus]
g39587.t1	cluster1009	chr14	jcf7180005416806s2t1u3	3417556	3426235	Q6P342	Diacylglycerol O-acyltransferase 2	NP_001008626.2	monoacylglycerol O-acyltransferase 3b [Danio rerio]
g39587.t1	cluster1009	chr3	jcf7180005416806s2t2	3907680	3916359	Q6P342	Diacylglycerol O-acyltransferase 2	NP_001008626.2	monoacylglycerol O-acyltransferase 3b [Danio rerio]
g6077.t1	cluster1009		jcf7180005399461	321	4798	Q4V9F0	Diacylglycerol O-acyltransferase 2	NP_001188005.1	diacylglycerol O-acyltransferase 2 [Ictalurus punctatus]
g7335.t1	cluster101	chr4	jcf7180005402156	6237	6803			XP_001639005.1	predicted protein [Nematostella vectensis]
g47895.t1	cluster101	chr25	jcf7180005416830	2708290	2709582			ELU09108.1	hypothetical protein CAPTEDRAFT_129541, partial [Capitella teleta]
g21245.t1	cluster101	chr5	jcf7180005414147	3269	3667			WP_004037370.1	hypothetical protein [Clostridium sp. ASF356]
g43677.t1	cluster101	chr3	jcf7180005416819s1t1	1459322	1459732			WP_004037370.1	hypothetical protein [Clostridium sp. ASF356]
g13833.t1	cluster101		jcf7180005409540	1	505			WP_004037370.1	hypothetical protein [Clostridium sp. ASF356]
g14264.t1	cluster101		jcf7180005409802	1	1100			WP_004037370.1	hypothetical protein [Clostridium sp. ASF356]
g23540.t1	cluster101		jcf7180005415471	6041	11974			WP_004224007.1	cell division protein [Klebsiella pneumoniae]
g15801.t1	cluster101	chr22	jcf7180005410939	25348	25698			WP_004037370.1	hypothetical protein [Clostridium sp. ASF356]
g13113.t1	cluster101	chr5	jcf7180005409113	4916	16334			ELK30876.1	Ankyrin-2 [Myotis davidii]
g25454.t1	cluster101	chr9	jcf7180005415871	38803	39114			XP_001630866.1	predicted protein [Nematostella vectensis]
g22117.t1	cluster101	chr15	jcf7180005414642	7773	8981			XP_002590755.1	hypothetical protein BRAFLDRAFT_218669 [Branchiostoma floridae]
g50372.t1	cluster101	chr12	jcf7180005416841s2t1	2905058	2905620			WP_003961220.1	RNA helicase [Streptomyces clavuligerus]
g54279.t1	cluster101	chr22	jcf7180005416890s3t3	238854	240735			YP_008153212.1	hypothetical protein SCE1572_34195 [Sorangium cellulosum So0157-2]
g46545.t1	cluster101	chr15	jcf7180005416827s2t2	150655	151170	Q70KF4	Cardiomyopathy-associated protein 5	XP_001639005.1	predicted protein [Nematostella vectensis]
g50482.t1	cluster101	chr3	jcf7180005416841s3t2u2	177699	187189	Q13098	COP9 signalosome complex subunit 1	NP_001071227.1	COP9 signalosome complex subunit 1 [Danio rerio]
g37078.t1	cluster101	chr10	jcf7180005416799	2634823	2674059	Q15811	Intersectin-1	XP_002939390.1	PREDICTED: intersectin-1 isoform X1 [Xenopus (Silurana) tropicalis]
g11883.t1	cluster101	chr3	jcf7180005408504	10315	29696	Q9NZM3	Intersectin-2	NP_001138272.1	intersectin 2a [Danio rerio]
g29478.t1	cluster101	chr16	jcf7180005416432s3t2	470588	480786	Q9NZM3	Intersectin-2	NP_001003547.2	intersectin-2 [Danio rerio]
g5404.t1	cluster101		jcf7180005398699	4608	17473	Q9Y2L9	Leucine-rich repeat and calponin homology domain-containing protein 1	XP_004566350.1	PREDICTED: leucine-rich repeat and calponin homology domain-containing protein 1-like isoform X4 [Maylandia zebra]
g11235.t1	cluster101	chr12	jcf7180005408122	20166	28191	O70437	Mothers against decapentaplegic homolog 4	NP_001038388.2	uncharacterized protein LOC560317 [Danio rerio]
g18396.t1	cluster101	chr29	jcf7180005412632	124827	126212	Q9PU47	PDZ and LIM domain protein 3	NP_001187476.1	pdz and lim domain protein 3 [Ictalurus punctatus]
g54153.t1	cluster101	chr16	jcf7180005416890s1t4	13245151	13245702	Q6B4J5	Spore coat assembly protein ExsA	XP_002605098.1	hypothetical protein BRAFLDRAFT_85246 [Branchiostoma floridae]
g54153.t1	cluster101	chr27	jcf7180005416890s3t1	9334537	9335088	Q6B4J5	Spore coat assembly protein ExsA	XP_002605098.1	hypothetical protein BRAFLDRAFT_85246 [Branchiostoma floridae]
g53988.t1	cluster101	chr16	jcf7180005416890s1t4	9055079	9058853	B8I6E7	Translation initiation factor IF-2	XP_001639005.1	predicted protein [Nematostella vectensis]
g53988.t1	cluster101	chr27	jcf7180005416890s3t1	5144465	5148239	B8I6E7	Translation initiation factor IF-2	XP_001639005.1	predicted protein [Nematostella vectensis]
g16560.t1	cluster101	chr9	jcf7180005411417	45223	52670	B8I6E7	Translation initiation factor IF-2	ELK30876.1	Ankyrin-2 [Myotis davidii]
g27090.t1	cluster101	chr3	jcf7180005416094	9651	11212	B8I6E7	Translation initiation factor IF-2	WP_020816941.1	translation initiation factor IF-2, partial [Clostridium papyrosolvens]
g36686.t1	cluster1010	chr5	jcf7180005416798s2t3	1966372	1972679	Q6XZF7	Dynamin-binding protein	XP_001921555.2	PREDICTED: dynamin-binding protein-like [Danio rerio]
g20290.t1	cluster1010		jcf7180005413809	9254	11724	Q6XZF7	Dynamin-binding protein	XP_004065963.1	PREDICTED: dynamin-binding protein-like [Oryzias latipes]
g20291.t1	cluster1010		jcf7180005413809	11838	15339	Q6XZF7	Dynamin-binding protein	XP_002660517.2	PREDICTED: dynamin-binding protein [Danio rerio]
g12016.t1	cluster1010		jcf7180005408636	1	3650	A1IGU4	Rho guanine nucleotide exchange factor 37	XP_002660517.2	PREDICTED: dynamin-binding protein [Danio rerio]
g27871.t1	cluster1010	chr9	jcf7180005416245s1	5907218	5927108	A1IGU3	Rho guanine nucleotide exchange factor 37	XP_003458709.1	PREDICTED: rho guanine nucleotide exchange factor 37-like [Oreochromis niloticus]
g34186.t1	cluster1011	chr11	jcf7180005416783s4t2	4371317	4376235	Q9YHT4		NP_571757.1	5-aminolevulinate synthase, erythroid-specific, mitochondrial [Danio rerio]
g55713.t1	cluster1011	chr3	jcf7180005416895s2	4717379	4726464	O75600	2-amino-3-ketobutyrate coenzyme A ligase%2C mitochondrial	ACI67339.1	2-amino-3-ketobutyrate coenzyme A ligase, mitochondrial precursor [Salmo salar]
g12049.t1	cluster1011		jcf7180005408673	1	5898	P43091	5-aminolevulinate synthase%2C nonspecific%2C mitochondrial	NP_958444.1	5-aminolevulinate synthase, nonspecific, mitochondrial [Danio rerio]
g4131.t1	cluster1011		jcf7180005392532	1	890	P43091	5-aminolevulinate synthase%2C nonspecific%2C mitochondrial	NP_958444.1	5-aminolevulinate synthase, nonspecific, mitochondrial [Danio rerio]
g56921.t1	cluster1011		jcf7180005416900	4831900	4840792	Q60HD1	Serine palmitoyltransferase 1	NP_001018307.1	serine palmitoyltransferase 1 [Danio rerio]
g12094.t1	cluster1012	chr18	jcf7180005408697	8116	12707	P35221	Catenin alpha-1	XP_003970564.1	PREDICTED: catenin alpha-1-like [Takifugu rubripes]
g13654.t1	cluster1012	chr18	jcf7180005409415	20118	39016	P26231	Catenin alpha-1	XP_004541134.1	PREDICTED: catenin alpha-1-like [Maylandia zebra]
g23608.t1	cluster1012		jcf7180005415504	1	1185	P35221	Catenin alpha-1	EPQ16938.1	Catenin alpha-1 [Myotis brandtii]
g31351.t1	cluster1012	chr29	jcf7180005416558	1627443	1651787	B7ZC77	Catenin alpha-2	NP_001152844.1	catenin alpha-2 [Danio rerio]
g31349.t1	cluster1012	chr29	jcf7180005416558	1594328	1596674	Q6GLP0	Catenin alpha-2	ELK37994.1	Catenin alpha-2, partial [Myotis davidii]
g12190.t1	cluster1013		jcf7180005408745	8793	9576	Q61647	Hyaluronan synthase 1	NP_001157502.1	hyaluronan synthase 1 [Danio rerio]
g13872.t1	cluster1013		jcf7180005409565	504	1845	P13563	Hyaluronan synthase 1	NP_001157502.1	hyaluronan synthase 1 [Danio rerio]
g18350.t1	cluster1013	chr1	jcf7180005412603	470679	471287	P13563	Hyaluronan synthase 1	XP_003458474.1	PREDICTED: hyaluronan synthase 1-like [Oreochromis niloticus]
g34781.t1	cluster1013	chr1	jcf7180005416790	2161783	2166988	P70312	Hyaluronan synthase 2	NP_705936.1	hyaluronan synthase 2 [Danio rerio]
g31206.t1	cluster1013	chr4	jcf7180005416557s2t4	9888445	9892224	O08650	Hyaluronan synthase 3	AAI63401.1	Has3 protein [Danio rerio]
g12315.t1	cluster1014		jcf7180005408806	1	596	Q13613	Myotubularin-related protein 1	NP_001039230.1	myotubularin related protein 1 [Xenopus (Silurana) tropicalis]
g18690.t1	cluster1014		jcf7180005412819	2259	2940	Q13613	Myotubularin-related protein 1	NP_001039230.1	myotubularin related protein 1 [Xenopus (Silurana) tropicalis]
g8158.t1	cluster1014		jcf7180005404326	1	879	Q13613	Myotubularin-related protein 1	NP_001039230.1	myotubularin related protein 1 [Xenopus (Silurana) tropicalis]
g2078.t1	cluster1014		jcf7180005380330	1	428	Q13613	Myotubularin-related protein 1	NP_001039230.1	myotubularin related protein 1 [Xenopus (Silurana) tropicalis]
g8071.t1	cluster1014		jcf7180005404070	1	378	Q13613	Myotubularin-related protein 1	XP_003966829.1	PREDICTED: myotubularin-related protein 1-like [Takifugu rubripes]
g58253.t1	cluster1015		jcf7180005416903	5558248	5580491	Q5SW79	Centrosomal protein of 170 kDa	XP_685634.5	PREDICTED: centrosomal protein of 170 kDa [Danio rerio]
g31264.t1	cluster1015	chr29	jcf7180005416558	478041	497640	Q3UNN8	Inactive phospholipase D5	XP_004570138.1	PREDICTED: inactive phospholipase D5-like [Maylandia zebra]
g12345.t1	cluster1015		jcf7180005408826	12868	16625	Q6PB03	Phospholipase D3	XP_004569658.1	PREDICTED: phospholipase D3-like [Maylandia zebra]
g27811.t1	cluster1015	chr9	jcf7180005416245s1	4977436	4984616	Q6PB03	Phospholipase D3	XP_686746.4	PREDICTED: phospholipase D3 isoform X2 [Danio rerio]
g18153.t1	cluster1015	chr16	jcf7180005412450	3371	20493	Q96BZ4	Phospholipase D4	XP_004540853.1	PREDICTED: phospholipase D4-like isoform X2 [Maylandia zebra]
g31832.t1	cluster1016	chr1	jcf7180005416561	233208	260436	P28020	Casein kinase II subunit alpha	XP_003966165.1	PREDICTED: casein kinase II subunit alpha-like [Takifugu rubripes]
g12368.t1	cluster1016	chr20	jcf7180005408837	37056	42312	Q78EG7	Protein tyrosine phosphatase type IVA 1	CAF90562.1	unnamed protein product [Tetraodon nigroviridis]
g47171.t1	cluster1016	chr24	jcf7180005416828	439361	444212	Q6P9X4	Protein tyrosine phosphatase type IVA 2	AGH92617.1	tyrosine phosphatase type IVA 2 [Salmo salar]
g13597.t1	cluster1016		jcf7180005409377	4408	7343	Q6P9X4	Protein tyrosine phosphatase type IVA 2	NP_001005583.1	protein tyrosine phosphatase type IVA 2 [Danio rerio]
g9613.t1	cluster1016	chr12	jcf7180005407343	1	9453	A2VDT1	Protein tyrosine phosphatase type IVA 3	NP_998346.1	protein tyrosine phosphatase type IVA 3 [Danio rerio]
g57669.t1	cluster1017		jcf7180005416901	4393207	4427338	Q02173	M-protein%2C striated muscle	XP_002663066.2	PREDICTED: myomesin-1 isoform 1 [Danio rerio]
g12371.t1	cluster1017	chr20	jcf7180005408837	51509	71832	P54296	Myomesin-2	XP_003199488.1	PREDICTED: myomesin-2 [Danio rerio]
g42779.t1	cluster1017	chr6	jcf7180005416816s2t3	4989195	5021837	P54296	Myomesin-2	XP_004539505.1	PREDICTED: myomesin-2-like [Maylandia zebra]
g37620.t1	cluster1017	chr8	jcf7180005416802s1	627895	657567	P54296	Myomesin-2	NP_001154812.1	myomesin 1a [Danio rerio]
g40561.t1	cluster1017	chr19	jcf7180005416809s2t2	2693280	2743282	Q5VTT5	Myomesin-3	XP_004551077.1	PREDICTED: myomesin-3-like [Maylandia zebra]
g28608.t1	cluster1018		jcf7180005416398	1	1702			XP_002667279.1	PREDICTED: hypothetical protein LOC100330441 [Danio rerio]
g12381.t1	cluster1018	chr22	jcf7180005408843	23283	44379	P70302	Stromal interaction molecule 1	XP_004558309.1	PREDICTED: stromal interaction molecule 1-like isoform X1 [Maylandia zebra]
g29809.t1	cluster1018	chr13	jcf7180005416544s2	111298	114182	Q58CP9	Stromal interaction molecule 1	XP_004556950.1	PREDICTED: stromal interaction molecule 1-like isoform X1 [Maylandia zebra]
g40867.t1	cluster1018	chr8	jcf7180005416811	2272322	2290624	P83093	Stromal interaction molecule 2	XP_003449420.1	PREDICTED: stromal interaction molecule 2-like [Oreochromis niloticus]
g16055.t1	cluster1018		jcf7180005411146	1	9384	P83093	Stromal interaction molecule 2	XP_002660454.2	PREDICTED: stromal interaction molecule 2 [Danio rerio]
g12388.t1	cluster1019	chr8	jcf7180005408847	12070	20865	Q1LVF0	Laminin subunit gamma-1	XP_005009937.1	PREDICTED: laminin subunit gamma-1-like [Anas platyrhynchos]
g55591.t1	cluster1019	chr3	jcf7180005416895s2	2434487	2437560	Q2HXW4	Netrin-1	CAP71949.2	ntn1b [Danio rerio]
g31777.t1	cluster1019	chr12	jcf7180005416560s2t2	72190	87684	Q90922	Netrin-1	AAI14260.1	Ntn1a protein [Danio rerio]
g40996.t1	cluster1019	chr8	jcf7180005416811	4857280	4868668	Q24567	Netrin-A	XP_001920036.2	PREDICTED: netrin-1-like [Danio rerio]
g25899.t1	cluster102	chr20	jcf7180005415876	3163684	3177062	Q63472	Potassium voltage-gated channel subfamily H member 1	XP_697175.4	PREDICTED: potassium voltage-gated channel subfamily H member 1-like [Danio rerio]
g25900.t1	cluster102	chr20	jcf7180005415876	3184600	3204792	O18965	Potassium voltage-gated channel subfamily H member 1	XP_004572686.1	PREDICTED: potassium voltage-gated channel subfamily H member 1-like isoform X1 [Maylandia zebra]
g9087.t1	cluster102	chr16	jcf7180005407031	977	2204	Q60603	Potassium voltage-gated channel subfamily H member 1	XP_003963921.1	PREDICTED: potassium voltage-gated channel subfamily H member 1-like [Takifugu rubripes]
g9327.t1	cluster102		jcf7180005407176	4241	7995	O95259	Potassium voltage-gated channel subfamily H member 1	XP_003963921.1	PREDICTED: potassium voltage-gated channel subfamily H member 1-like [Takifugu rubripes]
g42520.t1	cluster102	chr6	jcf7180005416816s2t3	1081626	1100383	O95259	Potassium voltage-gated channel subfamily H member 1	XP_004936492.1	PREDICTED: potassium voltage-gated channel subfamily H member 5 isoform X1 [Gallus gallus]
g15367.t1	cluster102		jcf7180005410556	2945	4203	Q63472	Potassium voltage-gated channel subfamily H member 1	AAI62812.1	Potassium voltage-gated channel, subfamily H (eag-related), member 1 [Danio rerio]
g52955.t1	cluster102	chr1	jcf7180005416887	4734566	4751997	O08962	Potassium voltage-gated channel subfamily H member 2	XP_004568983.1	PREDICTED: potassium voltage-gated channel subfamily H member 2-like [Maylandia zebra]
g52949.t1	cluster102	chr1	jcf7180005416887	4650487	4653371	O08962	Potassium voltage-gated channel subfamily H member 2	XP_001918939.3	PREDICTED: potassium voltage-gated channel subfamily H member 2-like [Danio rerio]
g26020.t1	cluster102	chr28	jcf7180005415877s2	1694099	1700972	Q8NCM2	Potassium voltage-gated channel subfamily H member 5	CAG03757.1	unnamed protein product [Tetraodon nigroviridis]
g42518.t1	cluster102	chr6	jcf7180005416816s2t3	1073900	1079887	Q8NCM2	Potassium voltage-gated channel subfamily H member 5	XP_004082805.1	PREDICTED: potassium voltage-gated channel subfamily H member 5-like [Oryzias latipes]
g26021.t1	cluster102	chr28	jcf7180005415877s2	1713718	1733370	Q8NCM2	Potassium voltage-gated channel subfamily H member 5	NP_001263209.1	potassium voltage-gated channel subfamily H member 5 [Danio rerio]
g9325.t1	cluster102		jcf7180005407176	1	2575	Q8NCM2	Potassium voltage-gated channel subfamily H member 5	AAI62812.1	Potassium voltage-gated channel, subfamily H (eag-related), member 1 [Danio rerio]
g52706.t1	cluster102	chr22	jcf7180005416885s3	9386226	9417768	Q9H252	Potassium voltage-gated channel subfamily H member 6	XP_003975568.1	PREDICTED: potassium voltage-gated channel subfamily H member 2-like [Takifugu rubripes]
g43617.t1	cluster102	chr3	jcf7180005416819s1t1	272078	283893	O54853	Potassium voltage-gated channel subfamily H member 6	AAI63642.1	Potassium voltage-gated channel, subfamily H (eag-related), member 2 [Danio rerio]
g41870.t1	cluster102		jcf7180005416815s1	463229	480111	Q9H252	Potassium voltage-gated channel subfamily H member 6	XP_698594.4	PREDICTED: potassium voltage-gated channel subfamily H member 7-like isoform X2 [Danio rerio]
g45194.t1	cluster102	chr17	jcf7180005416821s2	7325285	7357945	Q9ER47	Potassium voltage-gated channel subfamily H member 7	XP_004570480.1	PREDICTED: potassium voltage-gated channel subfamily H member 7-like isoform X3 [Maylandia zebra]
g23395.t1	cluster102	chr12	jcf7180005415437	39266	72748	O54852	Potassium voltage-gated channel subfamily H member 7	XP_688778.3	PREDICTED: potassium voltage-gated channel subfamily H member 7 [Danio rerio]
g23487.t1	cluster102	chr12	jcf7180005415462	12803	16707	Q9NS40	Potassium voltage-gated channel subfamily H member 7	CAG04971.1	unnamed protein product [Tetraodon nigroviridis]
g45193.t1	cluster102	chr17	jcf7180005416821s2	7285427	7293758	Q9NS40	Potassium voltage-gated channel subfamily H member 7	XP_003459673.1	PREDICTED: potassium voltage-gated channel subfamily H member 7-like [Oreochromis niloticus]
g43615.t1	cluster102	chr3	jcf7180005416819s1t1	229845	252215	O54852	Potassium voltage-gated channel subfamily H member 7	AAI63642.1	Potassium voltage-gated channel, subfamily H (eag-related), member 2 [Danio rerio]
g45534.t1	cluster102	chr12	jcf7180005416821s3t2	2776109	2844494	Q96L42	Potassium voltage-gated channel subfamily H member 8	XP_003456345.1	PREDICTED: potassium voltage-gated channel subfamily H member 8-like [Oreochromis niloticus]
g45534.t1	cluster102	chr17	jcf7180005416821s3t1	746138	814523	Q96L42	Potassium voltage-gated channel subfamily H member 8	XP_003456345.1	PREDICTED: potassium voltage-gated channel subfamily H member 8-like [Oreochromis niloticus]
g19587.t1	cluster102	chr12	jcf7180005413319	708739	735722	Q96L42	Potassium voltage-gated channel subfamily H member 8	XP_001922595.2	PREDICTED: potassium voltage-gated channel subfamily H member 8 [Danio rerio]
g53926.t1	cluster1020	chr16	jcf7180005416890s1t4	7529532	7541918	Q90322	Brain-derived neurotrophic factor	NP_571670.2	brain-derived neurotrophic factor precursor [Danio rerio]
g53926.t1	cluster1020	chr27	jcf7180005416890s3t1	3618918	3631304	Q90322	Brain-derived neurotrophic factor	NP_571670.2	brain-derived neurotrophic factor precursor [Danio rerio]
g23663.t1	cluster1020	chr3	jcf7180005415538	22837	24183	Q8QG74	Brain-derived neurotrophic factor	XP_002661222.1	PREDICTED: hypothetical protein LOC100331287 [Danio rerio]
g12453.t1	cluster1020	chr23	jcf7180005408877	13939	17972	Q9Z250	Protein lin-7 homolog A	XP_003475953.1	PREDICTED: protein lin-7 homolog A [Cavia porcellus]
g22431.t1	cluster1020		jcf7180005414861	6634	10762	Q9Z252	Protein lin-7 homolog B	XP_004573174.1	PREDICTED: protein lin-7 homolog B-like isoform X3 [Maylandia zebra]
g20345.t1	cluster1020	chr23	jcf7180005413838	7107	7662	Q9Z252	Protein lin-7 homolog B	XP_004573172.1	PREDICTED: protein lin-7 homolog B-like isoform X1 [Maylandia zebra]
g12517.t1	cluster1021		jcf7180005408922	57830	64139	P54750	Calcium/calmodulin-dependent 3'%2C5'-cyclic nucleotide phosphodiesterase 1A	XP_692892.5	PREDICTED: calcium/calmodulin-dependent 3',5'-cyclic nucleotide phosphodiesterase 1A [Danio rerio]
g20620.t1	cluster1021		jcf7180005413950	1	22640	P14100	Calcium/calmodulin-dependent 3'%2C5'-cyclic nucleotide phosphodiesterase 1A	XP_692892.5	PREDICTED: calcium/calmodulin-dependent 3',5'-cyclic nucleotide phosphodiesterase 1A [Danio rerio]
g24958.t1	cluster1021	chr21	jcf7180005415851	50496	60306	Q01066	Calcium/calmodulin-dependent 3'%2C5'-cyclic nucleotide phosphodiesterase 1B	XP_004547786.1	PREDICTED: calcium/calmodulin-dependent 3',5'-cyclic nucleotide phosphodiesterase 1B-like isoform X1 [Maylandia zebra]
g33757.t1	cluster1021	chr2	jcf7180005416782	2678318	2705661	Q63421	Calcium/calmodulin-dependent 3'%2C5'-cyclic nucleotide phosphodiesterase 1C	XP_003437875.1	PREDICTED: calcium/calmodulin-dependent 3',5'-cyclic nucleotide phosphodiesterase 1C-like [Oreochromis niloticus]
g32031.t1	cluster1021	chr1	jcf7180005416561	4080403	4101767	Q63421	Calcium/calmodulin-dependent 3'%2C5'-cyclic nucleotide phosphodiesterase 1C	EMC85939.1	Calcium/calmodulin-dependent 3',5'-cyclic nucleotide phosphodiesterase 1C, partial [Columba livia]
g40475.t1	cluster1022	chr19	jcf7180005416809s2t2	1069215	1076494	Q28433	Antigen peptide transporter 1	XP_002665053.1	PREDICTED: antigen peptide transporter 1 [Danio rerio]
g37009.t1	cluster1022	chr10	jcf7180005416799	1305470	1311017	Q03519	Antigen peptide transporter 2	CAK04959.1	ATP-binding cassette, sub-family B (MDR/TAP), member 3 [Danio rerio]
g37014.t1	cluster1022	chr10	jcf7180005416799	1340832	1353147	P36372	Antigen peptide transporter 2	CAK04959.1	ATP-binding cassette, sub-family B (MDR/TAP), member 3 [Danio rerio]
g36768.t1	cluster1022	chr5	jcf7180005416798s2t3	3443855	3448894	P36371	Antigen peptide transporter 2	XP_682981.1	PREDICTED: antigen peptide transporter 2-like isoformX1 [Danio rerio]
g12560.t1	cluster1022	chr26	jcf7180005408936	6925	15296	Q9JJ59	ATP-binding cassette sub-family B member 9	NP_001119906.1	ATP-binding cassette sub-family B member 9 [Danio rerio]
g4707.t1	cluster1023	chr17	jcf7180005398260	32052	36634	Q60414	Ileal sodium/bile acid cotransporter	XP_003962220.1	PREDICTED: ileal sodium/bile acid cotransporter-like [Takifugu rubripes]
g12636.t1	cluster1023	chr28	jcf7180005408951	8564	14473	Q14973	Sodium/bile acid cotransporter	XP_003446383.1	PREDICTED: sodium/bile acid cotransporter-like [Oreochromis niloticus]
g24572.t1	cluster1023		jcf7180005415796	7844	15482	Q14973	Sodium/bile acid cotransporter	XP_003962651.1	PREDICTED: sodium/bile acid cotransporter-like [Takifugu rubripes]
g40135.t1	cluster1023	chr28	jcf7180005416808	4482066	4487059	Q3UEZ8	Sodium/bile acid cotransporter 4	AAI59264.1	Slc10a4 protein [Danio rerio]
g37541.t1	cluster1023	chr13	jcf7180005416801	2128815	2134497	Q3KNW5	Solute carrier family 10 member 6	XP_004908615.1	PREDICTED: uncharacterized protein C4orf36 homolog isoform X1 [Heterocephalus glaber]
g12693.t1	cluster1024	chr18	jcf7180005408966	15832	29827	P20849	Collagen alpha-1(IX) chain	XP_003200573.1	PREDICTED: collagen alpha-1(IX) chain-like, partial [Danio rerio]
g42837.t1	cluster1024	chr6	jcf7180005416816s2t4	417316	429916	Q641F3	Collagen alpha-1(XXI) chain	XP_002664125.1	PREDICTED: collagen alpha-1(IX) chain-like [Danio rerio]
g42837.t1	cluster1024	chr6	jcf7180005416816s2t5	99585	112185	Q641F3	Collagen alpha-1(XXI) chain	XP_002664125.1	PREDICTED: collagen alpha-1(IX) chain-like [Danio rerio]
g33737.t1	cluster1024	chr2	jcf7180005416782	2406476	2412235	Q641F3	Collagen alpha-1(XXI) chain	NP_001038479.1	uncharacterized protein LOC563353 [Danio rerio]
g42840.t1	cluster1024	chr6	jcf7180005416816s2t4	456356	468849	Q96P44	Collagen alpha-1(XXI) chain	XP_002664126.2	PREDICTED: collagen alpha-1(XXI) chain-like [Danio rerio]
g42840.t1	cluster1024	chr6	jcf7180005416816s2t5	138625	151118	Q96P44	Collagen alpha-1(XXI) chain	XP_002664126.2	PREDICTED: collagen alpha-1(XXI) chain-like [Danio rerio]
g8111.t1	cluster1024	chr18	jcf7180005404145	1	4645	Q8NFW1	Collagen alpha-1(XXII) chain	XP_004564426.1	PREDICTED: collagen alpha-1(XXII) chain-like isoform X1 [Maylandia zebra]
g12705.t1	cluster1025	chr3	jcf7180005408970	14805	15722	Q9JK82	Exostosin-1	XP_003200713.1	PREDICTED: exostosin-1-like [Danio rerio]
g40470.t1	cluster1025	chr19	jcf7180005416809s2t2	1013578	1014504	Q9JK82	Exostosin-1	XP_003447212.1	PREDICTED: exostosin-1b-like [Oreochromis niloticus]
g24880.t1	cluster1025	chr24	jcf7180005415843	941952	946979	Q5IGR7	Exostosin-1b	XP_004549004.1	PREDICTED: exostosin-1b-like [Maylandia zebra]
g24904.t1	cluster1025	chr24	jcf7180005415843	1362925	1364155	Q5IGR6	Exostosin-1c	AAI55813.1	Exostoses (multiple) 1c [Danio rerio]
g20381.t1	cluster1025	chr20	jcf7180005413854	14911	23719	O77783	Exostosin-2	NP_001167078.1	Exostosin-2 [Salmo salar]
g12715.t1	cluster1026		jcf7180005408971	112896	119027	P35869	Aryl hydrocarbon receptor	NP_001117724.1	aryl hydrocarbon receptor beta [Oncorhynchus mykiss]
g703.t1	cluster1026	chr27	jcf7180005376799	9616	15418	Q8R4S2	Aryl hydrocarbon receptor	ACT79401.1	aryl hydrocarbon receptor 2 [Carassius auratus]
g6076.t1	cluster1026	chr27	jcf7180005399459	6866	16744	P35869	Aryl hydrocarbon receptor	NP_001019987.1	aryl hydrocarbon receptor [Danio rerio]
g34726.t1	cluster1026	chr1	jcf7180005416790	1168948	1169827	Q95LD9	Aryl hydrocarbon receptor	ACT79400.1	aryl hydrocarbon receptor 1 [Carassius auratus]
g701.t1	cluster1026	chr27	jcf7180005376799	1	2607	O02747	Aryl hydrocarbon receptor	AAI63508.1	Aryl hydrocarbon receptor 1b [Danio rerio]
g28020.t1	cluster1027	chr15	jcf7180005416250s1	244431	256832	Q08874	Microphthalmia-associated transcription factor	NP_571922.2	microphthalmia-associated transcription factor [Danio rerio]
g30649.t1	cluster1027	chr11	jcf7180005416557s1	761033	776125	Q08874	Microphthalmia-associated transcription factor	AAK95589.1	IGHM enhancer 3a-binding transcription factor [Danio rerio]
g30648.t1	cluster1027	chr11	jcf7180005416557s1	755002	758993	P19532	Transcription factor E3	AAK95589.1	IGHM enhancer 3a-binding transcription factor [Danio rerio]
g35993.t1	cluster1027	chr23	jcf7180005416795s2	5031402	5043245	Q5XFQ6	Transcription factor EC	NP_001025276.2	transcription factor EC [Danio rerio]
g910.t1	cluster1028		jcf7180005377091	1	1474			ACQ58332.1	Trans-aconitate 3-methyltransferase [Anoplopoma fimbria]
g6777.t1	cluster1028		jcf7180005401783	1	4494	Q55EX9	Putative methyltransferase DDB_G0268948	ACI69997.1	methyltransferase Mb3374 [Salmo salar]
g6778.t1	cluster1028		jcf7180005401783	7882	9542	Q55EX9	Putative methyltransferase DDB_G0268948	ACI69997.1	methyltransferase Mb3374 [Salmo salar]
g12996.t1	cluster1028	chr17	jcf7180005409060	9885	14770	P65349	Uncharacterized methyltransferase Mb3374	ACI69997.1	methyltransferase Mb3374 [Salmo salar]
g13164.t1	cluster1028	chr17	jcf7180005409133	206730	208243	P65349	Uncharacterized methyltransferase Mb3374	ACI70132.1	methyltransferase Mb3374 [Salmo salar]
g13069.t1	cluster1029	chr11	jcf7180005409090	11772	19887	Q568I2	Alkaline ceramidase 1	NP_001017603.1	alkaline ceramidase 1 [Danio rerio]
g31371.t1	cluster1029	chr29	jcf7180005416558	2110261	2114867	Q5QJU3	Alkaline ceramidase 2	ADO28084.1	alkaline ceramidase 2 [Ictalurus furcatus]
g21036.t1	cluster1029	chr4	jcf7180005414039	1390124	1414554	Q7Z401	C-myc promoter-binding protein	AAI63551.1	Dennd4a protein [Danio rerio]
g34682.t1	cluster1029	chr1	jcf7180005416790	444328	461089	Q3U1Y4	DENN domain-containing protein 4B	XP_002665116.2	PREDICTED: DENN domain-containing protein 4B [Danio rerio]
g57808.t1	cluster1029		jcf7180005416901	7238679	7279499	A6H8H2	DENN domain-containing protein 4C	XP_001919990.1	PREDICTED: DENN domain-containing protein 4C [Danio rerio]
g13096.t1	cluster103	chr4	jcf7180005409102	28366	38255	P0C7U5	C5a anaphylatoxin chemotactic receptor 1	XP_001341058.3	PREDICTED: c5a anaphylatoxin chemotactic receptor [Danio rerio]
g50600.t1	cluster103	chr1	jcf7180005416842	1231283	1233395	P41143	Delta-type opioid receptor	AAI62661.1	Oprd1b protein [Danio rerio]
g41692.t1	cluster103	chr12	jcf7180005416813	3652399	3653692	P41143	Delta-type opioid receptor	XP_003969157.1	PREDICTED: delta-type opioid receptor-like [Takifugu rubripes]
g48720.t1	cluster103	chr24	jcf7180005416834	1679997	1682169	P56479	Galanin receptor type 1	XP_696215.1	PREDICTED: galanin receptor type 1 [Danio rerio]
g53905.t1	cluster103	chr16	jcf7180005416890s1t4	7041419	7042979	P47211	Galanin receptor type 1	XP_690480.2	PREDICTED: galanin receptor type 1 [Danio rerio]
g53905.t1	cluster103	chr27	jcf7180005416890s3t1	3130805	3132365	P47211	Galanin receptor type 1	XP_690480.2	PREDICTED: galanin receptor type 1 [Danio rerio]
g53906.t1	cluster103	chr16	jcf7180005416890s1t4	7073185	7074280	Q62805	Galanin receptor type 1	XP_690480.2	PREDICTED: galanin receptor type 1 [Danio rerio]
g53906.t1	cluster103	chr27	jcf7180005416890s3t1	3162571	3163666	Q62805	Galanin receptor type 1	XP_690480.2	PREDICTED: galanin receptor type 1 [Danio rerio]
g20884.t1	cluster103	chr5	jcf7180005414028	16229	21080	O08726	Galanin receptor type 2	XP_002664053.1	PREDICTED: galanin receptor type 2-like [Danio rerio]
g47388.t1	cluster103	chr24	jcf7180005416828	4693213	4694677	O43603	Galanin receptor type 2	XP_001339169.1	PREDICTED: galanin receptor type 2-like [Danio rerio]
g20181.t1	cluster103	chr21	jcf7180005413746	6084	7079	O88854	Galanin receptor type 2	XP_004545006.1	PREDICTED: somatostatin receptor type 5-like [Maylandia zebra]
g51861.t1	cluster103	chr18	jcf7180005416882	8528038	8532094	O43603	Galanin receptor type 2
g57673.t1	cluster103		jcf7180005416901	4467253	4478058	P34975	Kappa-type opioid receptor	AAI62455.1	Opioid receptor, kappa 1 [Danio rerio]
g24274.t1	cluster103	chr18	jcf7180005415737	83795	92613	Q8SQ54	Melanin-concentrating hormone receptor 2	XP_686842.2	PREDICTED: melanin-concentrating hormone receptor 2-like [Danio rerio]
g30086.t1	cluster103	chr15	jcf7180005416556	3786883	3792620	Q95M54	Mu-type opioid receptor	XP_684448.2	PREDICTED: nociceptin receptor-like [Danio rerio]
g43438.t1	cluster103	chr6	jcf7180005416818s2	3583723	3585438	Q95M54	Mu-type opioid receptor	CAQ68185.1	opioid receptor mu [Cyprinus carpio]
g30085.t1	cluster103	chr15	jcf7180005416556	3777055	3778014	P49681	Neuropeptides B/W receptor type 1	NP_001124241.1	G protein-coupled receptor 7 [Danio rerio]
g30436.t1	cluster103	chr15	jcf7180005416556	9561438	9561992	P49681	Neuropeptides B/W receptor type 1	NP_001025429.1	Gpr7 [Danio rerio]
g44025.t1	cluster103	chr16	jcf7180005416819s2t1u2	4005974	4007068	P30872	Somatostatin receptor type 1	XP_696666.1	PREDICTED: somatostatin receptor type 1 [Danio rerio]
g57706.t1	cluster103		jcf7180005416901	5226101	5227183	Q49LX5	Somatostatin receptor type 1	XP_685832.2	PREDICTED: somatostatin receptor type 1-like [Danio rerio]
g20375.t1	cluster103	chr3	jcf7180005413853	41251	42360	P34993	Somatostatin receptor type 2	XP_003450166.1	PREDICTED: somatostatin receptor type 2-like [Oreochromis niloticus]
g9859.t1	cluster103		jcf7180005407444	30595	31737	P30874	Somatostatin receptor type 2	AAF98367.1	somatostatin receptor type two [Carassius auratus]
g43117.t1	cluster103		jcf7180005416817	3386283	3387263	P32745	Somatostatin receptor type 3	XP_004558843.1	PREDICTED: galanin receptor type 1-like [Maylandia zebra]
g26744.t1	cluster103	chr10	jcf7180005415930	8853	16074	O08858	Somatostatin receptor type 5	AAP68899.1	somatostatin receptor type five subtype C [Carassius auratus]
g18671.t1	cluster103	chr3	jcf7180005412808	28885	30357	F1MV99	Somatostatin receptor type 5	XP_695365.1	PREDICTED: somatostatin receptor type 3 [Danio rerio]
g28996.t1	cluster103	chr12	jcf7180005416431	1208168	1209661	F1MV99	Somatostatin receptor type 5	XP_003201684.1	PREDICTED: somatostatin receptor type 3-like [Danio rerio]
g9858.t1	cluster103		jcf7180005407444	14982	15914	F1MV99	Somatostatin receptor type 5	XP_002665650.1	PREDICTED: somatostatin receptor type 2-like [Danio rerio]
g13159.t1	cluster1030	chr17	jcf7180005409133	147860	156593	Q13217	DnaJ homolog subfamily C member 3	NP_001134029.1	DnaJ homolog subfamily C member 3 [Salmo salar]
g40821.t1	cluster1030	chr8	jcf7180005416811	1674714	1680553	Q13217	DnaJ homolog subfamily C member 3	AAI63421.1	Prkri protein [Danio rerio]
g46369.t1	cluster1030		jcf7180005416826	3058657	3062087	Q27968	DnaJ homolog subfamily C member 3	XP_004081825.1	PREDICTED: dnaJ homolog subfamily C member 3-like [Oryzias latipes]
g46370.t1	cluster1030		jcf7180005416826	3065947	3068830	Q9R0T3	DnaJ homolog subfamily C member 3	AAH49406.1	DnaJ (Hsp40) homolog, subfamily C, member 3 [Danio rerio]
g43719.t1	cluster1030	chr3	jcf7180005416819s1t1	2074969	2084455	Q99615	DnaJ homolog subfamily C member 7	XP_003198135.1	PREDICTED: dnaJ homolog subfamily C member 7-like [Danio rerio]
g40568.t1	cluster1031	chr19	jcf7180005416809s2t2	2847791	2869988	Q1LYM3	Protein spire homolog 1	XP_003453562.1	PREDICTED: protein spire homolog 1-like [Oreochromis niloticus]
g41604.t1	cluster1031	chr12	jcf7180005416813	1849199	1863868	Q1LYM3	Protein spire homolog 1	XP_004548151.1	PREDICTED: protein spire homolog 1-like isoform X7 [Maylandia zebra]
g41605.t1	cluster1031	chr12	jcf7180005416813	1869195	1873786	Q1LYM3	Protein spire homolog 1	Q1LYM3.1	Protein spire homolog 1
g13170.t1	cluster1031		jcf7180005409136	15251	21719	Q5U3H9	Protein spire homolog 2	XP_003439612.1	PREDICTED: protein spire homolog 2-like [Oreochromis niloticus]
g27294.t1	cluster1031	chr15	jcf7180005416157	3818	25627	Q8WWL2	Protein spire homolog 2	NP_001025403.1	uncharacterized protein LOC569174 [Danio rerio]
g44132.t1	cluster1032	chr16	jcf7180005416819s2t1u2	6094371	6097296	O14649	Potassium channel subfamily K member 3	XP_700001.2	PREDICTED: potassium channel subfamily K member 3-like [Danio rerio]
g13181.t1	cluster1032	chr18	jcf7180005409141	17332	19344	Q63ZI0	Potassium channel subfamily K member 9	XP_004564430.1	PREDICTED: potassium channel subfamily K member 9-like [Maylandia zebra]
g25025.t1	cluster1032	chr15	jcf7180005415864	197271	199129	Q63ZI0	Potassium channel subfamily K member 9	XP_003438860.1	PREDICTED: potassium channel subfamily K member 9-like [Oreochromis niloticus]
g29294.t1	cluster1032	chr21	jcf7180005416432s3t1	3030637	3031285	Q63ZI0	Potassium channel subfamily K member 9	EOB03637.1	Potassium channel subfamily K member 9 [Anas platyrhynchos]
g19060.t1	cluster1032	chr18	jcf7180005413017	25376	27117	Q63ZI0	Potassium channel subfamily K member 9	XP_004564430.1	PREDICTED: potassium channel subfamily K member 9-like [Maylandia zebra]
g47580.t1	cluster1033	chr26	jcf7180005416829	907608	919156	O62664	Prostaglandin G/H synthase 1	NP_705942.1	prostaglandin G/H synthase 1 precursor [Danio rerio]
g13209.t1	cluster1033	chr22	jcf7180005409155	1	1772	P27607	Prostaglandin G/H synthase 2	AAH63232.1	Prostaglandin-endoperoxide synthase 2a [Danio rerio]
g16590.t1	cluster1033		jcf7180005411421	56081	58728	O19183	Prostaglandin G/H synthase 2	NP_705943.1	prostaglandin-endoperoxide synthase 2 precursor [Danio rerio]
g50143.t1	cluster1033	chr28	jcf7180005416840s5t2	109789	119923	P27607	Prostaglandin G/H synthase 2	NP_001020675.1	prostaglandin G/H synthase 2 precursor [Danio rerio]
g2720.t1	cluster1033		jcf7180005382912	1	911	O19183	Prostaglandin G/H synthase 2	AAD45896.1	prostaglandin endoperoxide synthase-2 [Salvelinus fontinalis]
g13216.t1	cluster1034	chr14	jcf7180005409156	35712	42119	Q91YM2	Rho GTPase-activating protein 35	XP_003198691.1	PREDICTED: glucocorticoid receptor DNA-binding factor 1 [Danio rerio]
g46026.t1	cluster1034	chr22	jcf7180005416825s1t2	1492067	1502688	Q91YM2	Rho GTPase-activating protein 35	XP_004321761.1	PREDICTED: rho GTPase-activating protein 35 [Tursiops truncatus]
g46025.t1	cluster1034	chr22	jcf7180005416825s1t2	1473701	1483554	Q9NRY4	Rho GTPase-activating protein 35	XP_001343636.1	PREDICTED: rho GTPase-activating protein 35 [Danio rerio]
g44384.t1	cluster1034	chr16	jcf7180005416819s2t1u2	10691051	10696307	Q13017	Rho GTPase-activating protein 5	XP_001336016.1	PREDICTED: rho GTPase-activating protein 5 [Danio rerio]
g44386.t1	cluster1034	chr16	jcf7180005416819s2t1u2	10719210	10733663	Q13017	Rho GTPase-activating protein 5	XP_001336016.1	PREDICTED: rho GTPase-activating protein 5 [Danio rerio]
g17253.t1	cluster1035		jcf7180005411813	13290	14171			XP_004635542.1	PREDICTED: EF-hand calcium-binding domain-containing protein 5 [Octodon degus]
g9980.t1	cluster1035		jcf7180005407479	79023	79454			XP_003723939.1	PREDICTED: uncharacterized protein LOC100888865 [Strongylocentrotus purpuratus]
g55256.t1	cluster1035	chr23	jcf7180005416894s1t2	1130662	1132047	P14708	Involucrin	XP_694329.5	PREDICTED: proto-oncogene tyrosine-protein kinase ROS [Danio rerio]
g55256.t1	cluster1035	chr4	jcf7180005416894s2t3	320902	322287	P14708	Involucrin	XP_694329.5	PREDICTED: proto-oncogene tyrosine-protein kinase ROS [Danio rerio]
g29688.t1	cluster1035	chr8	jcf7180005416509	1374352	1375176	P14708	Involucrin	WP_004026620.1	hypothetical protein [Ureaplasma urealyticum]
g24054.t1	cluster1035	chr5	jcf7180005415693	167499	172247	P07476	Involucrin	XP_817230.1	hypothetical protein [Trypanosoma cruzi strain CL Brener]
g7316.t1	cluster1036	chr18	jcf7180005402132	18042	21482	Q03357	Homeobox protein MSH-A	EPQ15883.1	Homeobox protein MSX-2 [Myotis brandtii]
g37145.t1	cluster1036	chr10	jcf7180005416799	4283607	4284951	Q03356	Homeobox protein MSH-B	XP_003450041.1	PREDICTED: homeobox protein MSH-C-like isoform X1 [Oreochromis niloticus]
g28663.t1	cluster1036	chr6	jcf7180005416419	388809	389988	Q01703	Homeobox protein MSH-C	AAH71302.1	Muscle segment homeobox C [Danio rerio]
g38749.t1	cluster1036	chr13	jcf7180005416804s3	9109899	9111795	Q01704	Homeobox protein MSH-D	NP_571351.2	homeobox protein MSH-D [Danio rerio]
g13269.t1	cluster1036		jcf7180005409179	691	1877	Q04281	Homeobox protein XHOX-7.1	CBN81150.1	Msx1 protein [Dicentrarchus labrax]
g13279.t1	cluster1037		jcf7180005409183	13341	13673			NP_998697.2	cyclic AMP-responsive element-binding protein 3 [Danio rerio]
g28673.t1	cluster1037	chr11	jcf7180005416422	61	4921	Q68CJ9	Cyclic AMP-responsive element-binding protein 3-like protein 3	NP_998697.2	cyclic AMP-responsive element-binding protein 3 [Danio rerio]
g25858.t1	cluster1037	chr20	jcf7180005415876	2285788	2292932	Q1LYG4	Cyclic AMP-responsive element-binding protein 3-like protein 3-B	Q1LYG4.2	Cyclic AMP-responsive element-binding protein 3-like protein 3-B; Short=cAMP-responsive element-binding protein 3-like protein 3-B; Contains: Processed cyclic AMP-responsive element-binding protein 3-like protein 3-B
g33920.t1	cluster1037	chr2	jcf7180005416782	5660122	5677652	Q1LYG4	Cyclic AMP-responsive element-binding protein 3-like protein 3-B	XP_003198009.1	PREDICTED: cyclic AMP-responsive element-binding protein 3-like protein 3-A-like [Danio rerio]
g20617.t1	cluster1037		jcf7180005413948	11857	13971	Q8TEY5	Cyclic AMP-responsive element-binding protein 3-like protein 4	AGL94522.1	putative cAMP responsive element binding protein 3-like protein 4 [Oncorhynchus mykiss]
g13281.t1	cluster1038	chr27	jcf7180005409185	424	4974	Q8IXL6	Extracellular serine/threonine protein kinase FAM20C	XP_001345757.3	PREDICTED: extracellular serine/threonine protein kinase FAM20C [Danio rerio]
g36491.t1	cluster1038	chr5	jcf7180005416798s2t1	3156370	3169051	Q5MJS3	Extracellular serine/threonine protein kinase FAM20C	XP_688892.5	PREDICTED: extracellular serine/threonine protein kinase FAM20C [Danio rerio]
g55760.t1	cluster1038	chr3	jcf7180005416895s2	5702072	5712686	Q8IXL6	Extracellular serine/threonine protein kinase FAM20C	XP_003961388.1	PREDICTED: extracellular serine/threonine protein kinase Fam20C-like [Takifugu rubripes]
g40216.t1	cluster1038	chr28	jcf7180005416808	5926820	5940125	Q5RH51	Glycosaminoglycan xylosylkinase	NP_001038283.1	glycosaminoglycan xylosylkinase [Danio rerio]
g24229.t1	cluster1038	chr5	jcf7180005415717	639665	644200	Q96MK3	Protein FAM20A	CBN81245.1	Protein FAM20A [Dicentrarchus labrax]
g1455.t1	cluster1039		jcf7180005378138	1	1421	P19440	Gamma-glutamyltranspeptidase 1 heavy chain	XP_003445604.1	PREDICTED: gamma-glutamyltranspeptidase 1-like [Oreochromis niloticus]
g1465.t1	cluster1039		jcf7180005378163	1	2107	P20735	Gamma-glutamyltranspeptidase 1 heavy chain	XP_003445604.1	PREDICTED: gamma-glutamyltranspeptidase 1-like [Oreochromis niloticus]
g17940.t1	cluster1039		jcf7180005412264	1	1868	P07314	Gamma-glutamyltranspeptidase 1 heavy chain	XP_003445604.1	PREDICTED: gamma-glutamyltranspeptidase 1-like [Oreochromis niloticus]
g1736.t1	cluster1039		jcf7180005379061	1	1143	Q60928	Gamma-glutamyltranspeptidase 1 heavy chain	XP_003445604.1	PREDICTED: gamma-glutamyltranspeptidase 1-like [Oreochromis niloticus]
g13383.t1	cluster1039		jcf7180005409246	177	3670	A6NGU5	Putative gamma-glutamyltranspeptidase 3 heavy chain;status=By similarity	XP_003445604.1	PREDICTED: gamma-glutamyltranspeptidase 1-like [Oreochromis niloticus]
g35578.t1	cluster104	chr11	jcf7180005416794s1t2	62796	123705	B0S5N4	Plexin A3	BAF81998.1	Plexin A3 [Danio rerio]
g32361.t1	cluster104	chr7	jcf7180005416562s1t4	2321972	2362400	Q9UIW2	Plexin-A1	XP_004545239.1	PREDICTED: plexin-A1-like isoform X4 [Maylandia zebra]
g11155.t1	cluster104		jcf7180005408094	1	34226	P70207	Plexin-A2	XP_689780.4	PREDICTED: plexin-A2 [Danio rerio]
g14775.t1	cluster104		jcf7180005410111	1	5505	O75051	Plexin-A2	CBN80703.1	Plexin-A2 [Dicentrarchus labrax]
g1867.t1	cluster104		jcf7180005379613	1	1464	P70207	Plexin-A2	XP_004547545.1	PREDICTED: plexin-A2-like [Maylandia zebra]
g14826.t1	cluster104		jcf7180005410154	8310	15942	O75051	Plexin-A2	XP_689780.4	PREDICTED: plexin-A2 [Danio rerio]
g6060.t1	cluster104		jcf7180005399449	900	4585	Q6BEA0	Plexin-A4	NP_001004495.1	plexin-A4 precursor [Danio rerio]
g5126.t1	cluster104		jcf7180005398513	1	15258	Q6BEA0	Plexin-A4	NP_001004495.1	plexin-A4 precursor [Danio rerio]
g20112.t1	cluster104		jcf7180005413715	20064	21139	Q6BEA0	Plexin-A4	NP_001004495.1	plexin-A4 precursor [Danio rerio]
g20111.t1	cluster104		jcf7180005413715	6465	18305	Q6BEA0	Plexin-A4	NP_001004495.1	plexin-A4 precursor [Danio rerio]
g1057.t1	cluster104		jcf7180005377336	16344	18050	O43157	Plexin-B1	XP_001920983.3	PREDICTED: LOW QUALITY PROTEIN: plexin-B1 [Danio rerio]
g30557.t1	cluster104	chr15	jcf7180005416556	11487464	11499677	O43157	Plexin-B1	XP_004570061.1	PREDICTED: plexin-B1-like [Maylandia zebra]
g32330.t1	cluster104	chr7	jcf7180005416562s1t4	1756725	1789099	O43157	Plexin-B1	XP_003198833.1	PREDICTED: plexin-B1 [Danio rerio]
g30633.t1	cluster104	chr11	jcf7180005416557s1	555526	556650	O43157	Plexin-B1	XP_694914.3	PREDICTED: plexin-B1 [Danio rerio]
g30556.t1	cluster104	chr15	jcf7180005416556	11477398	11485033	O43157	Plexin-B1	XP_001920983.3	PREDICTED: LOW QUALITY PROTEIN: plexin-B1 [Danio rerio]
g39739.t1	cluster104	chr23	jcf7180005416807s1	1956985	1983477	O15031	Plexin-B2	ACJ64908.1	plexin B2a [Danio rerio]
g57974.t1	cluster104		jcf7180005416903	1057112	1107042	O15031	Plexin-B2	ACM48164.1	plexin B2b long isoform [Danio rerio]
g30631.t1	cluster104	chr11	jcf7180005416557s1	500606	540893	Q9ULL4	Plexin-B3	XP_694914.3	PREDICTED: plexin-B1 [Danio rerio]
g30630.t1	cluster104	chr11	jcf7180005416557s1	491726	498116	Q9ULL4	Plexin-B3	XP_694914.3	PREDICTED: plexin-B1 [Danio rerio]
g45580.t1	cluster104	chr18	jcf7180005416821s3t4	21334	36450	O60486	Plexin-C1	XP_690759.4	PREDICTED: plexin-C1 [Danio rerio]
g35085.t1	cluster104	chr11	jcf7180005416791	1480484	1525208	Q9Y4D7	Plexin-D1	NP_991260.2	plexin D1 precursor [Danio rerio]
g35089.t1	cluster104	chr11	jcf7180005416791	1589597	1591880	Q3UH93	Plexin-D1	XP_004546186.1	PREDICTED: plexin-D1-like [Maylandia zebra]
g20364.t1	cluster1040		jcf7180005413846	1	8020	Q9R1V4	Disintegrin and metalloproteinase domain-containing protein 11	XP_695529.4	PREDICTED: disintegrin and metalloproteinase domain-containing protein 11 [Danio rerio]
g33100.t1	cluster1040		jcf7180005416618	1	3694	Q9PSZ3	Disintegrin and metalloproteinase domain-containing protein 11	XP_695529.4	PREDICTED: disintegrin and metalloproteinase domain-containing protein 11 [Danio rerio]
g40599.t1	cluster1040	chr19	jcf7180005416809s2t2	3300676	3322790	O42596	Disintegrin and metalloproteinase domain-containing protein 22	XP_002665027.2	PREDICTED: disintegrin and metalloproteinase domain-containing protein 22 [Danio rerio]
g24496.t1	cluster1040	chr12	jcf7180005415781	681732	703285	Q9R1V7	Disintegrin and metalloproteinase domain-containing protein 23	XP_001923262.2	PREDICTED: disintegrin and metalloproteinase domain-containing protein 23 isoform X1 [Danio rerio]
g45251.t1	cluster1040	chr17	jcf7180005416821s2	8617818	8647364	O75077	Disintegrin and metalloproteinase domain-containing protein 23	XP_004557839.1	PREDICTED: disintegrin and metalloproteinase domain-containing protein 23-like isoform X1 [Maylandia zebra]
g1340.t1	cluster1041	chr29	jcf7180005377939	2535	5797	Q8WWA0	Intelectin-1	NP_001187175.1	intelectin 1 precursor [Ictalurus punctatus]
g14417.t1	cluster1041		jcf7180005409942	1	1399	Q8WWA0	Intelectin-1	NP_001187175.1	intelectin 1 precursor [Ictalurus punctatus]
g7857.t1	cluster1041		jcf7180005403602	6071	7937	Q8WWA0	Intelectin-1	NP_001187175.1	intelectin 1 precursor [Ictalurus punctatus]
g17159.t1	cluster1041		jcf7180005411723	1	1725	O88310	Intelectin-1a	NP_001187175.1	intelectin 1 precursor [Ictalurus punctatus]
g7409.t1	cluster1041		jcf7180005402219	1	2062	Q80ZA0	Intelectin-1b	NP_001187175.1	intelectin 1 precursor [Ictalurus punctatus]
g13502.t1	cluster1042	chr17	jcf7180005409343	172	17791	Q15032	R3H domain-containing protein 1	EMP34752.1	R3H domain-containing protein 1, partial [Chelonia mydas]
g2359.t1	cluster1042	chr27	jcf7180005381493	1	11148	Q15032	R3H domain-containing protein 1	XP_003763868.1	PREDICTED: R3H domain-containing protein 1 isoform 2 [Sarcophilus harrisii]
g463.t1	cluster1042	chr17	jcf7180005376571	1	31446	Q15032	R3H domain-containing protein 1	XP_005020355.1	PREDICTED: R3H domain-containing protein 1 isoform X3 [Anas platyrhynchos]
g47283.t1	cluster1042	chr24	jcf7180005416828	2847392	2853790	Q15032	R3H domain-containing protein 1	XP_692585.5	PREDICTED: cAMP-regulated phosphoprotein 21 isoform X4 [Danio rerio]
g32214.t1	cluster1042	chr7	jcf7180005416562s1t3	27826	39990	A0JNC2	R3H domain-containing protein 2	XP_002662582.2	PREDICTED: r3H domain-containing protein 2-like [Danio rerio]
g49857.t1	cluster1043	chr9	jcf7180005416839	1172887	1184697	Q0V9S9	Coiled-coil domain-containing protein lobo homolog	XP_683491.5	PREDICTED: coiled-coil domain-containing protein 135-like [Danio rerio]
g35061.t1	cluster1043	chr11	jcf7180005416791	948070	961734	O88272	Matrix metalloproteinase-23	XP_003455372.1	PREDICTED: matrix metalloproteinase-23-like [Oreochromis niloticus]
g35060.t1	cluster1043	chr11	jcf7180005416791	943068	946901	Q2TBM7	Matrix metalloproteinase-23	XP_003455372.1	PREDICTED: matrix metalloproteinase-23-like [Oreochromis niloticus]
g44002.t1	cluster1044	chr16	jcf7180005416819s2t1u2	3593572	3598699	O70435	Proteasome subunit alpha type-3	ELK27280.1	Proteasome subunit alpha type-3 [Myotis davidii]
g13556.t1	cluster1044	chr21	jcf7180005409355	239449	244020	Q9Z2U1	Proteasome subunit alpha type-5	ADO28240.1	proteasome subunit alpha type-5 [Ictalurus furcatus]
g7819.t1	cluster1044	chr15	jcf7180005403543	11922	16189	Q3ZBG0	Proteasome subunit alpha type-7	ACI68854.1	Proteasome subunit alpha type-7 [Salmo salar]
g25973.t1	cluster1044	chr28	jcf7180005415877s2	869894	874400	Q9PTW9	Proteasome subunit alpha type-7	ACO13775.1	Proteasome subunit alpha type-7 [Esox lucius]
g13717.t1	cluster1045		jcf7180005409458	7956	9859	Q6NXR0	Interferon-inducible GTPase 5	NP_001108170.1	immunity-related GTPase family, f1 [Danio rerio]
g28631.t1	cluster1045	chr6	jcf7180005416419	1	5613	Q32KW9	Interferon-inducible GTPase 5	XP_004566649.1	PREDICTED: interferon-inducible GTPase 5-like [Maylandia zebra]
g9514.t1	cluster1045		jcf7180005407293	1	4156	Q6NXR0	Interferon-inducible GTPase 5	XP_692288.2	PREDICTED: interferon-inducible GTPase 5-like [Danio rerio]
g28641.t1	cluster1045	chr6	jcf7180005416419	29996	32490	Q6NXR0	Interferon-inducible GTPase 5	XP_003222912.1	PREDICTED: interferon-inducible GTPase 5-like [Anolis carolinensis]
g45966.t1	cluster1045	chr22	jcf7180005416825s1t2	342454	343593	Q6AYF9	Interferon-inducible GTPase 5	NP_001038275.1	immunity-related GTPase family, q2 [Danio rerio]
g30217.t1	cluster1046	chr15	jcf7180005416556	6204905	6211257	Q27955	Voltage-gated potassium channel subunit beta-2	XP_004768755.1	PREDICTED: voltage-gated potassium channel subunit beta-2 isoform X2 [Mustela putorius furo]
g33479.t1	cluster1046	chr21	jcf7180005416774	669208	697977	P62483	Voltage-gated potassium channel subunit beta-2	XP_004657755.1	PREDICTED: voltage-gated potassium channel subunit beta-2 isoform X2 [Jaculus jaculus]
g26891.t1	cluster1046		jcf7180005416008	10144	12544	Q9PTM4	Voltage-gated potassium channel subunit beta-3	XP_003446828.1	PREDICTED: voltage-gated potassium channel subunit beta-3-like isoform X1 [Oreochromis niloticus]
g17891.t1	cluster1047		jcf7180005412227	1084	4425	P05619	Leukocyte elastase inhibitor	ADO27861.1	leukocyte elastase inhibitor [Ictalurus furcatus]
g18147.t1	cluster1047		jcf7180005412447	1	1592	Q8VHP7	Leukocyte elastase inhibitor B	ADO28035.1	leukocyte elastase inhibitor [Ictalurus furcatus]
g13777.t1	cluster1047		jcf7180005409502	888	1268	Q4R3G2	Serpin B6	ADO28035.1	leukocyte elastase inhibitor [Ictalurus furcatus]
g23468.t1	cluster1047		jcf7180005415458	347	727	Q5R899	Serpin B6	ADO28035.1	leukocyte elastase inhibitor [Ictalurus furcatus]
g21757.t1	cluster1047		jcf7180005414446	1376	1756	Q5R899	Serpin B6	ADO28035.1	leukocyte elastase inhibitor [Ictalurus furcatus]
g49171.t1	cluster1048	chr11	jcf7180005416837	208710	219981	P18301	Stanniocalcin	NP_001038922.1	stanniocalcin 1 precursor [Danio rerio]
g46699.t1	cluster1048		jcf7180005416827s4t3	587897	591288	P43648	Stanniocalcin	BAD99602.1	stanniocalcin [Catostomus commersoni]
g46699.t1	cluster1048		jcf7180005416827s4t5	18397	21788	P43648	Stanniocalcin	BAD99602.1	stanniocalcin [Catostomus commersoni]
g13781.t1	cluster1048	chr18	jcf7180005409513	1	3936	O97561	Stanniocalcin-2	NP_001014827.1	stanniocalcin-2 precursor [Danio rerio]
g38440.t1	cluster1048	chr13	jcf7180005416804s3	5688579	5692445	O88452	Stanniocalcin-2	XP_003200948.1	PREDICTED: stanniocalcin-2-like [Danio rerio]
g13838.t1	cluster1049		jcf7180005409543	15687	17184			XP_001749085.1	hypothetical protein [Monosiga brevicollis MX1]
g29892.t1	cluster1049	chr1	jcf7180005416554	26236	29741			YP_896086.1	triple helix repeat-containing collagen [Bacillus thuringiensis str. Al Hakam]
g33517.t1	cluster1049	chr16	jcf7180005416780	157702	161867	O88738	Baculoviral IAP repeat-containing protein 6	XP_004209957.1	PREDICTED: uncharacterized protein LOC101235972, partial [Hydra vulgaris]
g17458.t1	cluster1049		jcf7180005411998	3147	5535	P53353	Sperm acrosomal protein FSA-ACR.1	CBK23973.2	unnamed protein product [Blastocystis hominis]
g10579.t1	cluster105		jcf7180005407837	1	881			XP_001919171.2	PREDICTED: b-cell receptor CD22-like [Danio rerio]
g3965.t1	cluster105		jcf7180005390949	1	788			XP_003197817.1	PREDICTED: B-cell receptor CD22-like [Danio rerio]
g15610.t1	cluster105		jcf7180005410764	1	2250	P20273	B-cell receptor CD22	XP_001919171.2	PREDICTED: b-cell receptor CD22-like [Danio rerio]
g23374.t1	cluster105		jcf7180005415427	2160	7572	P35329	B-cell receptor CD22	XP_001919090.3	PREDICTED: sialoadhesin-like [Danio rerio]
g27495.t1	cluster105		jcf7180005416226	383	1771	P20273	B-cell receptor CD22	XP_001919834.2	PREDICTED: b-cell receptor CD22-like [Danio rerio]
g23067.t1	cluster105		jcf7180005415262	1	4114	P20273	B-cell receptor CD22	XP_001919767.2	PREDICTED: b-cell receptor CD22-like [Danio rerio]
g15781.t1	cluster105		jcf7180005410910	1	1582	P35329	B-cell receptor CD22	XP_001919090.3	PREDICTED: sialoadhesin-like [Danio rerio]
g5005.t1	cluster105		jcf7180005398429	1	9389	P35329	B-cell receptor CD22	XP_001919767.2	PREDICTED: b-cell receptor CD22-like [Danio rerio]
g12301.t1	cluster105	chr10	jcf7180005408801	1	1289	P35329	B-cell receptor CD22	XP_002660657.1	PREDICTED: b-cell receptor CD22-like [Danio rerio]
g20651.t1	cluster105	chr10	jcf7180005413965	1	17548	P20273	B-cell receptor CD22	XP_004571872.1	PREDICTED: hemicentin-1-like [Maylandia zebra]
g8061.t1	cluster105		jcf7180005404060	1	1103	P20273	B-cell receptor CD22	XP_001919767.2	PREDICTED: b-cell receptor CD22-like [Danio rerio]
g14385.t1	cluster105		jcf7180005409909	1	1108	P20273	B-cell receptor CD22	XP_001919767.2	PREDICTED: b-cell receptor CD22-like [Danio rerio]
g9739.t1	cluster105		jcf7180005407390	3920	14534	P35329	B-cell receptor CD22	XP_001919767.2	PREDICTED: b-cell receptor CD22-like [Danio rerio]
g19046.t1	cluster105		jcf7180005413015	1	3083	P20273	B-cell receptor CD22	XP_001919090.3	PREDICTED: sialoadhesin-like [Danio rerio]
g27436.t1	cluster105		jcf7180005416203	1	2578	P35329	B-cell receptor CD22	XP_002660656.2	PREDICTED: b-cell receptor CD22-like [Danio rerio]
g50925.t1	cluster105	chr10	jcf7180005416867	1	5127	P35329	B-cell receptor CD22	XP_001919767.2	PREDICTED: b-cell receptor CD22-like [Danio rerio]
g3947.t1	cluster105		jcf7180005390828	1	1090	P35329	B-cell receptor CD22	XP_001919767.2	PREDICTED: b-cell receptor CD22-like [Danio rerio]
g3836.t1	cluster105		jcf7180005389589	1	577	P35329	B-cell receptor CD22	XP_001919767.2	PREDICTED: b-cell receptor CD22-like [Danio rerio]
g3069.t1	cluster105		jcf7180005384543	1	1199	P35329	B-cell receptor CD22	XP_001919090.3	PREDICTED: sialoadhesin-like [Danio rerio]
g7719.t1	cluster105		jcf7180005402950	1	933	P35329	B-cell receptor CD22	XP_001919767.2	PREDICTED: b-cell receptor CD22-like [Danio rerio]
g26843.t1	cluster105		jcf7180005415984	1	1439	P20273	B-cell receptor CD22	XP_001919767.2	PREDICTED: b-cell receptor CD22-like [Danio rerio]
g8010.t1	cluster105	chr19	jcf7180005403986	1	5695	P20273	B-cell receptor CD22	XP_004566899.1	PREDICTED: B-cell receptor CD22-like isoform X1 [Maylandia zebra]
g14941.t1	cluster105		jcf7180005410253	1	794	P35329	B-cell receptor CD22	XP_001919767.2	PREDICTED: b-cell receptor CD22-like [Danio rerio]
g33155.t1	cluster105		jcf7180005416625	1	2296	P20273	B-cell receptor CD22	XP_001919767.2	PREDICTED: b-cell receptor CD22-like [Danio rerio]
g8012.t1	cluster105	chr19	jcf7180005403986	9417	12575	Q08DK1	Immunoglobulin superfamily member 11	CAG12872.1	unnamed protein product [Tetraodon nigroviridis]
g13913.t1	cluster1051	chr15	jcf7180005409576	1	4967	Q07050	DNA topoisomerase 1	XP_003983587.1	PREDICTED: DNA topoisomerase 1 [Felis catus]
g31096.t1	cluster1051	chr4	jcf7180005416557s2t4	7742422	7766299	P11387	DNA topoisomerase 1	XP_002665372.2	PREDICTED: DNA topoisomerase 1 isoform X1 [Danio rerio]
g53013.t1	cluster1051	chr1	jcf7180005416887	6050372	6065144	Q969P6	DNA topoisomerase I%2C mitochondrial	NP_001001838.1	DNA topoisomerase I, mitochondrial precursor [Danio rerio]
g31097.t1	cluster1051	chr4	jcf7180005416557s2t4	7767647	7785314	Q969P6	DNA topoisomerase I%2C mitochondrial	CAF98884.1	unnamed protein product [Tetraodon nigroviridis]
g1410.t1	cluster1052	chr28	jcf7180005378074	32536	33066	O73755	Gremlin-1	NP_998017.1	gremlin 1 homolog a, cysteine knot superfamily precursor [Danio rerio]
g27344.t1	cluster1052	chr5	jcf7180005416162	32146	35482	Q9H772	Gremlin-2	NP_001187848.1	gremlin-2 precursor [Ictalurus punctatus]
g50445.t1	cluster1052	chr16	jcf7180005416841s3t1	199237	199824	Q9H772	Gremlin-2	XP_001342045.2	PREDICTED: gremlin-2-like [Danio rerio]
g48383.t1	cluster1052	chr16	jcf7180005416832	985214	1013734	Q80Y19	Rho GTPase-activating protein 11A	XP_004082648.1	PREDICTED: rho GTPase-activating protein 11A-like [Oryzias latipes]
g49013.t1	cluster1052	chr25	jcf7180005416836s2t1	147685	153497	Q6P4F7	Rho GTPase-activating protein 11A	NP_001071081.1	uncharacterized protein LOC566129 [Danio rerio]
g3491.t1	cluster1053		jcf7180005386803	69	737	Q642H7	Synembryn-A	NP_001005588.1	synembryn-A [Danio rerio]
g31135.t1	cluster1053	chr4	jcf7180005416557s2t4	8744857	8762882	Q6DRJ9	Synembryn-B	NP_001005293.1	synembryn-B [Danio rerio]
g33394.t1	cluster1054	chr17	jcf7180005416759	114238	118383	Q8BMF3		XP_003453008.1	PREDICTED: NADP-dependent malic enzyme, mitochondrial-like [Oreochromis niloticus]
g18751.t1	cluster1054		jcf7180005412854	1	6811	Q8BMF3		NP_001120335.1	malic enzyme 1, NADP(+)-dependent, cytosolic [Xenopus (Silurana) tropicalis]
g5543.t1	cluster1054		jcf7180005398915	1	1188	P23368	NAD-dependent malic enzyme%2C mitochondrial	NP_001003627.2	NAD-dependent malic enzyme, mitochondrial [Danio rerio]
g3185.t1	cluster1054		jcf7180005385146	1	654	P23368	NAD-dependent malic enzyme%2C mitochondrial	NP_001003627.2	NAD-dependent malic enzyme, mitochondrial [Danio rerio]
g1421.t1	cluster1054		jcf7180005378089	1	1372	P40927	NADP-dependent malic enzyme	NP_001120335.1	malic enzyme 1, NADP(+)-dependent, cytosolic [Xenopus (Silurana) tropicalis]
g14232.t1	cluster1055	chr2	jcf7180005409771	3324	8708	Q9JJ66	Cell division cycle protein 20 homolog	NP_998245.1	cell division cycle protein 20 homolog [Danio rerio]
g45922.t1	cluster1055	chr2	jcf7180005416824	971427	983417	Q9R1K5	Fizzy-related protein homolog	XP_003438239.1	PREDICTED: fizzy-related protein homolog isoform 2 [Oreochromis niloticus]
g5200.t1	cluster1055	chr11	jcf7180005398565	10728	16793	Q9UM11	Fizzy-related protein homolog	NP_956547.1	fizzy-related protein homolog [Danio rerio]
g57512.t1	cluster1055		jcf7180005416901	2729107	2732658	Q9R1K5	Fizzy-related protein homolog	XP_003197866.1	PREDICTED: fizzy-related protein homolog isoform X1 [Danio rerio]
g45923.t1	cluster1055	chr2	jcf7180005416824	988254	994775	Q9R1K5	Fizzy-related protein homolog	ACN11260.1	Fizzy-related protein homolog [Salmo salar]
g43829.t1	cluster1056	chr16	jcf7180005416819s2t1u2	275205	284964	Q6UX06	Olfactomedin-4	AAI51995.1	Unknown (protein for IMAGE:7429813) [Danio rerio]
g42263.t1	cluster1056	chr9	jcf7180005416815s2	6063480	6065551	Q3UZZ4	Olfactomedin-4	XP_001335383.3	PREDICTED: olfactomedin-4-like [Danio rerio]
g42267.t1	cluster1056	chr9	jcf7180005416815s2	6096600	6100347	Q3UZZ4	Olfactomedin-4	XP_001335383.3	PREDICTED: olfactomedin-4-like [Danio rerio]
g42265.t1	cluster1056	chr9	jcf7180005416815s2	6078050	6084334	Q3UZZ4	Olfactomedin-4	XP_001335383.3	PREDICTED: olfactomedin-4-like [Danio rerio]
g42262.t1	cluster1056	chr9	jcf7180005416815s2	6059694	6060395	Q6UX06	Olfactomedin-4	XP_001335383.3	PREDICTED: olfactomedin-4-like [Danio rerio]
g14368.t1	cluster1057		jcf7180005409887	3061	4219	A6QP16	Ubiquitin thioesterase ZRANB1	XP_004700937.1	PREDICTED: ubiquitin thioesterase ZRANB1 [Echinops telfairi]
g18163.t1	cluster1057	chr5	jcf7180005412462	1	3654	B1H2Q2	Ubiquitin thioesterase zranb1	NP_001084698.1	ubiquitin thioesterase zranb1-B [Xenopus laevis]
g3293.t1	cluster1057		jcf7180005385808	1	309	Q5U595	Ubiquitin thioesterase zranb1-A	CBN81558.1	Ubiquitin thioesterase ZRANB1 [Dicentrarchus labrax]
g44051.t1	cluster1057	chr16	jcf7180005416819s2t1u2	4545272	4561382	A0JMQ9	Ubiquitin thioesterase zranb1-B	NP_001071236.1	ubiquitin thioesterase zranb1-B [Danio rerio]
g28410.t1	cluster1057		jcf7180005416367	1	7246	A0JMQ9	Ubiquitin thioesterase zranb1-B	CAG05066.1	unnamed protein product [Tetraodon nigroviridis]
g30952.t1	cluster1058	chr4	jcf7180005416557s2t4	4318358	4319095			XP_003200542.1	PREDICTED: uncharacterized protein LOC794433 isoform 1 [Danio rerio]
g1448.t1	cluster1058	chr17	jcf7180005378120	23598	24719	Q19417	UPF0392 protein F13G3.3	XP_004082546.1	PREDICTED: uncharacterized protein LOC101167913 [Oryzias latipes]
g20226.t1	cluster1058		jcf7180005413765	12383	13444	Q19417	UPF0392 protein F13G3.3	NP_001116796.1	uncharacterized protein LOC100005569 [Danio rerio]
g30951.t1	cluster1058	chr4	jcf7180005416557s2t4	4313178	4314365	Q19417	UPF0392 protein F13G3.3	XP_003200543.1	PREDICTED: hypothetical protein LOC794433 isoform 2 [Danio rerio]
g30950.t1	cluster1058	chr4	jcf7180005416557s2t4	4296257	4297342	Q19417	UPF0392 protein F13G3.3	XP_003200543.1	PREDICTED: hypothetical protein LOC794433 isoform 2 [Danio rerio]
g14502.t1	cluster1059	chr16	jcf7180005409994	22272	24935	Q2KN97	Cytospin-A	XP_692458.2	PREDICTED: cytospin-A-like [Danio rerio]
g5365.t1	cluster1059	chr26	jcf7180005398662	1	5002	P53814	Smoothelin	XP_003451753.1	PREDICTED: smoothelin-like [Oreochromis niloticus]
g25478.t1	cluster1059	chr9	jcf7180005415871	218847	221496	Q921U8	Smoothelin	NP_001013339.1	smoothelin-like 1 [Danio rerio]
g16941.t1	cluster1059	chr25	jcf7180005411602	19474	28546	Q99LM3	Smoothelin-like protein 1	XP_003199343.1	PREDICTED: smoothelin isoform X1 [Danio rerio]
g52571.t1	cluster1059	chr22	jcf7180005416885s3	6653633	6661628	Q8CI12	Smoothelin-like protein 2	AAH90828.1	Smtnl protein [Danio rerio]
g1072.t1	cluster106		jcf7180005377365	1	816	Q8IWV8	E3 ubiquitin-protein ligase UBR2	XP_001921590.3	PREDICTED: E3 ubiquitin-protein ligase UBR2 isoform X1 [Danio rerio]
g22891.t1	cluster106		jcf7180005415176	5652	8884	Q8IWV8	E3 ubiquitin-protein ligase UBR2	XP_001921590.3	PREDICTED: E3 ubiquitin-protein ligase UBR2 isoform X1 [Danio rerio]
g1823.t1	cluster106		jcf7180005379467	1	1497	Q6WKZ8	E3 ubiquitin-protein ligase UBR2	XP_001921590.3	PREDICTED: E3 ubiquitin-protein ligase UBR2 isoform X1 [Danio rerio]
g56631.t1	cluster106		jcf7180005416900	419610	424752	Q6WKZ8	E3 ubiquitin-protein ligase UBR2	XP_001921590.3	PREDICTED: E3 ubiquitin-protein ligase UBR2 isoform X1 [Danio rerio]
g56795.t1	cluster106		jcf7180005416900	2084661	2089286	Q8IWV8	E3 ubiquitin-protein ligase UBR2	XP_001921590.3	PREDICTED: E3 ubiquitin-protein ligase UBR2 isoform X1 [Danio rerio]
g9838.t1	cluster106	chr6	jcf7180005407435	26094	47914	Q8IWV8	E3 ubiquitin-protein ligase UBR2	XP_001921590.3	PREDICTED: E3 ubiquitin-protein ligase UBR2 isoform X1 [Danio rerio]
g8315.t1	cluster106		jcf7180005404802	1	352	Q8IWV8	E3 ubiquitin-protein ligase UBR2	XP_001921590.3	PREDICTED: E3 ubiquitin-protein ligase UBR2 isoform X1 [Danio rerio]
g12340.t1	cluster106		jcf7180005408824	1	1656	Q8IWV8	E3 ubiquitin-protein ligase UBR2	XP_001921590.3	PREDICTED: E3 ubiquitin-protein ligase UBR2 isoform X1 [Danio rerio]
g56790.t1	cluster106		jcf7180005416900	2030582	2040727	Q8IWV8	E3 ubiquitin-protein ligase UBR2	XP_001921590.3	PREDICTED: E3 ubiquitin-protein ligase UBR2 isoform X1 [Danio rerio]
g37041.t1	cluster106	chr10	jcf7180005416799	1770786	1771105	Q8IWV8	E3 ubiquitin-protein ligase UBR2	XP_001921590.3	PREDICTED: E3 ubiquitin-protein ligase UBR2 isoform X1 [Danio rerio]
g8924.t1	cluster106		jcf7180005406865	1	1226	Q8IWV8	E3 ubiquitin-protein ligase UBR2	XP_001921590.3	PREDICTED: E3 ubiquitin-protein ligase UBR2 isoform X1 [Danio rerio]
g2076.t1	cluster106		jcf7180005380325	3377	3696	Q8IWV8	E3 ubiquitin-protein ligase UBR2	XP_001921590.3	PREDICTED: E3 ubiquitin-protein ligase UBR2 isoform X1 [Danio rerio]
g1626.t1	cluster106		jcf7180005378683	1	3466	Q6WKZ8	E3 ubiquitin-protein ligase UBR2	XP_001921590.3	PREDICTED: E3 ubiquitin-protein ligase UBR2 isoform X1 [Danio rerio]
g6348.t1	cluster106		jcf7180005400026	1	266	Q8IWV8	E3 ubiquitin-protein ligase UBR2	XP_001921590.3	PREDICTED: E3 ubiquitin-protein ligase UBR2 isoform X1 [Danio rerio]
g2207.t1	cluster106		jcf7180005380751	1	808	Q8IWV8	E3 ubiquitin-protein ligase UBR2	XP_001921590.3	PREDICTED: E3 ubiquitin-protein ligase UBR2 isoform X1 [Danio rerio]
g2350.t1	cluster106		jcf7180005381450	3943	4793	Q6WKZ8	E3 ubiquitin-protein ligase UBR2	XP_001921590.3	PREDICTED: E3 ubiquitin-protein ligase UBR2 isoform X1 [Danio rerio]
g57323.t1	cluster106		jcf7180005416900	11475973	11484107	Q6WKZ8	E3 ubiquitin-protein ligase UBR2	XP_001921590.3	PREDICTED: E3 ubiquitin-protein ligase UBR2 isoform X1 [Danio rerio]
g4523.t1	cluster106		jcf7180005398053	1	707	Q6WKZ8	E3 ubiquitin-protein ligase UBR2	XP_001921590.3	PREDICTED: E3 ubiquitin-protein ligase UBR2 isoform X1 [Danio rerio]
g57252.t1	cluster106		jcf7180005416900	10724403	10726237	Q8IWV8	E3 ubiquitin-protein ligase UBR2	XP_001921590.3	PREDICTED: E3 ubiquitin-protein ligase UBR2 isoform X1 [Danio rerio]
g7435.t1	cluster106		jcf7180005402259	3556	4115	Q8IWV8	E3 ubiquitin-protein ligase UBR2	XP_001921590.3	PREDICTED: E3 ubiquitin-protein ligase UBR2 isoform X1 [Danio rerio]
g8937.t1	cluster106		jcf7180005406891	1	546	Q8IWV8	E3 ubiquitin-protein ligase UBR2	XP_001921590.3	PREDICTED: E3 ubiquitin-protein ligase UBR2 isoform X1 [Danio rerio]
g6558.t1	cluster106		jcf7180005400934	58	749	Q6WKZ8	E3 ubiquitin-protein ligase UBR2	XP_001921590.3	PREDICTED: E3 ubiquitin-protein ligase UBR2 isoform X1 [Danio rerio]
g6243.t1	cluster106		jcf7180005399680	1	877	Q6WKZ8	E3 ubiquitin-protein ligase UBR2	XP_001921590.3	PREDICTED: E3 ubiquitin-protein ligase UBR2 isoform X1 [Danio rerio]
g33162.t1	cluster106		jcf7180005416631	1	3785	Q8IWV8	E3 ubiquitin-protein ligase UBR2	XP_001921590.3	PREDICTED: E3 ubiquitin-protein ligase UBR2 isoform X1 [Danio rerio]
g7829.t1	cluster106		jcf7180005403576	1	3204	Q6WKZ8	E3 ubiquitin-protein ligase UBR2	XP_001921590.3	PREDICTED: E3 ubiquitin-protein ligase UBR2 isoform X1 [Danio rerio]
g14513.t1	cluster1060	chr4	jcf7180005410003	1	10278	Q6L8S8	Beta-1%2C4-N-acetylgalactosaminyltransferase 3	XP_001342883.4	PREDICTED: beta-1,4-N-acetylgalactosaminyltransferase 3 [Danio rerio]
g39713.t1	cluster1060	chr23	jcf7180005416807s1	1432636	1434697	Q6L8S8	Beta-1%2C4-N-acetylgalactosaminyltransferase 3	XP_002667801.2	PREDICTED: n-acetyl-beta-glucosaminyl-glycoprotein 4-beta-N-acetylgalactosaminyltransferase 2-like [Danio rerio]
g48591.t1	cluster1060	chr18	jcf7180005416833s1	2199059	2215522	Q766D5	N-acetyl-beta-glucosaminyl-glycoprotein 4-beta-N-acetylgalactosaminyltransferase 1	XP_687729.3	PREDICTED: n-acetyl-beta-glucosaminyl-glycoprotein 4-beta-N-acetylgalactosaminyltransferase 1-like [Danio rerio]
g54080.t1	cluster1060	chr16	jcf7180005416890s1t4	11503476	11514293	Q76KP1	N-acetyl-beta-glucosaminyl-glycoprotein 4-beta-N-acetylgalactosaminyltransferase 1	XP_687729.3	PREDICTED: n-acetyl-beta-glucosaminyl-glycoprotein 4-beta-N-acetylgalactosaminyltransferase 1-like [Danio rerio]
g54080.t1	cluster1060	chr27	jcf7180005416890s3t1	7592862	7603679	Q76KP1	N-acetyl-beta-glucosaminyl-glycoprotein 4-beta-N-acetylgalactosaminyltransferase 1	XP_687729.3	PREDICTED: n-acetyl-beta-glucosaminyl-glycoprotein 4-beta-N-acetylgalactosaminyltransferase 1-like [Danio rerio]
g20558.t1	cluster1061	chr19	jcf7180005413927	50387	67610	Q3MHK4	Claudin-11	XP_001919341.2	PREDICTED: hypothetical protein LOC556561 [Danio rerio]
g9938.t1	cluster1061		jcf7180005407469	1	558	Q60771	Claudin-11	XP_004540240.1	PREDICTED: claudin-11-like [Maylandia zebra]
g14577.t1	cluster1061		jcf7180005410034	10039	15048	Q64028	Polyhomeotic-like protein 1	AAI62562.1	Zgc:193796 protein [Danio rerio]
g32284.t1	cluster1061	chr7	jcf7180005416562s1t4	943011	959422	Q8QHL5	Polyhomeotic-like protein 2	NP_957496.3	polyhomeotic-like 2 [Danio rerio]
g30175.t1	cluster1061	chr15	jcf7180005416556	5491347	5518723	Q8QHL5	Polyhomeotic-like protein 2	NP_694490.1	polyhomeotic-like protein 2 isoform a [Danio rerio]
g43535.t1	cluster1062	chr6	jcf7180005416818s2	5520819	5541922	Q3SZJ4	Prostaglandin reductase 1	NP_001118106.1	leukotriene b4 12-hydroxydehydrogenase/15-ketoreductase [Oncorhynchus mykiss]
g41147.t1	cluster1062	chr8	jcf7180005416811	7774428	7777767	Q9EQZ5	Prostaglandin reductase 1	NP_001187782.1	prostaglandin reductase 1 [Ictalurus punctatus]
g41148.t1	cluster1062	chr8	jcf7180005416811	7784283	7788354	Q3SZJ4	Prostaglandin reductase 1	ADO28045.1	prostaglandin reductase 1 [Ictalurus furcatus]
g41146.t1	cluster1062	chr8	jcf7180005416811	7768862	7773075	Q9DGI3	Thioredoxin	NP_001187021.1	thioredoxin [Ictalurus punctatus]
g42885.t1	cluster1063	chr15	jcf7180005416817s2	13188	25984	Q7Z5Q1	Cytoplasmic polyadenylation element-binding protein 2	ABN04301.1	cytoplasmatic polyadenylation element binding protein 2B [Danio rerio]
g43325.t1	cluster1063	chr6	jcf7180005416818s2	1554089	1571843	Q7TN99	Cytoplasmic polyadenylation element-binding protein 3	XP_003458034.1	PREDICTED: cytoplasmic polyadenylation element-binding protein 3-like isoform X1 [Oreochromis niloticus]
g14626.t1	cluster1063	chr18	jcf7180005410057	70443	71428	Q7SXN4	Cytoplasmic polyadenylation element-binding protein 4	XP_004550384.1	PREDICTED: cytoplasmic polyadenylation element-binding protein 4-like isoform X2 [Maylandia zebra]
g38436.t1	cluster1063	chr13	jcf7180005416804s3	5616552	5625708	Q7SXN4	Cytoplasmic polyadenylation element-binding protein 4	XP_004076184.1	PREDICTED: cytoplasmic polyadenylation element-binding protein 4-like isoform 1 [Oryzias latipes]
g14629.t1	cluster1063	chr18	jcf7180005410057	73688	80839	Q7SXN4	Cytoplasmic polyadenylation element-binding protein 4	XP_004076186.1	PREDICTED: cytoplasmic polyadenylation element-binding protein 4-like isoform 3 [Oryzias latipes]
g36610.t1	cluster1064	chr5	jcf7180005416798s2t3	757339	758421	Q8VIH9	Urotensin-2 receptor	ACN65411.1	urotensin II receptor [Epinephelus coioides]
g36608.t1	cluster1064	chr5	jcf7180005416798s2t3	673292	674380	P49684	Urotensin-2 receptor	XP_687540.1	PREDICTED: urotensin-2 receptor-like [Danio rerio]
g47465.t1	cluster1064	chr24	jcf7180005416828	6178881	6179930	P49684	Urotensin-2 receptor	XP_001334493.1	PREDICTED: urotensin-2 receptor-like [Danio rerio]
g28960.t1	cluster1064	chr12	jcf7180005416431	746787	747881	P49684	Urotensin-2 receptor	XP_002662294.2	PREDICTED: urotensin-2 receptor-like [Danio rerio]
g31903.t1	cluster1064	chr1	jcf7180005416561	1583145	1587285	Q8HYC3	Urotensin-2 receptor	XP_001335317.1	PREDICTED: urotensin-2 receptor-like [Danio rerio]
g47021.t1	cluster1065	chr7	jcf7180005416827s5t2	6872154	6907696	O60447	Ecotropic viral integration site 5 protein homolog	XP_003198846.1	PREDICTED: ecotropic viral integration site 5 protein homolog [Danio rerio]
g26309.t1	cluster1065	chr25	jcf7180005415880	657690	678637	A2AWA9	Rab GTPase-activating protein 1	XP_004538644.1	PREDICTED: rab GTPase-activating protein 1-like [Maylandia zebra]
g25789.t1	cluster1065	chr20	jcf7180005415876	850468	888849	Q5R372	Rab GTPase-activating protein 1-like	XP_003201082.1	PREDICTED: rab GTPase-activating protein 1 [Danio rerio]
g15855.t1	cluster1065	chr29	jcf7180005410995	17129	38820	Q86TI0	TBC1 domain family member 1	XP_689617.5	PREDICTED: TBC1 domain family member 1 [Danio rerio]
g7115.t1	cluster1065		jcf7180005401974	1084	5783	Q8BYJ6	TBC1 domain family member 4	XP_002663441.1	PREDICTED: TBC1 domain family member 4 [Danio rerio]
g38740.t1	cluster1066	chr13	jcf7180005416804s3	8998200	9006231	Q8C9S8	Cysteine protease ATG4A	NP_001019605.1	cysteine protease ATG4A [Danio rerio]
g47119.t1	cluster1066	chr7	jcf7180005416827s5t3	259188	268473	Q6DG88	Cysteine protease ATG4B	Q6DG88.2	Cysteine protease ATG4B
g46934.t1	cluster1066	chr7	jcf7180005416827s5t2	4719922	4728209	Q96DT6	Cysteine protease ATG4C	NP_001002103.1	cysteine protease ATG4C [Danio rerio]
g14734.t1	cluster1066	chr10	jcf7180005410082	17882	23453	Q8BGV9	Cysteine protease ATG4D	XP_001333093.2	PREDICTED: cysteine protease ATG4D-like [Danio rerio]
g50380.t1	cluster1066	chr12	jcf7180005416841s2t1	2956849	2960465	Q684M2	Cysteine protease ATG4D	XP_003443219.1	PREDICTED: cysteine protease ATG4D-like [Oreochromis niloticus]
g6096.t1	cluster1067	chr13	jcf7180005399481	22839	33452	Q62902	Protein ERGIC-53	XP_688661.4	PREDICTED: protein ERGIC-53 [Danio rerio]
g14780.t1	cluster1067	chr3	jcf7180005410116	2745	5504	Q90515	Transmembrane emp24 domain-containing protein 10	ADO27743.1	transmembrane emp24 domain-containing protein 10 [Ictalurus furcatus]
g27812.t1	cluster1067	chr9	jcf7180005416245s1	4993184	5004340	Q99KF1	Transmembrane emp24 domain-containing protein 9	EMP30933.1	Vesicular integral-membrane protein VIP36 [Chelonia mydas]
g43777.t1	cluster1067	chr26	jcf7180005416819s1t2	499383	506003	Q5RCF0	VIP36-like protein	ACO13933.1	VIP36-like protein precursor [Esox lucius]
g35426.t1	cluster1067	chr14	jcf7180005416792	3196431	3202398	Q9H0V9	VIP36-like protein	XP_004538100.1	PREDICTED: VIP36-like protein-like isoform X1 [Maylandia zebra]
g54930.t1	cluster1068	chr7	jcf7180005416893s2t1	855310	861772	P02642	Troponin T%2C cardiac muscle isoforms	XP_690786.4	PREDICTED: troponin T, cardiac muscle isoforms [Danio rerio]
g41332.t1	cluster1068	chr1	jcf7180005416812s1	2153861	2156827	Q7TNB2	Troponin T%2C slow skeletal muscle	XP_004571472.1	PREDICTED: troponin T, slow skeletal muscle-like [Maylandia zebra]
g17646.t1	cluster1068		jcf7180005412129	9247	10323	Q75ZZ6	Troponin T%2C slow skeletal muscle	XP_004072048.1	PREDICTED: troponin T, slow skeletal muscle-like [Oryzias latipes]
g19845.t1	cluster1068		jcf7180005413505	2113	6974	Q75ZZ6	Troponin T%2C slow skeletal muscle	NP_001122167.1	uncharacterized protein LOC558627 [Danio rerio]
g47057.t1	cluster1069	chr7	jcf7180005416827s5t2	7833560	7838613	P46410	Glutamine synthetase	AAM73661.1	glutamine synthetase [Oncorhynchus mykiss]
g31514.t1	cluster1069	chr13	jcf7180005416559s2	2006436	2008354	P51121	Glutamine synthetase	XP_003642300.1	PREDICTED: glutamine synthetase-like isoform X1 [Gallus gallus]
g33532.t1	cluster1069	chr2	jcf7180005416782	37208	39961	P15103	Glutamine synthetase	NP_853537.1	glutamine synthetase 1 [Danio rerio]
g47059.t1	cluster1069	chr7	jcf7180005416827s5t2	7859399	7861506	Q8HZM5	Glutamine synthetase	XP_003438182.1	PREDICTED: glutamine synthetase [Oreochromis niloticus]
g47058.t1	cluster1069	chr7	jcf7180005416827s5t2	7839442	7850717	Q8HZM5	Glutamine synthetase	AAL62447.1	glutamine synthetase [Bostrychus sinensis]
g19113.t1	cluster107	chr2	jcf7180005413032	194246	223747	Q2HJ40	Beta-secretase 1	XP_004567094.1	PREDICTED: beta-secretase 1-like [Maylandia zebra]
g22376.t1	cluster107		jcf7180005414830	14407	22209	Q9JL18	Beta-secretase 2	XP_003441750.1	PREDICTED: beta-secretase 2-like [Oreochromis niloticus]
g42771.t1	cluster107	chr6	jcf7180005416816s2t3	4881448	4886017	O15178	Brachyury protein	XP_003441056.1	PREDICTED: brachyury protein-like isoform X1 [Oreochromis niloticus]
g19594.t1	cluster107	chr12	jcf7180005413319	894869	897318	Q07998	Brachyury protein homolog A	NP_571237.1	brachyury protein homolog A [Danio rerio]
g36627.t1	cluster107	chr5	jcf7180005416798s2t3	1000036	1002486	P79944	Eomesodermin	BAF73805.1	T-box 21 [Carassius auratus langsdorfii]
g1749.t1	cluster107	chr18	jcf7180005379107	17200	22339	P79944	Eomesodermin	CAG10864.1	unnamed protein product [Tetraodon nigroviridis]
g26122.t1	cluster107	chr28	jcf7180005415877s2	3854562	3855227	A2AWL7	MAX gene-associated protein	XP_002667220.2	PREDICTED: MAX gene-associated protein-like [Danio rerio]
g38333.t1	cluster107	chr13	jcf7180005416804s3	3804764	3808106	Q28HY0	T-box protein VegT	XP_003445695.1	PREDICTED: T-box-containing protein TBX6L-like [Oreochromis niloticus]
g28345.t1	cluster107	chr26	jcf7180005416342	97605	108370	Q8AXX2	T-box transcription factor TBX1	NP_899182.1	T-box transcription factor TBX1 [Danio rerio]
g44808.t1	cluster107	chr17	jcf7180005416821s2	541122	558523	Q96SF7	T-box transcription factor TBX15	AAI28813.1	Tbx15 protein [Danio rerio]
g29949.t1	cluster107	chr15	jcf7180005416556	724823	732560	O95935	T-box transcription factor TBX18	AAI63460.1	T-box 18 [Danio rerio]
g21514.t1	cluster107		jcf7180005414351	1	2614	Q8UW76	T-box transcription factor TBX20	XP_002197216.2	PREDICTED: T-box transcription factor TBX20 [Taeniopygia guttata]
g25560.t1	cluster107	chr9	jcf7180005415871	1239414	1245472	Q8K402	T-box transcription factor TBX22	XP_004073702.1	PREDICTED: T-box transcription factor TBX22-like [Oryzias latipes]
g52643.t1	cluster107	chr22	jcf7180005416885s3	8161894	8168134	Q7ZTU9	T-box transcription factor TBX2b	Q7ZTU9.4	T-box transcription factor TBX2b; Short=T-box protein 2b
g39578.t1	cluster107	chr14	jcf7180005416806s2t1u3	3199301	3208130	Q7ZTU9	T-box transcription factor TBX2b	XP_003453616.1	PREDICTED: T-box transcription factor TBX2b-like isoform X1 [Oreochromis niloticus]
g39578.t1	cluster107	chr3	jcf7180005416806s2t2	3689425	3698254	Q7ZTU9	T-box transcription factor TBX2b	XP_003453616.1	PREDICTED: T-box transcription factor TBX2b-like isoform X1 [Oreochromis niloticus]
g35435.t1	cluster107	chr14	jcf7180005416792	3513006	3519219	Q7TST9	T-box transcription factor TBX3	XP_003455610.1	PREDICTED: T-box transcription factor TBX3-like isoformX1 [Oreochromis niloticus]
g43778.t1	cluster107	chr26	jcf7180005416819s1t2	528511	535261	O73718	T-box transcription factor TBX3	O73718.1	T-box transcription factor TBX3; Short=T-box protein 3
g52641.t1	cluster107	chr22	jcf7180005416885s3	8130754	8137980	P70325	T-box transcription factor TBX4	AAI62554.1	T-box 4 [Danio rerio]
g35436.t1	cluster107	chr14	jcf7180005416792	3543399	3559136	Q9PWE8	T-box transcription factor TBX5	XP_004538105.1	PREDICTED: T-box transcription factor TBX5-A-like isoform X1 [Maylandia zebra]
g33968.t1	cluster107	chr14	jcf7180005416783s3	104193	107837	Q9IAK8	T-box transcription factor TBX5-A	NP_001185700.1	T-box 5b [Danio rerio]
g24046.t1	cluster107	chr5	jcf7180005415693	77516	79632	Q8JIS6	T-box transcription factor TBX6	Q8JIS6.2	T-box transcription factor TBX6; Short=T-box protein 6
g35493.t1	cluster107	chr14	jcf7180005416792	4613802	4623248	P79742	T-box transcription factor TBX6L	AAH99989.1	T-box gene 6 [Danio rerio]
g49273.t1	cluster107	chr11	jcf7180005416837	1835684	1838582	P79779	T-box-containing protein TBX6L	NP_571133.1	T-box-containing protein TBX6L [Danio rerio]
g23516.t1	cluster107	chr12	jcf7180005415462	387106	413225	P79778	T-box-containing protein TBXT	XP_003198807.1	PREDICTED: T-box transcription factor TBX19-like [Danio rerio]
g1493.t1	cluster1070		jcf7180005378265	3907	8600	Q6PH19		XP_004543513.1	PREDICTED: glycine amidinotransferase, mitochondrial-like isoform X2 [Maylandia zebra]
g6133.t1	cluster1070		jcf7180005399518	4799	12048	Q6PH19		XP_004543513.1	PREDICTED: glycine amidinotransferase, mitochondrial-like isoform X2 [Maylandia zebra]
g3555.t1	cluster1070		jcf7180005387323	352	6376	Q6PH19		XP_004543513.1	PREDICTED: glycine amidinotransferase, mitochondrial-like isoform X2 [Maylandia zebra]
g54351.t1	cluster1070	chr4	jcf7180005416891s2t2	4	3937	Q6PH19		XP_003458249.1	PREDICTED: glycine amidinotransferase, mitochondrial-like [Oreochromis niloticus]
g54351.t1	cluster1070	chr8	jcf7180005416891s1t4	590712	594645	Q6PH19		XP_003458249.1	PREDICTED: glycine amidinotransferase, mitochondrial-like [Oreochromis niloticus]
g3962.t1	cluster1070		jcf7180005390922	1	2850	Q6PH19		XP_003458249.1	PREDICTED: glycine amidinotransferase, mitochondrial-like [Oreochromis niloticus]
g14949.t1	cluster1071		jcf7180005410256	3939	6390	P26584	High mobility group protein B2	NP_001004674.1	high-mobility group box 2b [Danio rerio]
g25133.t1	cluster1071	chr13	jcf7180005415868	106191	110280	Q32L31	High mobility group protein B3	NP_001017769.1	high mobility group protein B3 [Danio rerio]
g15072.t1	cluster1072		jcf7180005410359	3955	5896	Q6DIR8	Paladin	CBN81517.1	Paladin [Dicentrarchus labrax]
g37914.t1	cluster1072	chr6	jcf7180005416803s2	2149986	2162636	Q6DIR8	Paladin	XP_004583649.1	PREDICTED: paladin [Ochotona princeps]
g18827.t1	cluster1072		jcf7180005412898	7901	12174	Q803E0	Paladin	XP_003961217.1	PREDICTED: paladin-like [Takifugu rubripes]
g20540.t1	cluster1072		jcf7180005413919	247	4593	Q803E0	Paladin	NP_942106.1	paladin [Danio rerio]
g1924.t1	cluster1073		jcf7180005379755	1	801	Q80W93	Hydrocephalus-inducing protein	NP_001107887.2	hydrocephalus inducing [Danio rerio]
g27376.t1	cluster1073		jcf7180005416167	587	9007	Q4G0P3	Hydrocephalus-inducing protein homolog	NP_001107887.2	hydrocephalus inducing [Danio rerio]
g17568.t1	cluster1073		jcf7180005412080	3625	13765	Q4G0P3	Hydrocephalus-inducing protein homolog	NP_001107887.2	hydrocephalus inducing [Danio rerio]
g19023.t1	cluster1073		jcf7180005413006	6251	20243	Q4G0P3	Hydrocephalus-inducing protein homolog	NP_001107887.2	hydrocephalus inducing [Danio rerio]
g3932.t1	cluster1073		jcf7180005390621	682	6711	Q4G0P3	Hydrocephalus-inducing protein homolog	NP_001107887.2	hydrocephalus inducing [Danio rerio]
g5137.t1	cluster1074	chr27	jcf7180005398520	9464	26283	Q764M5	Signal transducer and activator of transcription 1	AAH60933.1	Signal transduction and activation of transcription 1a [Danio rerio]
g18189.t1	cluster1074	chr17	jcf7180005412472	28326	41432	Q764M5	Signal transducer and activator of transcription 1	AAO88245.1	signal transducer and activator of transcription 1 [Carassius auratus]
g44542.t1	cluster1074	chr3	jcf7180005416819s4t3	73676	91454	P52631	Signal transducer and activator of transcription 3	NP_571554.1	signal transducer and activator of transcription 3 [Danio rerio]
g17278.t1	cluster1074		jcf7180005411827	1	15983	Q14765	Signal transducer and activator of transcription 4	NP_001167141.1	signal transducer and activator of transcription 4 [Salmo salar]
g24748.t1	cluster1075	chr18	jcf7180005415835	17049	47315	Q6DYE8	Ectonucleotide pyrophosphatase/phosphodiesterase family member 3	XP_003458636.1	PREDICTED: ectonucleotide pyrophosphatase/phosphodiesterase family member 3-like [Oreochromis niloticus]
g25988.t1	cluster1075	chr28	jcf7180005415877s2	1110581	1112319	P84039	Ectonucleotide pyrophosphatase/phosphodiesterase family member 5	NP_001025347.1	ectonucleotide pyrophosphatase/phosphodiesterase family member 5 precursor [Danio rerio]
g41217.t1	cluster1075	chr1	jcf7180005416812s1	613341	634964	Q13822	Removed by furin	XP_004571364.1	PREDICTED: ectonucleotide pyrophosphatase/phosphodiesterase family member 2-like isoform X1 [Maylandia zebra]
g24750.t1	cluster1075	chr18	jcf7180005415835	57246	60545	Q64610	Removed by furin	ACN60231.1	Ectonucleotide pyrophosphatase/phosphodiesterase family member 2 precursor [Salmo salar]
g15183.t1	cluster1075	chr18	jcf7180005410409	149274	167500	A1A4K5	Removed by furin;status=By similarity	XP_003977303.1	PREDICTED: ectonucleotide pyrophosphatase/phosphodiesterase family member 2-like [Takifugu rubripes]
g1555.t1	cluster1076		jcf7180005378456	9394	18548	Q8BWU3	Protein FAM131A	XP_004562895.1	PREDICTED: protein FAM131A-like isoform X1 [Maylandia zebra]
g22253.t1	cluster1076		jcf7180005414737	3558	5193	Q8BWU3	Protein FAM131A	NP_001108051.1	uncharacterized protein LOC100136860 [Danio rerio]
g44612.t1	cluster1076	chr12	jcf7180005416820	313512	325197	A0JNG6	Protein FAM131B	XP_694353.3	PREDICTED: hypothetical protein LOC565996 [Danio rerio]
g30110.t1	cluster1076	chr15	jcf7180005416556	4100219	4106278	Q96AQ9	Protein FAM131C	NP_001028762.1	uncharacterized protein LOC619198 [Danio rerio]
g28565.t1	cluster1077	chr14	jcf7180005416378s2	1766029	1782115	Q9NP71	Carbohydrate-responsive element-binding protein	XP_004557526.1	PREDICTED: carbohydrate-responsive element-binding protein-like [Maylandia zebra]
g28563.t1	cluster1077	chr14	jcf7180005416378s2	1761258	1764275	Q9NP71	Carbohydrate-responsive element-binding protein	CAF98521.1	unnamed protein product [Tetraodon nigroviridis]
g44589.t1	cluster1077	chr3	jcf7180005416819s4t3	757521	764592	Q9UH92	Max-like protein X	NP_001019394.1	max-like protein X [Danio rerio]
g15617.t1	cluster1077	chr26	jcf7180005410768	163	504	Q2VPU4	MLX-interacting protein	XP_001338503.2	PREDICTED: MLX-interacting protein [Danio rerio]
g6325.t1	cluster1077	chr26	jcf7180005399965	3284	18529	Q9HAP2	MLX-interacting protein	XP_001338503.2	PREDICTED: MLX-interacting protein [Danio rerio]
g48422.t1	cluster1078	chr16	jcf7180005416832	1783310	1784011			XP_729774.1	hypothetical protein [Plasmodium yoelii yoelii 17XNL]
g9084.t1	cluster1078		jcf7180005407028	5094	5585			XP_004950478.1	PREDICTED: mucin-19-like [Gallus gallus]
g21670.t1	cluster1078		jcf7180005414399	21799	28065			XP_004211719.1	PREDICTED: NACHT, LRR and PYD domains-containing protein 6-like, partial [Hydra vulgaris]
g54959.t1	cluster1078	chr7	jcf7180005416893s2t1	1270227	1270697			XP_004211719.1	PREDICTED: NACHT, LRR and PYD domains-containing protein 6-like, partial [Hydra vulgaris]
g5232.t1	cluster1078		jcf7180005398584	10401	15184	Q9JJX8	Serine/threonine-protein kinase 32B	CAG06332.1	unnamed protein product [Tetraodon nigroviridis]
g49609.t1	cluster1079	chr20	jcf7180005416838	6816474	6866268	Q90610	Neogenin	CAM60069.1	neo1 [Danio rerio]
g51517.t1	cluster1079	chr18	jcf7180005416882	1664674	1670311	Q90610	Neogenin
g51518.t1	cluster1079	chr18	jcf7180005416882	1682661	1687260	P97798	Neogenin
g35310.t1	cluster1079	chr14	jcf7180005416792	1546641	1554312	P70211	Netrin receptor DCC	NP_001030157.1	netrin receptor DCC [Danio rerio]
g9520.t1	cluster1079	chr1	jcf7180005407297	1	4327	Q9P243	Zinc finger protein ZFAT	XP_694698.3	PREDICTED: zinc finger protein ZFAT [Danio rerio]
g22438.t1	cluster108	chr12	jcf7180005414864	51459	53003	Q9MYM7	Beta-1%2C3-galactosyltransferase 1	XP_003447379.1	PREDICTED: beta-1,3-galactosyltransferase 1-like [Oreochromis niloticus]
g45226.t1	cluster108	chr17	jcf7180005416821s2	7982160	7983152	Q9MYM7	Beta-1%2C3-galactosyltransferase 1	XP_699646.1	PREDICTED: beta-1,3-galactosyltransferase 1-like [Danio rerio]
g57546.t1	cluster108		jcf7180005416901	3112410	3113573	O54905	Beta-1%2C3-galactosyltransferase 2	XP_003453587.1	PREDICTED: beta-1,3-galactosyltransferase 2-like [Oreochromis niloticus]
g19128.t1	cluster108	chr20	jcf7180005413036	20916	21830	Q5R5Y3	Beta-1%2C3-galactosyltransferase 2	NP_996984.1	beta-1,3-galactosyltransferase 2 [Danio rerio]
g25418.t1	cluster108	chr26	jcf7180005415870	4357369	4358340	O54905	Beta-1%2C3-galactosyltransferase 2	XP_001343419.2	PREDICTED: beta-1,3-galactosyltransferase 2-like [Danio rerio]
g25228.t1	cluster108	chr27	jcf7180005415869	342617	343741	O43825	Beta-1%2C3-galactosyltransferase 2	NP_001138282.1	UDP-Gal:betaGlcNAc beta 1,3-galactosyltransferase polypeptide 1-like [Danio rerio]
g25223.t1	cluster108	chr27	jcf7180005415869	320655	321596	Q5R5Y3	Beta-1%2C3-galactosyltransferase 2	NP_001122268.1	UDP-Gal:betaGlcNAc beta 1,3-galactosyltransferase 2-like [Danio rerio]
g25224.t1	cluster108	chr27	jcf7180005415869	327895	328911	Q5R5Y3	Beta-1%2C3-galactosyltransferase 2	NP_001122268.1	UDP-Gal:betaGlcNAc beta 1,3-galactosyltransferase 2-like [Danio rerio]
g57462.t1	cluster108		jcf7180005416901	2134599	2135791	Q9BYG0	Lactosylceramide 1%2C3-N-acetyl-beta-D-glucosaminyltransferase	XP_004570549.1	PREDICTED: lactosylceramide 1,3-N-acetyl-beta-D-glucosaminyltransferase A-like isoform X1 [Maylandia zebra]
g31557.t1	cluster108	chr20	jcf7180005416560s1	58655	61331	Q7T3S5	Lactosylceramide 1%2C3-N-acetyl-beta-D-glucosaminyltransferase A	NP_001188171.1	UDP-glcnac:betagal beta-13-n-acetylglucosaminyltransferase 5a [Ictalurus punctatus]
g35097.t1	cluster108	chr11	jcf7180005416791	1769630	1770730	A8MXE2	Putative UDP-GlcNAc:betaGal beta-1%2C3-N-acetylglucosaminyltransferase LOC402377	XP_004546171.1	PREDICTED: beta-1,3-galactosyltransferase 4-like [Maylandia zebra]
g5645.t1	cluster108	chr13	jcf7180005399192	22629	24946	A8MXE2	Putative UDP-GlcNAc:betaGal beta-1%2C3-N-acetylglucosaminyltransferase LOC402377	XP_004550006.1	PREDICTED: putative UDP-GlcNAc:betaGal beta-1,3-N-acetylglucosaminyltransferase LOC402377-like [Maylandia zebra]
g37315.t1	cluster108	chr10	jcf7180005416800s2t1	272875	274570	Q9Z222	UDP-GlcNAc:betaGal beta-1%2C3-N-acetylglucosaminyltransferase 2	NP_998005.1	UDP-GlcNAc:betaGal beta-1,3-N-acetylglucosaminyltransferase 2a [Danio rerio]
g56400.t1	cluster108		jcf7180005416899	1792095	1798663	Q9Z222	UDP-GlcNAc:betaGal beta-1%2C3-N-acetylglucosaminyltransferase 2	AAH97029.1	Zgc:113947 protein [Danio rerio]
g26659.t1	cluster108	chr13	jcf7180005415884	1116564	1117787	Q9Z222	UDP-GlcNAc:betaGal beta-1%2C3-N-acetylglucosaminyltransferase 2	XP_001345784.2	PREDICTED: UDP-GlcNAc:betaGal beta-1,3-N-acetylglucosaminyltransferase 2-like [Danio rerio]
g27902.t1	cluster108	chr9	jcf7180005416245s1	6453612	6454772	Q9Z222	UDP-GlcNAc:betaGal beta-1%2C3-N-acetylglucosaminyltransferase 2	XP_687311.2	PREDICTED: UDP-GlcNAc:betaGal beta-1,3-N-acetylglucosaminyltransferase 2-like [Danio rerio]
g13206.t1	cluster108	chr11	jcf7180005409153	9807	10877	Q9Y2A9	UDP-GlcNAc:betaGal beta-1%2C3-N-acetylglucosaminyltransferase 3	XP_003449112.1	PREDICTED: UDP-GlcNAc:betaGal beta-1,3-N-acetylglucosaminyltransferase 3-like [Oreochromis niloticus]
g13444.t1	cluster108		jcf7180005409291	69	1160	Q9Y2A9	UDP-GlcNAc:betaGal beta-1%2C3-N-acetylglucosaminyltransferase 3	XP_003449112.1	PREDICTED: UDP-GlcNAc:betaGal beta-1,3-N-acetylglucosaminyltransferase 3-like [Oreochromis niloticus]
g20460.t1	cluster108	chr11	jcf7180005413866	2422	3423	Q9Y2A9	UDP-GlcNAc:betaGal beta-1%2C3-N-acetylglucosaminyltransferase 3	XP_003449112.1	PREDICTED: UDP-GlcNAc:betaGal beta-1,3-N-acetylglucosaminyltransferase 3-like [Oreochromis niloticus]
g1887.t1	cluster108		jcf7180005379672	1	894	Q9Y2A9	UDP-GlcNAc:betaGal beta-1%2C3-N-acetylglucosaminyltransferase 3	XP_003449111.1	PREDICTED: UDP-GlcNAc:betaGal beta-1,3-N-acetylglucosaminyltransferase 3-like [Oreochromis niloticus]
g3566.t1	cluster108		jcf7180005387365	1	584	Q9Y2A9	UDP-GlcNAc:betaGal beta-1%2C3-N-acetylglucosaminyltransferase 3	XP_003449111.1	PREDICTED: UDP-GlcNAc:betaGal beta-1,3-N-acetylglucosaminyltransferase 3-like [Oreochromis niloticus]
g49308.t1	cluster108	chr20	jcf7180005416838	324702	325901	Q8NFL0	UDP-GlcNAc:betaGal beta-1%2C3-N-acetylglucosaminyltransferase 7	AAI71575.1	Unknown (protein for MGC:198302) [Danio rerio]
g20802.t1	cluster108	chr11	jcf7180005414000	646117	647298	Q8NFL0	UDP-GlcNAc:betaGal beta-1%2C3-N-acetylglucosaminyltransferase 7	XP_003455392.1	PREDICTED: UDP-GlcNAc:betaGal beta-1,3-N-acetylglucosaminyltransferase 7-like [Oreochromis niloticus]
g22833.t1	cluster108	chr4	jcf7180005415152	152863	154345	Q6UX72	UDP-GlcNAc:betaGal beta-1%2C3-N-acetylglucosaminyltransferase 9	XP_003200493.1	PREDICTED: UDP-GlcNAc:betaGal beta-1,3-N-acetylglucosaminyltransferase 9 [Danio rerio]
g46279.t1	cluster1080	chr24	jcf7180005416826s3	148549	168763	Q6PCB7	Long-chain fatty acid transport protein 1	NP_001013555.1	solute carrier family 27 (fatty acid transporter), member 1a [Danio rerio]
g26278.t1	cluster1080	chr25	jcf7180005415880	315549	327556	Q6P1M0	Long-chain fatty acid transport protein 4	XP_003444401.1	PREDICTED: long-chain fatty acid transport protein 4-like isoform X1 [Oreochromis niloticus]
g2118.t1	cluster1080	chr7	jcf7180005380448	408	5116	P34979	Prostaglandin E2 receptor EP3 subtype	XP_001340725.2	PREDICTED: prostaglandin E2 receptor EP3 subtype-like [Danio rerio]
g55616.t1	cluster1080	chr3	jcf7180005416895s2	2935574	2940198	P37289	Prostaglandin F2-alpha receptor	NP_001159805.1	prostaglandin E receptor 1b (subtype EP1) [Danio rerio]
g17591.t1	cluster1080	chr20	jcf7180005412103	21279	22207	Q95125	Thromboxane A2 receptor	XP_003449104.1	PREDICTED: thromboxane A2 receptor-like [Oreochromis niloticus]
g22038.t1	cluster1081		jcf7180005414611	690	6082	Q9ULL1	Pleckstrin homology domain-containing family G member 1	EMP35245.1	Pleckstrin like proteiny domain-containing family G member 1 [Chelonia mydas]
g5577.t1	cluster1081		jcf7180005398996	1	1714	Q9ULL1	Pleckstrin homology domain-containing family G member 1	XP_004083632.1	PREDICTED: pleckstrin homology domain-containing family G member 1-like [Oryzias latipes]
g9731.t1	cluster1081	chr16	jcf7180005407386	55637	86638	A1L390	Pleckstrin homology domain-containing family G member 3	XP_004540858.1	PREDICTED: pleckstrin homology domain-containing family G member 3-like isoform X1 [Maylandia zebra]
g46129.t1	cluster1081		jcf7180005416825	3526258	3541228	A1L390	Pleckstrin homology domain-containing family G member 3	XP_003962634.1	PREDICTED: pleckstrin homology domain-containing family G member 3-like [Takifugu rubripes]
g52535.t1	cluster1081	chr22	jcf7180005416885s3	5898270	5928362	Q4VAC9	Pleckstrin homology domain-containing family G member 3	XP_694345.5	PREDICTED: hypothetical protein LOC565988 [Danio rerio]
g25311.t1	cluster1082	chr26	jcf7180005415870	1704572	1707086	Q9Y5R5	Doublesex- and mab-3-related transcription factor 2	NP_571027.1	doublesex- and mab-3-related transcription factor 2 [Danio rerio]
g46878.t1	cluster1082	chr7	jcf7180005416827s5t2	3400646	3402873	Q8BG36	Doublesex- and mab-3-related transcription factor 2	NP_001073445.1	doublesex and mab-3 related transcription factor 2b [Danio rerio]
g46878.t1	cluster1082		jcf7180005416827s4t3	4329971	4332198	Q8BG36	Doublesex- and mab-3-related transcription factor 2	NP_001073445.1	doublesex and mab-3 related transcription factor 2b [Danio rerio]
g25310.t1	cluster1082	chr26	jcf7180005415870	1695727	1698711	P83758	Doublesex- and mab-3-related transcription factor 3a	AAU89440.1	doublesex and mab-3 related transcription factor 3 [Danio rerio]
g15791.t1	cluster1082	chr29	jcf7180005410923	47932	50613	A4QNP7	Doublesex- and mab-3-related transcription factor A2	ACY74335.1	dsx and mab-3 related transcription factor 4 [Cynoglossus semilaevis]
g34159.t1	cluster1082	chr11	jcf7180005416783s4t2	3844957	3846519	Q5UU75	Doublesex- and mab-3-related transcription factor A2	NP_001007065.2	doublesex- and mab-3-related transcription factor A2 [Danio rerio]
g25307.t1	cluster1083	chr26	jcf7180005415870	1649827	1669169	Q14678	KN motif and ankyrin repeat domain-containing protein 1	XP_002662116.2	PREDICTED: KN motif and ankyrin repeat domain-containing protein 1 isoform X1 [Danio rerio]
g35135.t1	cluster1083	chr11	jcf7180005416791	2447054	2450637	Q14678	KN motif and ankyrin repeat domain-containing protein 1	NP_001244078.1	KN motif and ankyrin repeat domains 3 [Danio rerio]
g6177.t1	cluster1083		jcf7180005399573	14537	20442	Q14678	KN motif and ankyrin repeat domain-containing protein 1	NP_001103695.1	KN motif and ankyrin repeat domain-containing protein 1 [Danio rerio]
g46929.t1	cluster1083	chr7	jcf7180005416827s5t2	4572935	4589688	Q5T7N3	KN motif and ankyrin repeat domain-containing protein 4	XP_004574567.1	PREDICTED: KN motif and ankyrin repeat domain-containing protein 1-like isoform X1 [Maylandia zebra]
g57611.t1	cluster1083		jcf7180005416901	3846718	3853954	Q6P9J5	KN motif and ankyrin repeat domain-containing protein 4	XP_004567212.1	PREDICTED: KN motif and ankyrin repeat domain-containing protein 4-like isoform X4 [Maylandia zebra]
g15941.t1	cluster1084		jcf7180005411074	699	1624	Q64425	Pancreatic triacylglycerol lipase	NP_001187813.1	pancreatic triacylglycerol lipase precursor [Ictalurus punctatus]
g20327.t1	cluster1084		jcf7180005413835	111	1036	Q64425	Pancreatic triacylglycerol lipase	NP_001187813.1	pancreatic triacylglycerol lipase precursor [Ictalurus punctatus]
g18356.t1	cluster1084		jcf7180005412612	617	1542	Q02157	Pancreatic triacylglycerol lipase	NP_001187813.1	pancreatic triacylglycerol lipase precursor [Ictalurus punctatus]
g28591.t1	cluster1084		jcf7180005416388	1	1094	Q02157	Pancreatic triacylglycerol lipase	NP_001187813.1	pancreatic triacylglycerol lipase precursor [Ictalurus punctatus]
g19530.t1	cluster1084		jcf7180005413298	1	1591	P00591	Pancreatic triacylglycerol lipase	NP_001187813.1	pancreatic triacylglycerol lipase precursor [Ictalurus punctatus]
g15983.t1	cluster1085		jcf7180005411105	2273	7582	Q9C0D6	FH2 domain-containing protein 1	XP_001920056.1	PREDICTED: FH2 domain-containing protein 1-like [Danio rerio]
g53596.t1	cluster1085	chr16	jcf7180005416890s1t4	1713151	1725282	Q9C0D6	FH2 domain-containing protein 1	XP_697667.2	PREDICTED: hypothetical protein LOC569206 [Danio rerio]
g53596.t1	cluster1085	chr9	jcf7180005416890s2	1546050	1558181	Q9C0D6	FH2 domain-containing protein 1	XP_697667.2	PREDICTED: hypothetical protein LOC569206 [Danio rerio]
g48958.t1	cluster1085		jcf7180005416835s2t6	29117	39075	Q3ULZ2	FH2 domain-containing protein 1	NP_001071184.1	uncharacterized protein LOC777608 [Danio rerio]
g311.t1	cluster1085	chr22	jcf7180005376440	1	8381	Q9C0D6	FH2 domain-containing protein 1	XP_694558.1	PREDICTED: FH2 domain-containing protein 1-like [Danio rerio]
g48320.t1	cluster1085	chr16	jcf7180005416832	211785	223482	Q0IHV1	Inverted formin-2	XP_003447864.1	PREDICTED: inverted formin-2-like [Oreochromis niloticus]
g24467.t1	cluster1086	chr12	jcf7180005415781	334320	335252	Q13319		NP_001017569.1	cyclin-dependent kinase 5 activator 2 [Danio rerio]
g16301.t1	cluster1086	chr17	jcf7180005411321	6873	7691	O35926		NP_001003508.1	cyclin-dependent kinase 5, regulatory subunit 2b [Danio rerio]
g160.t1	cluster1086		jcf7180005376342	3539	4420	Q28199	Cyclin-dependent kinase 5 activator 1%2C p35	CBN81694.1	Cyclin-dependent kinase 5 activator 1 [Dicentrarchus labrax]
g36614.t1	cluster1086	chr5	jcf7180005416798s2t3	796231	797145	Q28199	Cyclin-dependent kinase 5 activator 1%2C p35	XP_004556850.1	PREDICTED: cyclin-dependent kinase 5 activator 1-like isoform X1 [Maylandia zebra]
g639.t1	cluster1086		jcf7180005376726	2831	3793	Q28199	Cyclin-dependent kinase 5 activator 1%2C p35	NP_001038685.1	uncharacterized protein LOC571482 [Danio rerio]
g16054.t1	cluster1087		jcf7180005411144	1	5050	Q5R563	Renin receptor	AAH59542.1	ATPase, H+ transporting, lysosomal accessory protein 2 [Danio rerio]
g1755.t1	cluster1087		jcf7180005379123	100	563	Q5R563	Renin receptor	NP_001133563.1	Renin receptor precursor [Salmo salar]
g8645.t1	cluster1087		jcf7180005405838	23	481	Q5R563	Renin receptor	NP_001133563.1	Renin receptor precursor [Salmo salar]
g22352.t1	cluster1087		jcf7180005414814	1499	1957	Q5R563	Renin receptor	NP_001133563.1	Renin receptor precursor [Salmo salar]
g22136.t1	cluster1087		jcf7180005414658	1	776	Q9CYN9	Renin receptor	XP_004587903.1	PREDICTED: renin receptor [Ochotona princeps]
g31365.t1	cluster1088	chr29	jcf7180005416558	1974673	1978938			XP_004571178.1	PREDICTED: uncharacterized protein LOC101464296 [Maylandia zebra]
g31219.t1	cluster1088	chr29	jcf7180005416558	6799	7466			XP_004571179.1	PREDICTED: lymphocyte antigen 75-like [Maylandia zebra]
g31240.t1	cluster1088	chr29	jcf7180005416558	225360	227144			XP_004571178.1	PREDICTED: uncharacterized protein LOC101464296 [Maylandia zebra]
g31361.t1	cluster1088	chr29	jcf7180005416558	1897130	1900603			XP_003451285.1	PREDICTED: uncharacterized protein LOC100712215 [Oreochromis niloticus]
g31221.t1	cluster1088	chr29	jcf7180005416558	15174	15927			XP_003451285.1	PREDICTED: uncharacterized protein LOC100712215 [Oreochromis niloticus]
g16690.t1	cluster1089	chr26	jcf7180005411458	1	11605	Q10567	AP-1 complex subunit beta-1	NP_001122002.1	AP-1 complex subunit beta-1 [Danio rerio]
g39469.t1	cluster1089	chr14	jcf7180005416806s2t1u3	1258879	1286189	Q08DS7	AP-1 complex subunit beta-1	NP_956213.2	AP-2 complex subunit beta [Danio rerio]
g39469.t1	cluster1089	chr3	jcf7180005416806s2t2	1749003	1776313	Q08DS7	AP-1 complex subunit beta-1	NP_956213.2	AP-2 complex subunit beta [Danio rerio]
g16691.t1	cluster1089	chr26	jcf7180005411458	12096	13760	O35643	AP-1 complex subunit beta-1	EMP25334.1	AP-1 complex subunit beta-1 [Chelonia mydas]
g21825.t1	cluster1089	chr15	jcf7180005414495	116419	120526	Q9Y6B7	AP-4 complex subunit beta-1	NP_956632.1	AP-4 complex subunit beta-1 [Danio rerio]
g56239.t1	cluster109		jcf7180005416897	1800491	1809970	Q5REL2	Annexin A1	NP_001244037.1	annexin a1 [Ictalurus punctatus]
g56241.t1	cluster109		jcf7180005416897	1817400	1822009	Q5REL2	Annexin A1	NP_001244037.1	annexin a1 [Ictalurus punctatus]
g56236.t1	cluster109		jcf7180005416897	1789257	1793900	P04083	Annexin A1	NP_001244037.1	annexin a1 [Ictalurus punctatus]
g56243.t1	cluster109		jcf7180005416897	1823501	1826398	P14087	Annexin A1	ADO28398.1	annexin a1 [Ictalurus furcatus]
g56238.t1	cluster109		jcf7180005416897	1796153	1798146	P14087	Annexin A1	NP_001187254.1	annexin A1 [Ictalurus punctatus]
g56334.t1	cluster109		jcf7180005416899	1077165	1089496	P50995	Annexin A11	NP_001187189.1	annexin A11 [Ictalurus punctatus]
g58091.t1	cluster109		jcf7180005416903	2803534	2812161	P50995	Annexin A11	ACN10604.1	Annexin A11 [Salmo salar]
g57588.t1	cluster109		jcf7180005416901	3635613	3641546	P27216	Annexin A13	NP_001019585.1	annexin A13 [Danio rerio]
g27184.t1	cluster109	chr1	jcf7180005416124	1	6699	P27216	Annexin A13	XP_003439332.1	PREDICTED: annexin A13-like [Oreochromis niloticus]
g51771.t1	cluster109	chr18	jcf7180005416882	6951499	6973842	Q5R5A0	Annexin A2
g32610.t1	cluster109	chr2	jcf7180005416562s2t3u1	576031	583317	Q07936	Annexin A2	NP_001006053.1	uncharacterized protein LOC450032 [Danio rerio]
g23448.t1	cluster109	chr3	jcf7180005415442	104685	114637	P07356	Annexin A2	NP_001006053.1	uncharacterized protein LOC450032 [Danio rerio]
g26339.t1	cluster109	chr25	jcf7180005415880	924069	927425	O35639	Annexin A3	NP_001188214.1	annexin a3 [Ictalurus punctatus]
g26340.t1	cluster109	chr25	jcf7180005415880	927777	930218	Q3SWX7	Annexin A3	NP_001188214.1	annexin a3 [Ictalurus punctatus]
g56833.t1	cluster109		jcf7180005416900	2710701	2722255	P97429	Annexin A4	NP_001187187.1	annexin A4 [Ictalurus punctatus]
g52065.t1	cluster109	chr29	jcf7180005416885s1	399697	410411	Q4R4H7	Annexin A5
g42087.t1	cluster109	chr9	jcf7180005416815s2	3145291	3157937	P17153	Annexin A5	NP_001107054.1	annexin A5a [Danio rerio]
g19800.t1	cluster109		jcf7180005413476	1	9712	P79134	Annexin A6	NP_001187255.1	annexin A6 [Ictalurus punctatus]
g24313.t1	cluster109	chr18	jcf7180005415744	1	12980	P08133	Annexin A6	NP_001187255.1	annexin A6 [Ictalurus punctatus]
g35389.t1	cluster109	chr14	jcf7180005416792	2505295	2552546	Q92824	Proprotein convertase subtilisin/kexin type 5	XP_699903.4	PREDICTED: transmembrane channel-like gene family 2-like [Danio rerio]
g56231.t1	cluster109		jcf7180005416897	1718283	1726774	Q8TDI7	Transmembrane channel-like protein 2	CAF93596.1	unnamed protein product [Tetraodon nigroviridis]
g56232.t1	cluster109		jcf7180005416897	1731389	1734749	Q8TDI7	Transmembrane channel-like protein 2	XP_695687.3	PREDICTED: transmembrane channel-like gene family 2-like [Danio rerio]
g49390.t1	cluster109	chr20	jcf7180005416838	1850432	1883255	Q5YCC7	Transmembrane channel-like protein 3	XP_003458525.1	PREDICTED: transmembrane channel-like protein 3-like [Oreochromis niloticus]
g24507.t1	cluster1090	chr12	jcf7180005415781	824926	830983	O46373	ADP/ATP translocase 1	XP_004545948.1	PREDICTED: ADP/ATP translocase 2-like [Maylandia zebra]
g18399.t1	cluster1090	chr29	jcf7180005412632	146586	149625	P02722	ADP/ATP translocase 1	XP_004084342.1	PREDICTED: ADP/ATP translocase 1-like [Oryzias latipes]
g45450.t1	cluster1090	chr12	jcf7180005416821s3t2	857275	861147	Q8SQH5	ADP/ATP translocase 2	NP_001122204.1	ADP/ATP translocase 3 [Danio rerio]
g45450.t1	cluster1090	chr17	jcf7180005416821s2	12867012	12870884	Q8SQH5	ADP/ATP translocase 2	NP_001122204.1	ADP/ATP translocase 3 [Danio rerio]
g20476.t1	cluster1090	chr14	jcf7180005413879	6619	9077	P51881	ADP/ATP translocase 2	XP_004545948.1	PREDICTED: ADP/ATP translocase 2-like [Maylandia zebra]
g21547.t1	cluster1090	chr9	jcf7180005414366	312470	314722	P12236	ADP/ATP translocase 3	NP_001188059.1	ADP/ATP translocase 2 [Ictalurus punctatus]
g47980.t1	cluster1091	chr25	jcf7180005416830	3732051	3741685	Q2NKQ1	Small G protein signaling modulator 1	ELK31471.1	Small G protein signaling modulator 1, partial [Myotis davidii]
g26479.t1	cluster1091	chr26	jcf7180005415881	333957	357986	Q8BPQ7	Small G protein signaling modulator 1	XP_003198667.1	PREDICTED: small G protein signaling modulator 1 [Danio rerio]
g52521.t1	cluster1091	chr22	jcf7180005416885s3	5664675	5687569	Q80U12	Small G protein signaling modulator 2	XP_003200084.1	PREDICTED: small G protein signaling modulator 2-like [Danio rerio]
g55679.t1	cluster1091	chr3	jcf7180005416895s2	4060030	4075231	Q8TBP0	TBC1 domain family member 16	NP_001006076.2	TBC1 domain family member 16 [Danio rerio]
g16927.t1	cluster1091	chr3	jcf7180005411600	520	10280	Q8BYH7	TBC1 domain family member 17	AAH66727.1	Zgc:110443 protein, partial [Danio rerio]
g58127.t1	cluster1092		jcf7180005416903	3392820	3395490	Q00266	S-adenosylmethionine synthase isoform type-1	NP_956165.1	S-adenosylmethionine synthase isoform type-1 [Danio rerio]
g56920.t1	cluster1092		jcf7180005416900	4777903	4781372	Q00266	S-adenosylmethionine synthase isoform type-1	NP_001035469.1	methionine adenosyltransferase II, alpha-like [Danio rerio]
g16945.t1	cluster1092	chr25	jcf7180005411602	80684	87915	Q5R5H1	S-adenosylmethionine synthase isoform type-2	AFB35146.1	methionine adenosyltransferase II alpha a [Danio rerio]
g16989.t1	cluster1092	chr26	jcf7180005411612	38091	40322	P18298	S-adenosylmethionine synthase isoform type-2	XP_002194344.1	PREDICTED: S-adenosylmethionine synthase isoform type-1 [Taeniopygia guttata]
g16987.t1	cluster1092	chr26	jcf7180005411612	35131	37429	Q5R5H1	S-adenosylmethionine synthase isoform type-2	XP_004544689.1	PREDICTED: S-adenosylmethionine synthase isoform type-2-like [Maylandia zebra]
g16949.t1	cluster1093	chr25	jcf7180005411602	154837	169442	Q8TDX6	Chondroitin sulfate N-acetylgalactosaminyltransferase 1	XP_001333479.3	PREDICTED: chondroitin sulfate N-acetylgalactosaminyltransferase 1-like [Danio rerio]
g16950.t1	cluster1093	chr25	jcf7180005411602	179246	182779	Q8TDX6	Chondroitin sulfate N-acetylgalactosaminyltransferase 1	XP_001333479.3	PREDICTED: chondroitin sulfate N-acetylgalactosaminyltransferase 1-like [Danio rerio]
g38034.t1	cluster1093	chr6	jcf7180005416803s2	4831097	4833770	Q8N6G5	Chondroitin sulfate N-acetylgalactosaminyltransferase 2	NP_001125919.1	chondroitin sulfate N-acetylgalactosaminyltransferase 2 [Pongo abelii]
g49431.t1	cluster1093	chr20	jcf7180005416838	3022066	3023661	Q6ZQ11	Chondroitin sulfate synthase 1	NP_997843.1	chondroitin sulfate synthase 1 precursor [Danio rerio]
g16951.t1	cluster1094	chr25	jcf7180005411602	191016	226071	O88956	Lipid phosphate phosphohydrolase 1	XP_697507.5	PREDICTED: lipid phosphate phosphohydrolase 1 isoform X2 [Danio rerio]
g33905.t1	cluster1094	chr2	jcf7180005416782	5359980	5362819	Q8K593	Lipid phosphate phosphohydrolase 2	XP_692261.5	PREDICTED: lipid phosphate phosphohydrolase 2-like [Danio rerio]
g50069.t1	cluster1094	chr8	jcf7180005416840s3t3	35702	42839	Q3SZE3	Lipid phosphate phosphohydrolase 3	XP_003439955.1	PREDICTED: lipid phosphate phosphohydrolase 3-like isoform 1 [Oreochromis niloticus]
g40269.t1	cluster1094	chr28	jcf7180005416808	6969703	6986324	O14495	Lipid phosphate phosphohydrolase 3	XP_001919561.1	PREDICTED: lipid phosphate phosphohydrolase 3 isoform 1 [Danio rerio]
g33216.t1	cluster1094	chr24	jcf7180005416653	1	4008	P97544	Lipid phosphate phosphohydrolase 3	NP_001073447.1	phosphatidic acid phosphatase type 2B [Danio rerio]
g17028.t1	cluster1095	chr11	jcf7180005411639	1	5481	Q92911	Sodium/iodide cotransporter	CAG00616.1	unnamed protein product [Tetraodon nigroviridis]
g36036.t1	cluster1095	chr23	jcf7180005416795s2	6142324	6150134	Q8N695	Sodium-coupled monocarboxylate transporter 1	XP_004082890.1	PREDICTED: sodium-coupled monocarboxylate transporter 1-like [Oryzias latipes]
g32310.t1	cluster1095	chr7	jcf7180005416562s1t4	1416042	1423626	Q3ZMH1	Sodium-coupled monocarboxylate transporter 1	AAI24586.1	Solute carrier family 5 (iodide transporter), member 8-like [Danio rerio]
g51821.t1	cluster1095	chr18	jcf7180005416882	7940378	7949087	Q7T384	Sodium-coupled monocarboxylate transporter 2
g43958.t1	cluster1095	chr16	jcf7180005416819s2t1u2	2974371	2977161	O70247	Sodium-dependent multivitamin transporter	XP_003443030.1	PREDICTED: sodium-dependent multivitamin transporter-like [Oreochromis niloticus]
g17110.t1	cluster1096	chr13	jcf7180005411688	69079	73170	Q9WUV2	Alpha-N-acetylgalactosaminide alpha-2%2C6-sialyltransferase 3	NP_001038835.1	alpha-N-acetyl-neuraminyl-2,3-beta-galactosyl-1,3-N-acetyl-galactosaminide alpha-2,6-sialyltransferase [Danio rerio]
g57495.t1	cluster1096		jcf7180005416901	2552928	2556075	Q9WUV2	Alpha-N-acetylgalactosaminide alpha-2%2C6-sialyltransferase 3	NP_997790.1	alpha-N-acetylgalactosaminide alpha-2,6-sialyltransferase 3 [Danio rerio]
g57496.t1	cluster1096		jcf7180005416901	2570728	2581236	Q8NDV1	Alpha-N-acetylgalactosaminide alpha-2%2C6-sialyltransferase 3	NP_997790.1	alpha-N-acetylgalactosaminide alpha-2,6-sialyltransferase 3 [Danio rerio]
g57493.t1	cluster1096		jcf7180005416901	2513529	2518412	Q9BVH7	Alpha-N-acetylgalactosaminide alpha-2%2C6-sialyltransferase 5	NP_001187694.1	alpha-n-acetylgalactosaminide alpha-26-sialyltransferase 5 [Ictalurus punctatus]
g17111.t1	cluster1096	chr13	jcf7180005411688	79817	84144	Q969X2	Alpha-N-acetylgalactosaminide alpha-2%2C6-sialyltransferase 6	NP_001133710.1	Alpha-N-acetylgalactosaminide alpha-2,6-sialyltransferase 6 [Salmo salar]
g51788.t1	cluster1097	chr18	jcf7180005416882	7354543	7362819	Q9D6R2	Isocitrate dehydrogenase [NAD] subunit alpha%2C mitochondrial
g17120.t1	cluster1097	chr13	jcf7180005411688	151566	172028	O77784	Isocitrate dehydrogenase [NAD] subunit beta%2C mitochondrial	NP_001002157.1	isocitrate dehydrogenase [NAD] subunit beta, mitochondrial [Danio rerio]
g43134.t1	cluster1097		jcf7180005416817	3665979	3672896	P70404	Isocitrate dehydrogenase [NAD] subunit gamma 1%2C mitochondrial	NP_001230101.1	isocitrate dehydrogenase [NAD] subunit gamma, mitochondrial [Danio rerio]
g30303.t1	cluster1097	chr15	jcf7180005416556	7647698	7656916	P51553	Isocitrate dehydrogenase [NAD] subunit gamma%2C mitochondrial	XP_004070742.1	PREDICTED: isocitrate dehydrogenase [NAD] subunit gamma 1, mitochondrial-like [Oryzias latipes]
g43132.t1	cluster1097		jcf7180005416817	3661764	3663600	Q58CP0	Isocitrate dehydrogenase [NAD] subunit gamma%2C mitochondrial	XP_003963232.1	PREDICTED: isocitrate dehydrogenase [NAD] subunit gamma 1, mitochondrial-like [Takifugu rubripes]
g17218.t1	cluster1098		jcf7180005411779	1	3537	Q53EP0	Fibronectin type III domain-containing protein 3B	XP_002666718.1	PREDICTED: fibronectin type III domain-containing protein 3B [Danio rerio]
g33160.t1	cluster1098		jcf7180005416629	19193	30686	Q53EP0	Fibronectin type III domain-containing protein 3B	XP_002666718.1	PREDICTED: fibronectin type III domain-containing protein 3B [Danio rerio]
g2905.t1	cluster1098		jcf7180005383799	40553	47071	Q53EP0	Fibronectin type III domain-containing protein 3B	XP_002666718.1	PREDICTED: fibronectin type III domain-containing protein 3B [Danio rerio]
g25575.t1	cluster1098	chr9	jcf7180005415871	1387700	1396473	Q8BX90	Fibronectin type-III domain-containing protein 3A	XP_003223437.1	PREDICTED: fibronectin type-III domain-containing protein 3a-like, partial [Anolis carolinensis]
g46079.t1	cluster1098	chr22	jcf7180005416825s1t2	2647661	2665949	Q5ZJP5	Fibronectin type-III domain-containing protein 3a	XP_003968711.1	PREDICTED: fibronectin type-III domain-containing protein 3A-like [Takifugu rubripes]
g35594.t1	cluster1099	chr11	jcf7180005416794s1t2	429413	430531	Q52PG9	Potassium voltage-gated channel subfamily D member 1	NP_001119942.1	potassium voltage-gated channel subfamily D member 1 [Danio rerio]
g35848.t1	cluster1099	chr23	jcf7180005416795s2	1663461	1664576	Q63881	Potassium voltage-gated channel subfamily D member 2	XP_003443933.1	PREDICTED: potassium voltage-gated channel subfamily D member 2-like isoform X1 [Oreochromis niloticus]
g39146.t1	cluster1099	chr21	jcf7180005416805s3	6170067	6171173	Q62897	Potassium voltage-gated channel subfamily D member 3	CBN80811.1	Potassium voltage-gated channel, Shal-related subfamily, member 3 [Dicentrarchus labrax]
g34087.t1	cluster1099	chr11	jcf7180005416783s4t2	2042539	2043645	Q62897	Potassium voltage-gated channel subfamily D member 3	NP_956096.1	potassium voltage-gated channel subfamily D member 3 precursor [Danio rerio]
g22034.t1	cluster1099		jcf7180005414607	1	9300	Q8CFS6	Potassium voltage-gated channel subfamily V member 2	XP_003438055.1	PREDICTED: potassium voltage-gated channel subfamily V member 2-like [Oreochromis niloticus]
g27498.t1	cluster11		jcf7180005416229	2196	3186			XP_003459734.1	PREDICTED: CD2-associated protein-like [Oreochromis niloticus]
g46089.t1	cluster11	chr22	jcf7180005416825s1t2	2854014	2854826			XP_002337912.1	predicted protein [Populus trichocarpa]
g6554.t1	cluster11		jcf7180005400917	1	320			XP_003459480.1	PREDICTED: receptor-type tyrosine-protein phosphatase mu-like, partial [Oreochromis niloticus]
g14844.t1	cluster11		jcf7180005410170	182	427			XP_003459480.1	PREDICTED: receptor-type tyrosine-protein phosphatase mu-like, partial [Oreochromis niloticus]
g8317.t1	cluster11		jcf7180005404805	1	234			XP_003459480.1	PREDICTED: receptor-type tyrosine-protein phosphatase mu-like, partial [Oreochromis niloticus]
g23615.t1	cluster11		jcf7180005415508	69973	72326			XP_003459480.1	PREDICTED: receptor-type tyrosine-protein phosphatase mu-like, partial [Oreochromis niloticus]
g48332.t1	cluster11	chr16	jcf7180005416832	376827	377393			XP_003459480.1	PREDICTED: receptor-type tyrosine-protein phosphatase mu-like, partial [Oreochromis niloticus]
g2302.t1	cluster11		jcf7180005381236	1	222			XP_003459480.1	PREDICTED: receptor-type tyrosine-protein phosphatase mu-like, partial [Oreochromis niloticus]
g43040.t1	cluster11	chr15	jcf7180005416817s2	1949195	1951470	Q7ZUC2	45 kDa calcium-binding protein	XP_003439085.1	PREDICTED: 45 kDa calcium-binding protein-like isoform X1 [Oreochromis niloticus]
g43039.t1	cluster11	chr15	jcf7180005416817s2	1947198	1948778	Q7ZUC2	45 kDa calcium-binding protein	XP_004639731.1	PREDICTED: 45 kDa calcium-binding protein [Octodon degus]
g4926.t1	cluster11		jcf7180005398395	19044	25962	P31581	Activation peptide	XP_001919316.2	PREDICTED: high choriolytic enzyme 1-like [Danio rerio]
g51017.t1	cluster11		jcf7180005416879	1145	8491	Q99996	A-kinase anchor protein 9	CAG10804.1	unnamed protein product [Tetraodon nigroviridis]
g23416.t1	cluster11	chr12	jcf7180005415437	442766	477125	Q70FJ1	A-kinase anchor protein 9	XP_002662350.2	PREDICTED: pericentrin [Danio rerio]
g40740.t1	cluster11	chr8	jcf7180005416811	442289	463136	P09917	Arachidonate 5-lipoxygenase	NP_955912.1	arachidonate 12-lipoxygenase, 12S-type [Danio rerio]
g40741.t1	cluster11	chr8	jcf7180005416811	469432	474131	P09917	Arachidonate 5-lipoxygenase	NP_955912.1	arachidonate 12-lipoxygenase, 12S-type [Danio rerio]
g29590.t1	cluster11	chr8	jcf7180005416509	193208	194442	Q6DFY8	BMP/retinoic acid-inducible neural-specific protein 2	XP_689500.4	PREDICTED: protein FAM5C [Danio rerio]
g18866.t1	cluster11	chr19	jcf7180005412923	8701	15334	Q9ERQ6	Chondroitin sulfate proteoglycan 5	XP_704780.3	PREDICTED: chondroitin sulfate proteoglycan 5 isoform X6 [Danio rerio]
g38747.t1	cluster11	chr13	jcf7180005416804s3	9056522	9076175	Q92878	DNA repair protein RAD50	XP_696859.4	PREDICTED: DNA repair protein RAD50 isoform X3 [Danio rerio]
g14131.t1	cluster11	chr4	jcf7180005409708	9053	25328	Q1LV15	Dynein assembly factor with WDR repeat domains 1	ADO28586.1	WD repeat-containing protein 69 [Ictalurus punctatus]
g27809.t1	cluster11	chr9	jcf7180005416245s1	4958552	4966815	Q803I8	E3 ubiquitin-protein ligase synoviolin	Q803I8.2	E3 ubiquitin-protein ligase synoviolin
g56321.t1	cluster11		jcf7180005416899	723449	739523	P54762	Ephrin type-B receptor 1	XP_002660945.2	PREDICTED: ephrin type-B receptor 1 [Danio rerio]
g34169.t1	cluster11	chr11	jcf7180005416783s4t2	4017273	4043310	P42566	Epidermal growth factor receptor substrate 15	XP_004068492.1	PREDICTED: epidermal growth factor receptor substrate 15-like [Oryzias latipes]
g33805.t1	cluster11	chr2	jcf7180005416782	3596815	3622714	Q9UBC2	Epidermal growth factor receptor substrate 15-like 1	XP_003448580.1	PREDICTED: LOW QUALITY PROTEIN: epidermal growth factor receptor substrate 15-like 1-like [Oreochromis niloticus]
g51973.t1	cluster11	chr18	jcf7180005416882	10271782	10286422	Q9NVI1	Fanconi anemia group I protein
g44434.t1	cluster11	chr16	jcf7180005416819s2t1u2	11369068	11387774	Q8BKT3	GC-rich sequence DNA-binding factor 2	NP_001103577.2	uncharacterized protein LOC559280 [Danio rerio]
g23761.t1	cluster11		jcf7180005415583	1	6102	A4FV08	Glucosamine-6-phosphate isomerase 1	XP_002435149.1	glucosamine-6-phosphate isomerase, putative [Ixodes scapularis]
g19002.t1	cluster11	chr10	jcf7180005412995	9680	15078	Q96D21	GTP-binding protein Rhes	XP_001345197.2	PREDICTED: dexamethasone-induced Ras-related protein 1 [Danio rerio]
g39540.t1	cluster11	chr14	jcf7180005416806s2t1u3	2649759	2653466	Q640R3	Hepatocyte cell adhesion molecule	XP_002666419.2	PREDICTED: hepatocyte cell adhesion molecule-like isoform X1 [Danio rerio]
g39540.t1	cluster11	chr3	jcf7180005416806s2t2	3139883	3143590	Q640R3	Hepatocyte cell adhesion molecule	XP_002666419.2	PREDICTED: hepatocyte cell adhesion molecule-like isoform X1 [Danio rerio]
g16535.t1	cluster11		jcf7180005411408	9318	16280	P14866	Heterogeneous nuclear ribonucleoprotein L	NP_957393.1	heterogeneous nuclear ribonucleoprotein L [Danio rerio]
g24392.t1	cluster11	chr6	jcf7180005415774	38030	41651	P48143	Intestinal peptide PHI-27-like	ABX79926.1	histidine-isoleucine/vasoactive intestinal polypeptide [Danio rerio]
g52855.t1	cluster11	chr1	jcf7180005416887	2861516	2870125	Q5RES4	Mediator of RNA polymerase II transcription subunit 1	NP_001018472.2	mediator of RNA polymerase II transcription subunit 1-like [Danio rerio]
g47626.t1	cluster11	chr26	jcf7180005416829	1816987	1821608	Q6DN14	Multiple C2 and transmembrane domain-containing protein 1	XP_004544434.1	PREDICTED: multiple C2 and transmembrane domain-containing protein 1-like isoform X2 [Maylandia zebra]
g38718.t1	cluster11	chr13	jcf7180005416804s3	8772882	8779714	Q6DGP4	NEDD4 family-interacting protein 1-like	NP_001187553.1	nedd4 family-interacting protein 1-like [Ictalurus punctatus]
g57055.t1	cluster11		jcf7180005416900	7643775	7659238	Q9Y5B6	PAX3- and PAX7-binding protein 1	NP_001073652.2	GC-rich sequence DNA-binding factor homolog [Danio rerio]
g16696.t1	cluster11		jcf7180005411462	4104	12077	Q86VZ5	Phosphatidylcholine:ceramide cholinephosphotransferase 1	NP_001071082.1	phosphatidylcholine:ceramide cholinephosphotransferase 1 [Danio rerio]
g50750.t1	cluster11	chr1	jcf7180005416842	4162420	4171364	Q99570	Phosphoinositide 3-kinase regulatory subunit 4	XP_001922676.1	PREDICTED: phosphoinositide 3-kinase regulatory subunit 4 isoform X1 [Danio rerio]
g32827.t1	cluster11	chr9	jcf7180005416562s2t3u2	35650	41208	Q9EQX6	Platelet-derived growth factor C%2C latent form	XP_003500263.1	PREDICTED: platelet-derived growth factor C [Cricetulus griseus]
g53838.t1	cluster11	chr16	jcf7180005416890s1t4	5110041	5118500	Q2TJA6	Protein naked cuticle homolog 1	NP_001036798.1	protein naked cuticle homolog 1 [Danio rerio]
g53838.t1	cluster11	chr27	jcf7180005416890s3t1	1199427	1207886	Q2TJA6	Protein naked cuticle homolog 1	NP_001036798.1	protein naked cuticle homolog 1 [Danio rerio]
g47320.t1	cluster11	chr24	jcf7180005416828	3362254	3368958	A4ZNR4	Protein naked cuticle homolog 2	XP_004541507.1	PREDICTED: protein naked cuticle homolog 2-like isoform X2 [Maylandia zebra]
g13334.t1	cluster11		jcf7180005409218	172	21007	Q8N3S3	Putative homeodomain transcription factor 2	XP_003445072.1	PREDICTED: putative homeodomain transcription factor 2-like isoform X1 [Oreochromis niloticus]
g52391.t1	cluster11	chr22	jcf7180005416885s3	3078097	3083069	Q811P8	Rho GTPase-activating protein 32
g38158.t1	cluster11	chr13	jcf7180005416804s3	375180	390902	Q6GPD0	Rho GTPase-activating protein 32	XP_697910.3	PREDICTED: rho GTPase-activating protein 32 isoform X4 [Danio rerio]
g27052.t1	cluster11	chr3	jcf7180005416072	1	10668	B2RS91	RNA polymerase I-specific transcription initiation factor RRN3	XP_706962.2	PREDICTED: RNA polymerase I-specific transcription initiation factor RRN3 isoformX2 [Danio rerio]
g50885.t1	cluster11		jcf7180005416854	1	2395	Q5TZA2	Rootletin	XP_692550.3	PREDICTED: centrosome-associated protein CEP250 isoform X3 [Danio rerio]
g19850.t1	cluster11		jcf7180005413506	114808	117378	Q96MF2	SH3 and cysteine-rich domain-containing protein 3	NP_001003505.1	SH3 and cysteine-rich domain-containing protein 3 [Danio rerio]
g32585.t1	cluster11	chr2	jcf7180005416562s2t3u1	147780	151302	Q9Y5M8	Signal recognition particle receptor subunit beta	NP_001188152.1	signal recognition particle receptor, B subunit [Ictalurus punctatus]
g56602.t1	cluster11		jcf7180005416900	187883	188423	Q6NYN7	Solute carrier family 22 member 6	NP_001133356.1	Solute carrier family 22 member 6-A [Salmo salar]
g30739.t1	cluster11	chr4	jcf7180005416557s2t4	77642	79830	P35446	Spondin-1	NP_571590.1	spondin-1 precursor [Danio rerio]
g30741.t1	cluster11	chr4	jcf7180005416557s2t4	83777	89527	Q8VCC9	Spondin-1	EMP36812.1	Spondin-1 [Chelonia mydas]
g31816.t1	cluster11	chr12	jcf7180005416560s2t4	95628	100719	O97860	Tartrate-resistant acid phosphatase type 5	NP_001187490.1	tartrate-resistant acid phosphatase type 5 precursor [Ictalurus punctatus]
g43718.t1	cluster11	chr3	jcf7180005416819s1t1	2071730	2074146	Q7ZU45	Tetratricopeptide repeat protein 25	XP_003198130.1	PREDICTED: tetratricopeptide repeat protein 25-like [Danio rerio]
g37570.t1	cluster11	chr8	jcf7180005416802s1	31839	43224	Q12986	Transcriptional repressor NF-X1	XP_690559.3	PREDICTED: transcriptional repressor NF-X1-like [Danio rerio]
g47475.t1	cluster11	chr24	jcf7180005416828	6320360	6346397	Q80WC3	Trinucleotide repeat-containing gene 18 protein	XP_002661260.2	PREDICTED: trinucleotide repeat-containing gene 18 protein isoform X1 [Danio rerio]
g939.t1	cluster11		jcf7180005377151	1	18774	O75643	U5 small nuclear ribonucleoprotein 200 kDa helicase	NP_001116729.1	U5 small nuclear ribonucleoprotein 200 kDa helicase [Danio rerio]
g57399.t1	cluster11		jcf7180005416901	1171949	1196857	Q9NYU2	UDP-glucose:glycoprotein glucosyltransferase 1	NP_001071002.1	UDP-glucose:glycoprotein glucosyltransferase 1 precursor [Danio rerio]
g38850.t1	cluster11	chr5	jcf7180005416805s2	86926	88487	Q9NYU2	UDP-glucose:glycoprotein glucosyltransferase 1	XP_697781.2	PREDICTED: UDP-glucose:glycoprotein glucosyltransferase 2 [Danio rerio]
g27544.t1	cluster11	chr9	jcf7180005416245s1	238434	242787	Q9NYU2	UDP-glucose:glycoprotein glucosyltransferase 1	XP_697781.2	PREDICTED: UDP-glucose:glycoprotein glucosyltransferase 2 [Danio rerio]
g27654.t1	cluster11	chr9	jcf7180005416245s1	1997385	2007867	Q5I0K7	UDP-N-acetylglucosamine transferase subunit ALG13 homolog	NP_001188158.1	UDP-N-acetylglucosamine transferase subunit ALG13 homolog [Ictalurus punctatus]
g38238.t1	cluster11	chr13	jcf7180005416804s3	2009675	2061958	D3YX43	V-set and immunoglobulin domain-containing protein 10	XP_004564143.1	PREDICTED: titin-like [Maylandia zebra]
g40600.t1	cluster11	chr19	jcf7180005416809s2t2	3328301	3353038	Q7ZVM1	WASH complex subunit strumpellin	NP_956477.1	WASH complex subunit strumpellin [Danio rerio]
g15237.t1	cluster11	chr17	jcf7180005410427	191245	207013	Q7ZVR1	WD repeat-containing protein 75	Q7ZVR1.2	WD repeat-containing protein 75
g14755.t1	cluster110		jcf7180005410091	13789	18729	Q38PU8	Glutamate receptor 1	NP_991293.1	glutamate receptor, ionotropic, AMPA 1b precursor [Danio rerio]
g21611.t1	cluster110	chr9	jcf7180005414366	1325073	1335200	P19490	Glutamate receptor 1	AAI62505.1	Glutamate receptor, ionotropic, AMPA 1a [Danio rerio]
g26730.t1	cluster110		jcf7180005415926	1	8605	Q38PU8	Glutamate receptor 1	EPQ11738.1	Glutamate receptor 3 [Myotis brandtii]
g21616.t1	cluster110	chr9	jcf7180005414366	1372013	1379002	Q38PU8	Glutamate receptor 1	NP_991161.1	glutamate receptor, ionotropic, AMPA 1a precursor [Danio rerio]
g22791.t1	cluster110		jcf7180005415139	51060	56369	Q38PU8	Glutamate receptor 1	NP_991293.1	glutamate receptor, ionotropic, AMPA 1b precursor [Danio rerio]
g32837.t1	cluster110	chr9	jcf7180005416562s2t4u2	74155	99731	P42262	Glutamate receptor 2	AAL13229.1	AMPA receptor subunit 2b [Danio rerio]
g52176.t1	cluster110	chr29	jcf7180005416885s1	1940166	1954904	P42262	Glutamate receptor 2
g52177.t1	cluster110	chr29	jcf7180005416885s1	1957770	1958021	P23819	Glutamate receptor 2
g53078.t1	cluster110	chr22	jcf7180005416889s1	171984	186981	P42263	Glutamate receptor 3	ELK31985.1	Glutamate receptor 4 [Myotis davidii]
g53563.t1	cluster110	chr16	jcf7180005416890s1t4	1088137	1113627	Q9Z2W9	Glutamate receptor 3	NP_938174.1	glutamate receptor, ionotrophic, AMPA 3 precursor [Danio rerio]
g53563.t1	cluster110	chr9	jcf7180005416890s2	921036	946526	Q9Z2W9	Glutamate receptor 3	NP_938174.1	glutamate receptor, ionotrophic, AMPA 3 precursor [Danio rerio]
g39305.t1	cluster110		jcf7180005416806	705975	725032	P42263	Glutamate receptor 3	NP_938153.1	glutamate receptor, ionotropic, AMPA 3a precursor [Danio rerio]
g53562.t1	cluster110	chr16	jcf7180005416890s1t4	1072970	1080836	P42263	Glutamate receptor 3	EPQ11738.1	Glutamate receptor 3 [Myotis brandtii]
g53562.t1	cluster110	chr9	jcf7180005416890s2	905869	913735	P42263	Glutamate receptor 3	EPQ11738.1	Glutamate receptor 3 [Myotis brandtii]
g39303.t1	cluster110	chr23	jcf7180005416806s1t2	648003	648357	Q9Z2W9	Glutamate receptor 3	XP_004076534.1	PREDICTED: glutamate receptor 3-like isoform 2 [Oryzias latipes]
g38256.t1	cluster110	chr13	jcf7180005416804s3	2414796	2433603	P19493	Glutamate receptor 4	ELK31985.1	Glutamate receptor 4 [Myotis davidii]
g38259.t1	cluster110	chr13	jcf7180005416804s3	2449780	2477987	Q38PU5	Glutamate receptor 4	AAI62620.1	Glutamate receptor, ionotropic, AMPA 4b [Danio rerio]
g38257.t1	cluster110	chr13	jcf7180005416804s3	2444118	2445783	P19493	Glutamate receptor 4	NP_997917.1	glutamate receptor, ionotropic, AMPA 4b precursor [Danio rerio]
g53079.t1	cluster110	chr22	jcf7180005416889s1	195606	206859	P48058	Glutamate receptor 4	NP_999971.1	glutamate receptor, ionotropic, AMPA 4a precursor [Danio rerio]
g23178.t1	cluster110	chr5	jcf7180005415295	89552	110685	Q61627	Glutamate receptor ionotropic%2C delta-1	CAF95059.1	unnamed protein product [Tetraodon nigroviridis]
g14029.t1	cluster110	chr16	jcf7180005409644	38958	40211	Q62640	Glutamate receptor ionotropic%2C delta-1	XP_001333587.2	PREDICTED: glutamate receptor ionotropic, delta-1 [Danio rerio]
g32067.t1	cluster110	chr1	jcf7180005416561	4676526	4693923	Q13002	Glutamate receptor ionotropic%2C kainate 2	XP_683795.5	PREDICTED: glutamate receptor, ionotropic kainate 2 [Danio rerio]
g32151.t1	cluster110	chr1	jcf7180005416561	5735294	5741281	Q13003	Glutamate receptor ionotropic%2C kainate 3	XP_002664816.2	PREDICTED: glutamate receptor, ionotropic kainate 3-like [Danio rerio]
g48706.t1	cluster1100	chr24	jcf7180005416834	1160446	1170513	Q9D1A2	Cytosolic non-specific dipeptidase	AAH76079.1	CNDP dipeptidase 2 (metallopeptidase M20 family) [Danio rerio]
g45415.t1	cluster1100	chr12	jcf7180005416821s3t2	32665	36661	Q58WW2	DDB1- and CUL4-associated factor 6	XP_004551379.1	PREDICTED: DDB1- and CUL4-associated factor 6-like isoform X4 [Maylandia zebra]
g45415.t1	cluster1100	chr17	jcf7180005416821s2	12042402	12046398	Q58WW2	DDB1- and CUL4-associated factor 6	XP_004551379.1	PREDICTED: DDB1- and CUL4-associated factor 6-like isoform X4 [Maylandia zebra]
g57522.t1	cluster1100		jcf7180005416901	2795737	2799960	Q8N7N5	DDB1- and CUL4-associated factor 8	XP_003448570.1	PREDICTED: DDB1- and CUL4-associated factor 8-like [Oreochromis niloticus]
g17434.t1	cluster1100		jcf7180005411988	6360	23331	Q8N5D0	WD and tetratricopeptide repeats protein 1	NP_001124078.1	WD and tetratricopeptide repeats protein 1 [Danio rerio]
g7608.t1	cluster1100		jcf7180005402603	1	738	Q8N5D0	WD and tetratricopeptide repeats protein 1	XP_004560000.1	PREDICTED: WD and tetratricopeptide repeats protein 1-like [Maylandia zebra]
g34049.t1	cluster1101	chr11	jcf7180005416783s4t2	1412426	1415339	P21761	Thyrotropin-releasing hormone receptor	BAI65857.1	thyrotropin-releasing hormone receptor 3 [Oncorhynchus masou]
g50672.t1	cluster1101	chr1	jcf7180005416842	2806340	2810144	P34981	Thyrotropin-releasing hormone receptor	AAG31763.1	thyrotropin-releasing hormone receptor 1 [Catostomus commersonii]
g31214.t1	cluster1101	chr4	jcf7180005416557s2t5	10957	11352	P21761	Thyrotropin-releasing hormone receptor	AAG31764.1	thyrotropin-releasing hormone receptor 2 [Catostomus commersonii]
g48737.t1	cluster1101	chr24	jcf7180005416834	2079711	2083217	P34981	Thyrotropin-releasing hormone receptor	NP_001108160.1	thyrotropin-releasing hormone receptor 1 [Danio rerio]
g31215.t1	cluster1101	chr4	jcf7180005416557s2t5	11703	21163	P21761	Thyrotropin-releasing hormone receptor	AAG31764.1	thyrotropin-releasing hormone receptor 2 [Catostomus commersonii]
g17823.t1	cluster1102	chr18	jcf7180005412214	70322	81155	Q9H9B4	Sideroflexin-1	XP_003455218.1	PREDICTED: sideroflexin-1-like isoform X1 [Oreochromis niloticus]
g58130.t1	cluster1102		jcf7180005416903	3425563	3432030	A5A761	Sideroflexin-1	ADO27796.1	sideroflexin-1 [Ictalurus furcatus]
g36726.t1	cluster1102	chr5	jcf7180005416798s2t3	2655277	2663850	Q5EA43	Sideroflexin-2	NP_997895.1	sideroflexin-2 [Danio rerio]
g58148.t1	cluster1102		jcf7180005416903	3771482	3779473	Q925N0	Sideroflexin-5	NP_001230238.1	sideroflexin 5 [Danio rerio]
g27923.t1	cluster1102	chr9	jcf7180005416245s1	6766634	6769836	Q925N0	Sideroflexin-5	NP_001025334.1	sideroflexin-5 [Danio rerio]
g54168.t1	cluster1103	chr16	jcf7180005416890s1t4	13550394	13563366	A6NKX4	Putative solute carrier family 22 member 31	XP_004543336.1	PREDICTED: putative solute carrier family 22 member 31-like isoform X1 [Maylandia zebra]
g54168.t1	cluster1103	chr27	jcf7180005416890s3t1	9639780	9652752	A6NKX4	Putative solute carrier family 22 member 31	XP_004543336.1	PREDICTED: putative solute carrier family 22 member 31-like isoform X1 [Maylandia zebra]
g52966.t1	cluster1103	chr1	jcf7180005416887	4931320	4938771	Q9D9E0	Solute carrier family 22 member 17	XP_004569598.1	PREDICTED: solute carrier family 22 member 17-like [Maylandia zebra]
g17842.t1	cluster1103		jcf7180005412218	18319	30321	Q3UHH2	Solute carrier family 22 member 23	XP_004068264.1	PREDICTED: solute carrier family 22 member 23-like [Oryzias latipes]
g20463.t1	cluster1103		jcf7180005413869	10759	13117	Q3UHH2	Solute carrier family 22 member 23	XP_003437939.1	PREDICTED: solute carrier family 22 member 23-like [Oreochromis niloticus]
g17876.t1	cluster1104	chr29	jcf7180005412220	20292	34670	Q9TRY9	Beta-galactosidase	NP_001017547.1	beta-galactosidase precursor [Danio rerio]
g44738.t1	cluster1104	chr17	jcf7180005416821s1t1	173334	183869	Q5R7P4	Beta-galactosidase	NP_001116328.1	beta-galactosidase-1-like protein precursor [Danio rerio]
g47792.t1	cluster1104	chr25	jcf7180005416830	1576860	1585016	Q8IW92	Beta-galactosidase-1-like protein 2	XP_003459022.1	PREDICTED: beta-galactosidase-1-like protein 2-like [Oreochromis niloticus]
g47793.t1	cluster1104	chr25	jcf7180005416830	1585960	1587939	Q8IW92	Beta-galactosidase-1-like protein 2	XP_003459022.1	PREDICTED: beta-galactosidase-1-like protein 2-like [Oreochromis niloticus]
g19803.t1	cluster1104	chr29	jcf7180005413477	29400	31546	Q9CQX5	Claudin domain-containing protein 1	XP_004571269.1	PREDICTED: claudin domain-containing protein 1-like isoform X1 [Maylandia zebra]
g17883.t1	cluster1105	chr3	jcf7180005412223	87091	99729	Q4V922	Germ cell-specific gene 1-like protein	NP_001035065.1	germ cell-specific gene 1-like protein precursor [Danio rerio]
g36397.t1	cluster1105	chr5	jcf7180005416798s2t1	1349330	1358785	Q4V922	Germ cell-specific gene 1-like protein	XP_004569723.1	PREDICTED: germ cell-specific gene 1-like protein-like [Maylandia zebra]
g34819.t1	cluster1105	chr1	jcf7180005416790	2706141	2707531	Q4V922	Germ cell-specific gene 1-like protein	XP_001339086.3	PREDICTED: germ cell-specific gene 1-like protein-like [Danio rerio]
g44617.t1	cluster1105	chr12	jcf7180005416820	396443	403034	A4IIV4	Germ cell-specific gene 1-like protein	NP_001092222.1	uncharacterized protein LOC572203 precursor [Danio rerio]
g55748.t1	cluster1105	chr3	jcf7180005416895s2	5448012	5455143	Q4V922	Germ cell-specific gene 1-like protein	CAG02207.1	unnamed protein product [Tetraodon nigroviridis]
g45265.t1	cluster1106	chr17	jcf7180005416821s2	9041105	9041443	Q08821	Homeobox protein Hox-A1	NP_001133009.1	homeobox protein HoxC1ab [Salmo salar]
g17935.t1	cluster1106	chr24	jcf7180005412257	14847	16014	Q98SI1	Homeobox protein Hox-A1a	ABM73542.1	homeodomain protein [Megalobrama amblycephala]
g55831.t1	cluster1106	chr3	jcf7180005416895s2	7053065	7054764	Q90346	Homeobox protein Hox-B1	ACN65052.1	homeo box B1a [Megalobrama amblycephala]
g36580.t1	cluster1106	chr5	jcf7180005416798s2t3	107897	108771	Q90423	Homeobox protein Hox-B1b	NP_571217.2	homeobox protein Hox-B1b [Danio rerio]
g43001.t1	cluster1106	chr15	jcf7180005416817s2	1514746	1522975	Q98SH9	Homeobox protein Hox-C1a	NP_571606.1	homeobox protein Hox-C1a [Danio rerio]
g9939.t1	cluster1107		jcf7180005407470	1	9029	Q80W93	Hydrocephalus-inducing protein	NP_001152843.1	hydrocephalus inducing homolog [Gallus gallus]
g18193.t1	cluster1107		jcf7180005412476	4389	26414	Q4G0P3	Hydrocephalus-inducing protein homolog	NP_001107887.2	hydrocephalus inducing [Danio rerio]
g39.t1	cluster1107		jcf7180005376268	1	8153	Q4G0P3	Hydrocephalus-inducing protein homolog	NP_001107887.2	hydrocephalus inducing [Danio rerio]
g20944.t1	cluster1107	chr4	jcf7180005414039	23230	28664	Q4G0P3	Hydrocephalus-inducing protein homolog	NP_001107887.2	hydrocephalus inducing [Danio rerio]
g20947.t1	cluster1107	chr4	jcf7180005414039	37636	54195	Q4G0P3	Hydrocephalus-inducing protein homolog	EMP25540.1	Hydrocephalus-inducing protein like protein [Chelonia mydas]
g50592.t1	cluster1108	chr1	jcf7180005416842	1018622	1019686	Q801G2	Membrane progestin receptor alpha-B	NP_001187225.1	putative membrane progestin receptor alpha [Ictalurus punctatus]
g40105.t1	cluster1108	chr28	jcf7180005416808	3961766	3962836	Q865K9	Membrane progestin receptor beta	NP_001187119.1	putative membrane progestin receptor beta [Ictalurus punctatus]
g53972.t1	cluster1108	chr16	jcf7180005416890s1t4	8666010	8680656	Q6DC77	Membrane progestin receptor gamma-B	NP_001187120.1	putative membrane progestin receptor gamma [Ictalurus punctatus]
g53972.t1	cluster1108	chr27	jcf7180005416890s3t1	4755396	4770042	Q6DC77	Membrane progestin receptor gamma-B	NP_001187120.1	putative membrane progestin receptor gamma [Ictalurus punctatus]
g18298.t1	cluster1108	chr19	jcf7180005412568	54047	71087	Q6TCH4	Progestin and adipoQ receptor family member 6	XP_004568627.1	PREDICTED: progestin and adipoQ receptor family member 6-like isoform X1 [Maylandia zebra]
g40939.t1	cluster1108	chr8	jcf7180005416811	3555566	3556708	Q6ZVX9	Progestin and adipoQ receptor family member 9	XP_004086814.1	PREDICTED: progestin and adipoQ receptor family member 9-like [Oryzias latipes]
g18435.t1	cluster1109	chr6	jcf7180005412652	26537	31311	P47953	Galectin-3	XP_003962412.1	PREDICTED: galectin-3-like [Takifugu rubripes]
g56543.t1	cluster1109		jcf7180005416899	4726118	4741664	O00214	Galectin-8	XP_003446254.1	PREDICTED: galectin-8-like isoform X1 [Oreochromis niloticus]
g40045.t1	cluster1109	chr28	jcf7180005416808	2649324	2657635	Q62665	Galectin-8	NP_001133778.1	Galectin-8 [Salmo salar]
g47878.t1	cluster1109	chr25	jcf7180005416830	2462116	2510140	P21359	Neurofibromin	XP_692937.4	PREDICTED: neurofibromin isoform X3 [Danio rerio]
g52673.t1	cluster1109	chr22	jcf7180005416885s3	8775052	8817189	P21359	Neurofibromin	XP_002664692.1	PREDICTED: neurofibromin [Danio rerio]
g55573.t1	cluster111	chr3	jcf7180005416895s2	2057154	2075277	D4ACP5	ATP-dependent DNA helicase Q5	XP_694922.4	PREDICTED: ATP-dependent DNA helicase Q5 isoform X2 [Danio rerio]
g47479.t1	cluster111	chr24	jcf7180005416828	6413931	6426470	A1L272	Equilibrative nucleoside transporter 4	NP_001074041.1	equilibrative nucleoside transporter 4 [Danio rerio]
g56992.t1	cluster111		jcf7180005416900	6312081	6359097	O89026	Roundabout homolog 1	XP_004558298.1	PREDICTED: roundabout homolog 1-like isoform X2 [Maylandia zebra]
g18048.t1	cluster111	chr22	jcf7180005412374	1	30753	O55005	Roundabout homolog 1	XP_004558300.1	PREDICTED: roundabout homolog 1-like isoform X4 [Maylandia zebra]
g56991.t1	cluster111		jcf7180005416900	6234741	6291030	Q9HCK4	Roundabout homolog 2	XP_003450506.1	PREDICTED: roundabout homolog 2-like [Oreochromis niloticus]
g57222.t1	cluster111		jcf7180005416900	10334256	10376947	Q9HCK4	Roundabout homolog 2	CAM60061.1	robo3 [Danio rerio]
g18057.t1	cluster111	chr22	jcf7180005412374	98445	127135	Q9HCK4	Roundabout homolog 2	NP_571708.1	roundabout homolog 2 precursor [Danio rerio]
g52377.t1	cluster111	chr22	jcf7180005416885s3	2744225	2771160	Q7TPD3	Roundabout homolog 2
g18059.t1	cluster111	chr22	jcf7180005412374	131339	143673	Q7TPD3	Roundabout homolog 2	NP_571708.1	roundabout homolog 2 precursor [Danio rerio]
g52378.t1	cluster111	chr22	jcf7180005416885s3	2787270	2792871	Q7TPD3	Roundabout homolog 2
g18054.t1	cluster111	chr22	jcf7180005412374	60294	79751	Q9HCK4	Roundabout homolog 2	XP_004558304.1	PREDICTED: roundabout homolog 2-like isoform X4 [Maylandia zebra]
g18056.t1	cluster111	chr22	jcf7180005412374	86930	92834	Q9HCK4	Roundabout homolog 2	NP_571708.1	roundabout homolog 2 precursor [Danio rerio]
g57220.t1	cluster111		jcf7180005416900	10321802	10331873	Q9Z2I4	Roundabout homolog 3	AAK28043.1	transmembrane receptor Roundabout3 [Danio rerio]
g57219.t1	cluster111		jcf7180005416900	10294652	10309855	Q80W87	Roundabout homolog 4	XP_689255.3	PREDICTED: roundabout homolog 1 isoform X2 [Danio rerio]
g49582.t1	cluster1110	chr20	jcf7180005416838	6312104	6318805	Q7SXF1	7-dehydrocholesterol reductase	NP_958487.1	7-dehydrocholesterol reductase [Danio rerio]
g49035.t1	cluster1110	chr25	jcf7180005416836s2t1	384645	403323	Q71KT5	Delta(14)-sterol reductase	NP_001008597.1	delta(14)-sterol reductase [Danio rerio]
g50136.t1	cluster1110	chr28	jcf7180005416840s5t2	17630	22819	Q14739	Lamin-B receptor	NP_001002720.1	lamin-B receptor [Danio rerio]
g18437.t1	cluster1110	chr6	jcf7180005412652	39136	42199	Q5RDB5	Protein cornichon homolog 1	XP_004835568.1	PREDICTED: protein cornichon homolog isoform X1 [Heterocephalus glaber]
g9080.t1	cluster1110	chr28	jcf7180005407026	23600	27365	Q6ZWS4	Protein cornichon homolog 3	XP_003455640.1	PREDICTED: hypothetical protein LOC100708389 [Oreochromis niloticus]
g32056.t1	cluster1111	chr1	jcf7180005416561	4369290	4423685	F1NTD6	Activating signal cointegrator 1 complex subunit 3	XP_003454919.1	PREDICTED: activating signal cointegrator 1 complex subunit 3 isoform X1 [Oreochromis niloticus]
g53478.t1	cluster1111	chr22	jcf7180005416890s1t3	436035	461762	A2RUV5	Probable ATP-dependent DNA helicase HFM1	XP_001919555.3	PREDICTED: probable ATP-dependent DNA helicase HFM1 [Danio rerio]
g18555.t1	cluster1111		jcf7180005412757	24020	31602	O75643	U5 small nuclear ribonucleoprotein 200 kDa helicase	NP_001116729.1	U5 small nuclear ribonucleoprotein 200 kDa helicase [Danio rerio]
g18875.t1	cluster1111		jcf7180005412929	15277	26169	O75643	U5 small nuclear ribonucleoprotein 200 kDa helicase	NP_001116729.1	U5 small nuclear ribonucleoprotein 200 kDa helicase [Danio rerio]
g18556.t1	cluster1111		jcf7180005412757	33896	39823	F1LNJ2	U5 small nuclear ribonucleoprotein 200 kDa helicase	XP_004544290.1	PREDICTED: U5 small nuclear ribonucleoprotein 200 kDa helicase-like [Maylandia zebra]
g7162.t1	cluster1112		jcf7180005402010	7544	14613	O95931	Chromobox protein homolog 7	NP_001017853.1	chromobox homolog 7a [Danio rerio]
g43247.t1	cluster1112	chr12	jcf7180005416818s1t1	974897	977588	Q9QXV1	Chromobox protein homolog 8	AAI54356.1	Zgc:111978 [Danio rerio]
g43248.t1	cluster1112	chr12	jcf7180005416818s1t1	991796	998573	O00257	E3 SUMO-protein ligase CBX4	AAI70287.1	Chromobox homolog 4 (Polycomb) [Xenopus laevis]
g55680.t1	cluster1112	chr3	jcf7180005416895s2	4110043	4114524	O55187	E3 SUMO-protein ligase CBX4	AAI71350.1	Chromobox homolog 4 (Pc class homolog, Drosophila) [Danio rerio]
g55681.t1	cluster1112	chr3	jcf7180005416895s2	4123499	4133313	Q641Q3	Meteorin-like protein	XP_004558395.1	PREDICTED: meteorin-like protein-like [Maylandia zebra]
g29978.t1	cluster1113	chr15	jcf7180005416556	1258017	1282155	Q96PM9	Zinc finger protein 385A	XP_001921750.2	PREDICTED: zinc finger protein 385A-like [Danio rerio]
g18814.t1	cluster1113	chr5	jcf7180005412891	34603	45607	Q8BXJ8	Zinc finger protein 385B	XP_003441971.1	PREDICTED: hypothetical protein LOC100706998 [Oreochromis niloticus]
g25100.t1	cluster1113	chr17	jcf7180005415866	893891	911823	Q6PBT9	Zinc finger protein 385B	NP_997958.1	zinc finger protein 385B [Danio rerio]
g43723.t1	cluster1113	chr3	jcf7180005416819s1t1	2113583	2138939	Q6AXX3	Zinc finger protein 385D	XP_001921908.1	PREDICTED: zinc finger protein 385C isoform X1 [Danio rerio]
g40510.t1	cluster1113	chr19	jcf7180005416809s2t2	1536614	1541916	Q9H6B1	Zinc finger protein 385D	XP_001338404.3	PREDICTED: zinc finger protein 385D-like, partial [Danio rerio]
g26895.t1	cluster1114		jcf7180005416011	1567	3132	Q6SJQ7	CMRF35-like molecule 1	XP_002660995.2	PREDICTED: polymeric immunoglobulin receptor-like [Danio rerio]
g9332.t1	cluster1114		jcf7180005407178	1	2705	Q8VCH2	CMRF35-like molecule 5	XP_002660997.2	PREDICTED: polymeric immunoglobulin receptor-like [Danio rerio]
g19051.t1	cluster1114		jcf7180005413016	40642	42958	P61805	Dolichyl-diphosphooligosaccharide--protein glycosyltransferase subunit DAD1	NP_001187704.1	dolichyl-diphosphooligosaccharide--protein glycosyltransferase subunit DAD1 [Ictalurus punctatus]
g33773.t1	cluster1114	chr2	jcf7180005416782	3060809	3074962	Q29036	Dolichyl-diphosphooligosaccharide--protein glycosyltransferase subunit DAD1	XP_002664574.2	PREDICTED: polymeric immunoglobulin receptor-like [Danio rerio]
g33772.t1	cluster1114	chr2	jcf7180005416782	2992714	3027085	O70570	Polymeric immunoglobulin receptor	XP_002664574.2	PREDICTED: polymeric immunoglobulin receptor-like [Danio rerio]
g30608.t1	cluster1115	chr11	jcf7180005416557s1	185383	187620	Q6UXK5	Leucine-rich repeat neuronal protein 1	XP_003199104.1	PREDICTED: leucine-rich repeat neuronal protein 1 [Danio rerio]
g54831.t1	cluster1115	chr7	jcf7180005416893s1	1480075	1480953	A0N0X6	Leucine-rich repeat neuronal protein 1	NP_001124166.1	leucine-rich repeat neuronal protein 1 precursor [Danio rerio]
g29195.t1	cluster1115	chr21	jcf7180005416432s3t1	844724	846322	O75325	Leucine-rich repeat neuronal protein 2	XP_686312.1	PREDICTED: leucine-rich repeat neuronal protein 2-like [Danio rerio]
g36021.t1	cluster1115	chr23	jcf7180005416795s2	5869801	5871921	Q9H3W5	Leucine-rich repeat neuronal protein 3	XP_003201600.1	PREDICTED: leucine-rich repeat neuronal protein 3-like [Danio rerio]
g49909.t1	cluster1115	chr9	jcf7180005416839	1934615	1935659	Q5R482	Leucine-rich repeat neuronal protein 3	CAP07980.1	unnamed protein product [Danio rerio]
g46669.t1	cluster1116		jcf7180005416827s4t3	58759	59610	Q2WF71	Leucine-rich repeat and fibronectin type III domain-containing protein 1	XP_004558208.1	PREDICTED: leucine-rich repeat and fibronectin type III domain-containing protein 1-like [Maylandia zebra]
g24311.t1	cluster1116	chr28	jcf7180005415743	63115	64038	Q9ULH4	Leucine-rich repeat and fibronectin type-III domain-containing protein 2	XP_686794.3	PREDICTED: leucine-rich repeat and fibronectin type-III domain-containing protein 2-like [Danio rerio]
g56501.t1	cluster1116		jcf7180005416899	3705754	3706710	Q9BE71	Leucine-rich repeat and fibronectin type-III domain-containing protein 2	XP_001338275.1	PREDICTED: leucine-rich repeat and fibronectin type-III domain-containing protein 2-like [Danio rerio]
g30946.t1	cluster1116	chr4	jcf7180005416557s2t4	4220403	4220954	Q9BTN0	Leucine-rich repeat and fibronectin type-III domain-containing protein 3	XP_002667490.2	PREDICTED: leucine-rich repeat and fibronectin type III domain-containing protein 1-like protein-like [Danio rerio]
g19641.t1	cluster1116	chr16	jcf7180005413366	78095	79039	Q96NI6	Leucine-rich repeat and fibronectin type-III domain-containing protein 5	XP_001921674.1	PREDICTED: leucine-rich repeat and fibronectin type-III domain-containing protein 5 [Danio rerio]
g19801.t1	cluster1117	chr29	jcf7180005413477	1	10401	Q6PCJ1	Dynactin subunit 1	NP_001070680.1	dynactin 1a [Danio rerio]
g58227.t1	cluster1117		jcf7180005416903	5151468	5179695	Q6PCJ1	Dynactin subunit 1	XP_001342673.2	PREDICTED: dynactin subunit 1 [Danio rerio]
g58229.t1	cluster1117		jcf7180005416903	5193657	5202986	Q14203	Dynactin subunit 1	XP_001342673.2	PREDICTED: dynactin subunit 1 [Danio rerio]
g3048.t1	cluster1117		jcf7180005384464	1	822	P28023	Dynactin subunit 1	XP_001342673.2	PREDICTED: dynactin subunit 1 [Danio rerio]
g5124.t1	cluster1117		jcf7180005398512	1	3048	P35458	Dynactin subunit 1	AAH54565.1	LOC407638 protein [Danio rerio]
g19847.t1	cluster1118		jcf7180005413506	44729	52898	Q61990	Poly(rC)-binding protein 2	NP_001188110.1	poly(rC)-binding protein 2 [Ictalurus punctatus]
g44952.t1	cluster1118	chr17	jcf7180005416821s2	2710831	2716068	P57722	Poly(rC)-binding protein 3	XP_003895414.1	PREDICTED: poly(rC)-binding protein 3-like, partial [Papio anubis]
g44953.t1	cluster1118	chr17	jcf7180005416821s2	2732060	2733090	P57721	Poly(rC)-binding protein 3	CAG01336.1	unnamed protein product [Tetraodon nigroviridis]
g39026.t1	cluster1118	chr21	jcf7180005416805s3	3116324	3153958	P57724	Poly(rC)-binding protein 4	NP_998282.1	poly(rC)-binding protein 4 [Danio rerio]
g58095.t1	cluster1118		jcf7180005416903	2844081	2850174	P57723	Poly(rC)-binding protein 4	XP_003963759.1	PREDICTED: poly(rC)-binding protein 3-like [Takifugu rubripes]
g9285.t1	cluster1119		jcf7180005407143	5402	7368	Q92161	Cyclin-A1	ACA24500.1	cyclin A [Cyprinus carpio]
g42089.t1	cluster1119	chr9	jcf7180005416815s2	3176428	3180843	P37881	Cyclin-A2	AAF82778.1	cyclin A2 [Carassius auratus]
g20713.t1	cluster1119	chr3	jcf7180005413976	709237	723834	Q6NYX6	Cyclin-F	NP_996931.1	cyclin-F [Danio rerio]
g35402.t1	cluster1119	chr14	jcf7180005416792	2809495	2812577	Q92162	G2/mitotic-specific cyclin-B1	AAH45492.1	Cyclin B1 [Danio rerio]
g54147.t1	cluster1119	chr16	jcf7180005416890s1t4	13059645	13062255	Q60FX9	G2/mitotic-specific cyclin-B2	Q60FX9.1	G2/mitotic-specific cyclin-B2
g54147.t1	cluster1119	chr27	jcf7180005416890s3t1	9149031	9151641	Q60FX9	G2/mitotic-specific cyclin-B2	Q60FX9.1	G2/mitotic-specific cyclin-B2
g27705.t1	cluster112	chr9	jcf7180005416245s1	3022762	3056220	Q9QZW0	Probable phospholipid-transporting ATPase 11C	XP_002664465.2	PREDICTED: probable phospholipid-transporting ATPase IG [Danio rerio]
g5466.t1	cluster112		jcf7180005398782	1	1423	A3FIN4	Probable phospholipid-transporting ATPase FetA	XP_003440298.1	PREDICTED: probable phospholipid-transporting ATPase ID-like [Oreochromis niloticus]
g3879.t1	cluster112		jcf7180005390003	1	507	A3FIN4	Probable phospholipid-transporting ATPase FetA	XP_003975227.1	PREDICTED: probable phospholipid-transporting ATPase ID-like [Takifugu rubripes]
g3637.t1	cluster112		jcf7180005387913	1	324	A3FIN4	Probable phospholipid-transporting ATPase FetA	XP_691903.2	PREDICTED: probable phospholipid-transporting ATPase ID [Danio rerio]
g27935.t1	cluster112	chr9	jcf7180005416245s1	6898771	6917716	Q29449	Probable phospholipid-transporting ATPase IA	XP_003445305.1	PREDICTED: probable phospholipid-transporting ATPase IA [Oreochromis niloticus]
g27932.t1	cluster112	chr9	jcf7180005416245s1	6860856	6882405	P70704	Probable phospholipid-transporting ATPase IA	XP_003970671.1	PREDICTED: probable phospholipid-transporting ATPase IA-like [Takifugu rubripes]
g27931.t1	cluster112	chr9	jcf7180005416245s1	6836717	6844807	Q29449	Probable phospholipid-transporting ATPase IA	XP_002664502.2	PREDICTED: probable phospholipid-transporting ATPase IA [Danio rerio]
g51255.t1	cluster112	chr19	jcf7180005416880	3907598	3957256	P98200	Probable phospholipid-transporting ATPase IB	XP_004938848.1	PREDICTED: probable phospholipid-transporting ATPase IB isoform X11 [Gallus gallus]
g37461.t1	cluster112	chr13	jcf7180005416801	852613	869978	Q148W0	Probable phospholipid-transporting ATPase IC	XP_003978792.1	PREDICTED: probable phospholipid-transporting ATPase IC-like [Takifugu rubripes]
g21131.t1	cluster112	chr20	jcf7180005414046	8799	33000	Q148W0	Probable phospholipid-transporting ATPase IC	CAK10956.1	novel protein similar to vertebrate ATPase family [Danio rerio]
g16488.t1	cluster112	chr1	jcf7180005411391	31284	53615	P98198	Probable phospholipid-transporting ATPase ID	XP_004541354.1	PREDICTED: probable phospholipid-transporting ATPase ID-like isoform X2 [Maylandia zebra]
g13924.t1	cluster112	chr25	jcf7180005409578	29810	40416	P98199	Probable phospholipid-transporting ATPase ID	XP_691903.2	PREDICTED: probable phospholipid-transporting ATPase ID [Danio rerio]
g16487.t1	cluster112	chr1	jcf7180005411391	19957	27693	P98198	Probable phospholipid-transporting ATPase ID	XP_003200229.1	PREDICTED: probable phospholipid-transporting ATPase ID-like, partial [Danio rerio]
g34499.t1	cluster112	chr20	jcf7180005416786	472543	507677	Q9Y2G3	Probable phospholipid-transporting ATPase IF	XP_004943501.1	PREDICTED: probable phospholipid-transporting ATPase IF isoform X9 [Gallus gallus]
g37057.t1	cluster112	chr10	jcf7180005416799	2158219	2185939	P98196	Probable phospholipid-transporting ATPase IH	XP_691382.3	PREDICTED: probable phospholipid-transporting ATPase IH [Danio rerio]
g37056.t1	cluster112	chr10	jcf7180005416799	2134439	2157552	P98196	Probable phospholipid-transporting ATPase IH	XP_691382.3	PREDICTED: probable phospholipid-transporting ATPase IH [Danio rerio]
g11113.t1	cluster112	chr26	jcf7180005408071	1	10384	Q8TF62	Probable phospholipid-transporting ATPase IM	XP_002662029.2	PREDICTED: probable phospholipid-transporting ATPase ID, partial [Danio rerio]
g9048.t1	cluster112	chr18	jcf7180005407010	72953	87182	Q8TF62	Probable phospholipid-transporting ATPase IM	XP_687715.3	PREDICTED: probable phospholipid-transporting ATPase ID-like [Danio rerio]
g22467.t1	cluster112	chr26	jcf7180005414903	1	4444	Q8TF62	Probable phospholipid-transporting ATPase IM	XP_002662029.2	PREDICTED: probable phospholipid-transporting ATPase ID, partial [Danio rerio]
g8067.t1	cluster112	chr7	jcf7180005404067	15152	35293	O60312	Probable phospholipid-transporting ATPase VA	XP_695556.2	PREDICTED: probable phospholipid-transporting ATPase VA [Danio rerio]
g8066.t1	cluster112	chr7	jcf7180005404067	4831	14824	O54827	Probable phospholipid-transporting ATPase VA	XP_695556.2	PREDICTED: probable phospholipid-transporting ATPase VA [Danio rerio]
g58202.t1	cluster112		jcf7180005416903	4789988	4822796	Q9P241	Probable phospholipid-transporting ATPase VD	NP_001139079.1	probable phospholipid-transporting ATPase VD [Danio rerio]
g5704.t1	cluster112		jcf7180005399243	5855	21786	Q8K2X1	Probable phospholipid-transporting ATPase VD	XP_692383.4	PREDICTED: probable phospholipid-transporting ATPase VB [Danio rerio]
g58216.t1	cluster1120		jcf7180005416903	4982999	5017159	O60502	Bifunctional protein NCOAT	XP_004555904.1	PREDICTED: bifunctional protein NCOAT-like isoform X2 [Maylandia zebra]
g41109.t1	cluster1120	chr8	jcf7180005416811	7261243	7276590	Q8VIJ5	Bifunctional protein NCOAT	XP_003198995.1	PREDICTED: bifunctional protein NCOAT-like [Danio rerio]
g49506.t1	cluster1120	chr20	jcf7180005416838	4770447	4779851	Q9EQQ9	Bifunctional protein NCOAT	XP_700241.2	PREDICTED: bifunctional protein NCOAT-like [Danio rerio]
g57824.t1	cluster1120		jcf7180005416901	7736840	7764513	Q865B6	Peroxisome proliferator-activated receptor gamma coactivator 1-alpha	AEL21373.1	proliferator-activated receptor gamma coactivator 1 alpha [Schizothorax prenanti]
g49505.t1	cluster1120	chr20	jcf7180005416838	4759281	4768691	Q6NZN1	Peroxisome proliferator-activated receptor gamma coactivator-related protein 1	XP_003199581.1	PREDICTED: hypothetical protein LOC449943 [Danio rerio]
g45513.t1	cluster1121	chr12	jcf7180005416821s3t2	2302850	2317563	Q7Z460	CLIP-associating protein 1	XP_004563164.1	PREDICTED: CLIP-associating protein 1-like isoform X1 [Maylandia zebra]
g45513.t1	cluster1121	chr17	jcf7180005416821s3t1	272879	287592	Q7Z460	CLIP-associating protein 1	XP_004563164.1	PREDICTED: CLIP-associating protein 1-like isoform X1 [Maylandia zebra]
g49538.t1	cluster1121	chr20	jcf7180005416838	5224674	5268811	Q7Z460	CLIP-associating protein 1	XP_004562578.1	PREDICTED: CLIP-associating protein 1-like isoform X4 [Maylandia zebra]
g45514.t1	cluster1121	chr12	jcf7180005416821s3t2	2321363	2344772	Q80TV8	CLIP-associating protein 1	XP_004563164.1	PREDICTED: CLIP-associating protein 1-like isoform X1 [Maylandia zebra]
g45514.t1	cluster1121	chr17	jcf7180005416821s3t1	291392	314801	Q80TV8	CLIP-associating protein 1	XP_004563164.1	PREDICTED: CLIP-associating protein 1-like isoform X1 [Maylandia zebra]
g49537.t1	cluster1121	chr20	jcf7180005416838	5212037	5217781	Q4U0G1	CLIP-associating protein 1-A	CAG00862.1	unnamed protein product [Tetraodon nigroviridis]
g47281.t1	cluster1121	chr24	jcf7180005416828	2764157	2817526	Q6NYW6	CLIP-associating protein 2	XP_005014569.1	PREDICTED: CLIP-associating protein 2 isoform X2 [Anas platyrhynchos]
g31310.t1	cluster1122	chr29	jcf7180005416558	1087174	1098701	A1XQX0	Neurexin-1a	NP_001073490.1	neurexin 1a precursor [Danio rerio]
g28833.t1	cluster1122	chr5	jcf7180005416428s1	3480395	3482771	A1XQX0	Neurexin-1a	NP_001073490.1	neurexin 1a precursor [Danio rerio]
g22918.t1	cluster1122	chr29	jcf7180005415193	60697	61853	Q9P2S2	Neurexin-2	XP_003450413.1	PREDICTED: neurexin-2-alpha-like [Oreochromis niloticus]
g26624.t1	cluster1122	chr13	jcf7180005415884	509462	510193	Q63374	Neurexin-2	NP_001073439.1	neurexin 2a precursor [Danio rerio]
g20348.t1	cluster1122	chr16	jcf7180005413840	4591	5301	A1XQX8	Neurexin-3a	AAI54343.1	Nrxn3a protein [Danio rerio]
g20657.t1	cluster1123		jcf7180005413969	1875	3023	O42202	Neurogenic differentiation factor 1	NP_571053.1	neurogenic differentiation factor 1 [Danio rerio]
g41834.t1	cluster1123		jcf7180005416815s1	72130	73206	Q9W6C8	Neurogenic differentiation factor 2	AAI62129.1	Neurogenic differentiation 2 [Danio rerio]
g29974.t1	cluster1123	chr15	jcf7180005416556	1172086	1173138	P79766	Neurogenic differentiation factor 4	NP_739568.1	neurogenic differentiation factor 4 [Danio rerio]
g32034.t1	cluster1123	chr1	jcf7180005416561	4124713	4125729	Q6NYU3	Neurogenic differentiation factor 6-A	Q6NYU3.1	Neurogenic differentiation factor 6-A; Short=NeuroD6-A
g33758.t1	cluster1123	chr2	jcf7180005416782	2725093	2726046	Q9W6C7	Neurogenic differentiation factor 6-B	Q9W6C7.3	Neurogenic differentiation factor 6-B; Short=NeuroD6-B
g20857.t1	cluster1124	chr3	jcf7180005414013	11024	12898	P48437	Prospero homeobox protein 1	NP_571480.2	prospero homeobox protein 1 [Danio rerio]
g21345.t1	cluster1124	chr16	jcf7180005414245	361510	376844	P48437	Prospero homeobox protein 1	ABN03942.1	prospero-related homeobox protein [Carassius auratus]
g20859.t1	cluster1124	chr3	jcf7180005414013	23882	35639	Q92786	Prospero homeobox protein 1	NP_001155232.1	prospero-related homeobox protein 1a [Oryzias latipes]
g43832.t1	cluster1124	chr16	jcf7180005416819s2t1u2	317804	327914	P48437	Prospero homeobox protein 1	XP_004540774.1	PREDICTED: prospero homeobox protein 1-like [Maylandia zebra]
g40826.t1	cluster1124	chr8	jcf7180005416811	1716533	1719556	Q92786	Prospero homeobox protein 1	NP_001165058.1	prospero-related homeobox gene 1b [Danio rerio]
g21015.t1	cluster1125	chr4	jcf7180005414039	1094050	1100511	Q9W734	Mothers against decapentaplegic homolog 6	XP_003440497.1	PREDICTED: mothers against decapentaplegic homolog 6-like [Oreochromis niloticus]
g53999.t1	cluster1125	chr16	jcf7180005416890s1t4	9252001	9260793	Q9W734	Mothers against decapentaplegic homolog 6	NP_001019981.2	SMAD family member 6a [Danio rerio]
g53999.t1	cluster1125	chr27	jcf7180005416890s3t1	5341387	5350179	Q9W734	Mothers against decapentaplegic homolog 6	NP_001019981.2	SMAD family member 6a [Danio rerio]
g21016.t1	cluster1125	chr4	jcf7180005414039	1117662	1119208	O35182	Mothers against decapentaplegic homolog 6	XP_003440497.1	PREDICTED: mothers against decapentaplegic homolog 6-like [Oreochromis niloticus]
g37472.t1	cluster1125	chr13	jcf7180005416801	987604	988164	O15105	Mothers against decapentaplegic homolog 7	NP_778257.2	mothers against decapentaplegic homolog 7 [Danio rerio]
g37470.t1	cluster1125	chr13	jcf7180005416801	965269	974927	O15105	Mothers against decapentaplegic homolog 7	AEM54146.1	Smad7 [Oncorhynchus mykiss]
g34777.t1	cluster1126	chr1	jcf7180005416790	2017661	2041351	Q9P2G1	Ankyrin repeat and IBR domain-containing protein 1	XP_689771.3	PREDICTED: ankyrin repeat and IBR domain-containing protein 1 [Danio rerio]
g33503.t1	cluster1126	chr20	jcf7180005416779	111459	119066	Q6PFJ9	E3 ubiquitin-protein ligase arih1	XP_004010935.1	PREDICTED: E3 ubiquitin-protein ligase ARIH1 [Ovis aries]
g21044.t1	cluster1126	chr4	jcf7180005414039	1518368	1520934	Q6PFJ9	E3 ubiquitin-protein ligase arih1	NP_956052.1
g21043.t1	cluster1126	chr4	jcf7180005414039	1494215	1506016	Q6NW85	E3 ubiquitin-protein ligase arih1l	CAF98343.1	unnamed protein product [Tetraodon nigroviridis]
g34002.t1	cluster1126	chr11	jcf7180005416783s4t2	259797	275851	Q9Z1K6	E3 ubiquitin-protein ligase ARIH2	ACI33785.1	ariadne-2 homolog [Salmo salar]
g51725.t1	cluster1127	chr18	jcf7180005416882	5731001	5744412	Q9QY42	Prosaposin receptor GPR37
g26914.t1	cluster1127		jcf7180005416020	2745	4803	O15354	Prosaposin receptor GPR37	NP_001137521.1	G protein-coupled receptor 37b precursor [Danio rerio]
g26915.t1	cluster1127		jcf7180005416020	13499	14164	O15354	Prosaposin receptor GPR37	NP_001137521.1	G protein-coupled receptor 37b precursor [Danio rerio]
g21171.t1	cluster1127		jcf7180005414068	1	2905	Q99JG2	Prosaposin receptor GPR37L1	XP_695545.3	PREDICTED: G protein-coupled receptor 37 like 1a [Danio rerio]
g34184.t1	cluster1127	chr11	jcf7180005416783s4t2	4319694	4323913	O60883	Prosaposin receptor GPR37L1	XP_696192.2	PREDICTED: G protein-coupled receptor 37 like 1b [Danio rerio]
g40329.t1	cluster1128		jcf7180005416809	762674	801836	P49418	Amphiphysin	NP_957125.1	amphiphysin [Danio rerio]
g7827.t1	cluster1128		jcf7180005403564	1	2202	Q68FR2	Bridging integrator 2	XP_003442701.1	PREDICTED: bridging integrator 2-like isoform X1 [Oreochromis niloticus]
g4609.t1	cluster1128		jcf7180005398207	10723	15409	Q9UBW5	Bridging integrator 2	NP_001007422.1	bridging integrator 2a [Danio rerio]
g21193.t1	cluster1128	chr12	jcf7180005414081	47964	60068	O00499	Myc box-dependent-interacting protein 1	NP_001004602.1	bridging integrator 1 [Danio rerio]
g45103.t1	cluster1128	chr17	jcf7180005416821s2	5204747	5216577	O08839	Myc box-dependent-interacting protein 1	XP_001921434.3	PREDICTED: myc box-dependent-interacting protein 1-like [Danio rerio]
g43869.t1	cluster1129	chr16	jcf7180005416819s2t1u2	968233	977972	Q7Z699	Sprouty-related%2C EVH1 domain-containing protein 1	XP_003442887.1	PREDICTED: sprouty-related, EVH1 domain-containing protein 1-like [Oreochromis niloticus]
g9715.t1	cluster1129		jcf7180005407381	33172	33879	Q7Z699	Sprouty-related%2C EVH1 domain-containing protein 1	XP_004560538.1	PREDICTED: sprouty-related, EVH1 domain-containing protein 1-like [Maylandia zebra]
g9713.t1	cluster1129		jcf7180005407381	18732	22130	Q924S8	Sprouty-related%2C EVH1 domain-containing protein 1	XP_004560538.1	PREDICTED: sprouty-related, EVH1 domain-containing protein 1-like [Maylandia zebra]
g24571.t1	cluster1129		jcf7180005415795	5149	14350	Q7Z698	Sprouty-related%2C EVH1 domain-containing protein 2	XP_004538687.1	PREDICTED: sprouty-related, EVH1 domain-containing protein 2-like isoform X1 [Maylandia zebra]
g22719.t1	cluster1129		jcf7180005415072	10714	19815	Q7Z698	Sprouty-related%2C EVH1 domain-containing protein 2	XP_003413591.1	PREDICTED: sprouty-related, EVH1 domain-containing protein 2-like [Loxodonta africana]
g7594.t1	cluster113		jcf7180005402563	1	796	A4IFA3	General transcription factor II-I repeat domain-containing protein 2	XP_004911439.1	PREDICTED: general transcription factor II-I repeat domain-containing protein 2-like [Xenopus (Silurana) tropicalis]
g7879.t1	cluster113		jcf7180005403639	732	1201	A4IFA3	General transcription factor II-I repeat domain-containing protein 2	XP_004911439.1	PREDICTED: general transcription factor II-I repeat domain-containing protein 2-like [Xenopus (Silurana) tropicalis]
g7664.t1	cluster113		jcf7180005402759	1	948	A4IFA3	General transcription factor II-I repeat domain-containing protein 2	XP_004911439.1	PREDICTED: general transcription factor II-I repeat domain-containing protein 2-like [Xenopus (Silurana) tropicalis]
g6322.t1	cluster113		jcf7180005399957	282	1141	A4IFA3	General transcription factor II-I repeat domain-containing protein 2	XP_004911439.1	PREDICTED: general transcription factor II-I repeat domain-containing protein 2-like [Xenopus (Silurana) tropicalis]
g1248.t1	cluster113		jcf7180005377736	1	642	A4IFA3	General transcription factor II-I repeat domain-containing protein 2	XP_004911439.1	PREDICTED: general transcription factor II-I repeat domain-containing protein 2-like [Xenopus (Silurana) tropicalis]
g10400.t1	cluster113		jcf7180005407698	50154	52674	Q86UP8	General transcription factor II-I repeat domain-containing protein 2A	XP_004911439.1	PREDICTED: general transcription factor II-I repeat domain-containing protein 2-like [Xenopus (Silurana) tropicalis]
g14371.t1	cluster113		jcf7180005409895	2747	4544	Q86UP8	General transcription factor II-I repeat domain-containing protein 2A	XP_003419477.1	PREDICTED: general transcription factor II-I repeat domain-containing protein 2-like [Loxodonta africana]
g186.t1	cluster113		jcf7180005376359	15381	17277	Q86UP8	General transcription factor II-I repeat domain-containing protein 2A	XP_004077286.1	PREDICTED: general transcription factor II-I repeat domain-containing protein 2-like [Oryzias latipes]
g1812.t1	cluster113		jcf7180005379391	3010	3635	Q6EKJ0	General transcription factor II-I repeat domain-containing protein 2B	XP_004911439.1	PREDICTED: general transcription factor II-I repeat domain-containing protein 2-like [Xenopus (Silurana) tropicalis]
g56561.t1	cluster113		jcf7180005416899	5224695	5227480	Q6EKJ0	General transcription factor II-I repeat domain-containing protein 2B	XP_001921142.3	PREDICTED: hypothetical protein LOC799338 [Danio rerio]
g6259.t1	cluster113		jcf7180005399748	1	542	Q6EKJ0	General transcription factor II-I repeat domain-containing protein 2B	XP_004911439.1	PREDICTED: general transcription factor II-I repeat domain-containing protein 2-like [Xenopus (Silurana) tropicalis]
g7876.t1	cluster113		jcf7180005403631	1	524	Q6EKJ0	General transcription factor II-I repeat domain-containing protein 2B	XP_004911439.1	PREDICTED: general transcription factor II-I repeat domain-containing protein 2-like [Xenopus (Silurana) tropicalis]
g7894.t1	cluster113		jcf7180005403691	1	937	Q6EKJ0	General transcription factor II-I repeat domain-containing protein 2B	XP_004911439.1	PREDICTED: general transcription factor II-I repeat domain-containing protein 2-like [Xenopus (Silurana) tropicalis]
g6397.t1	cluster113		jcf7180005400202	4063	4888	Q6EKJ0	General transcription factor II-I repeat domain-containing protein 2B	XP_004911439.1	PREDICTED: general transcription factor II-I repeat domain-containing protein 2-like [Xenopus (Silurana) tropicalis]
g6913.t1	cluster1130		jcf7180005401856	3694	12441	Q13009	T-lymphoma invasion and metastasis-inducing protein 1	XP_003450232.1	PREDICTED: T-lymphoma invasion and metastasis-inducing protein 1-like [Oreochromis niloticus]
g48919.t1	cluster1130	chr25	jcf7180005416835s2t3	367683	378786	Q13009	T-lymphoma invasion and metastasis-inducing protein 1	XP_001924044.2	PREDICTED: t-lymphoma invasion and metastasis-inducing protein 1 [Danio rerio]
g40057.t1	cluster1130	chr28	jcf7180005416808	2793072	2815283	Q8IVF5	T-lymphoma invasion and metastasis-inducing protein 2	XP_004566580.1	PREDICTED: T-lymphoma invasion and metastasis-inducing protein 2-like isoform X5 [Maylandia zebra]
g24131.t1	cluster1130	chr16	jcf7180005415712	8292	13038	Q8IVF5	T-lymphoma invasion and metastasis-inducing protein 2	XP_002665298.1	PREDICTED: t-lymphoma invasion and metastasis-inducing protein 2-like [Danio rerio]
g24132.t1	cluster1130	chr16	jcf7180005415712	13453	20929	Q8IVF5	T-lymphoma invasion and metastasis-inducing protein 2	XP_003446264.1	PREDICTED: T-lymphoma invasion and metastasis-inducing protein 2 [Oreochromis niloticus]
g2136.t1	cluster1131	chr28	jcf7180005380471	20410	28915	Q9Z2H2	Regulator of G-protein signaling 6	NP_001030340.1	regulator of G-protein signaling 6 [Danio rerio]
g50446.t1	cluster1131	chr16	jcf7180005416841s3t1	217457	231316	O46470	Regulator of G-protein signaling 7	XP_003438455.1	PREDICTED: regulator of G-protein signaling 7-like isoform X1 [Oreochromis niloticus]
g27345.t1	cluster1131	chr5	jcf7180005416162	53615	59516	O46470	Regulator of G-protein signaling 7	XP_003438455.1	PREDICTED: regulator of G-protein signaling 7-like isoform X1 [Oreochromis niloticus]
g45651.t1	cluster1131	chr3	jcf7180005416822	810163	821218	Q80ZD1	Regulator of G-protein signaling 9	BAF63414.1	Regulator of G-protein signaling 9 [Cyprinus carpio]
g36564.t1	cluster1131	chr5	jcf7180005416798s2t2	101652	115714	O75916	Regulator of G-protein signaling 9	NP_957124.2	regulator of G-protein signaling 9 [Danio rerio]
g32588.t1	cluster1132	chr2	jcf7180005416562s2t3u1	169080	170093	Q99MT7	G-protein coupled receptor 87	XP_001107153.1	PREDICTED: G-protein coupled receptor 87 [Macaca mulatta]
g32590.t1	cluster1132	chr2	jcf7180005416562s2t3u1	197909	198961	Q9EPX4	P2Y purinoceptor 12	XP_003968440.1	PREDICTED: uncharacterized protein LOC101080055 [Takifugu rubripes]
g32589.t1	cluster1132	chr2	jcf7180005416562s2t3u1	180653	193526	Q9BPV8	P2Y purinoceptor 13	XP_002664563.1	PREDICTED: P2Y purinoceptor 13-like [Danio rerio]
g46110.t1	cluster1132	chr22	jcf7180005416825s1t2	3340895	3341938	Q9ESG6	P2Y purinoceptor 14	XP_001333581.2	PREDICTED: p2Y purinoceptor 14-like [Danio rerio]
g45435.t1	cluster1132	chr12	jcf7180005416821s3t2	492952	494037	Q9R1K6	Probable G-protein coupled receptor 34	AAP04314.1	G-protein-coupled receptor GPR34 type 2 [Danio rerio]
g45435.t1	cluster1132	chr17	jcf7180005416821s2	12502689	12503774	Q9R1K6	Probable G-protein coupled receptor 34	AAP04314.1	G-protein-coupled receptor GPR34 type 2 [Danio rerio]
g38725.t1	cluster1133	chr13	jcf7180005416804s3	8865151	8872339	Q01613	Protein Shroom1	XP_004550426.1	PREDICTED: protein Shroom1-like isoform X1 [Maylandia zebra]
g46986.t1	cluster1133	chr7	jcf7180005416827s5t2	5982707	5996011	Q13796	Protein Shroom2	XP_003439843.1	PREDICTED: protein Shroom2-like isoform X1 [Oreochromis niloticus]
g49527.t1	cluster1133	chr20	jcf7180005416838	5121847	5128933	Q13796	Protein Shroom2	XP_684470.5	PREDICTED: protein Shroom2-like [Danio rerio]
g21470.t1	cluster1133	chr13	jcf7180005414321	325739	329203	Q27IV2	Protein Shroom3	XP_004538596.1	PREDICTED: protein Shroom3-like isoform X1 [Maylandia zebra]
g40802.t1	cluster1133	chr8	jcf7180005416811	1396837	1422816	Q9ULL8	Protein Shroom4	XP_687426.4	PREDICTED: hypothetical protein LOC559035 [Danio rerio]
g50604.t1	cluster1134	chr1	jcf7180005416842	1312884	1325694	Q9NUD9	GPI mannosyltransferase 2	XP_003966105.1	PREDICTED: GPI mannosyltransferase 2-like [Takifugu rubripes]
g40048.t1	cluster1134	chr28	jcf7180005416808	2677877	2684916	Q8IZN3	Probable palmitoyltransferase ZDHHC14	XP_004440776.1	PREDICTED: sorting nexin-9 [Ceratotherium simum simum]
g56546.t1	cluster1134		jcf7180005416899	4772205	4785325	Q8IZN3	Probable palmitoyltransferase ZDHHC14	XP_004885716.1	PREDICTED: probable palmitoyltransferase ZDHHC14 isoform X1 [Heterocephalus glaber]
g56986.t1	cluster1135		jcf7180005416900	6068860	6069870	Q9UJV8	Purine-rich element-binding protein gamma	XP_004564735.1	PREDICTED: purine-rich element-binding protein gamma-like [Maylandia zebra]
g26603.t1	cluster1135	chr13	jcf7180005415884	200191	202332	Q00577	Transcriptional activator protein Pur-alpha	NP_001001846.1	purine-rich element binding protein A [Danio rerio]
g27893.t1	cluster1135	chr9	jcf7180005416245s1	6367783	6368631	P42669	Transcriptional activator protein Pur-alpha	XP_685395.1	PREDICTED: transcriptional activator protein Pur-alpha-like [Danio rerio]
g21711.t1	cluster1135	chr26	jcf7180005414405	424371	425288	Q6PHK6	Transcriptional activator protein Pur-beta	NP_001153631.1	purine-rich element binding protein B-like [Danio rerio]
g50962.t1	cluster1135	chr25	jcf7180005416869	294461	295555	Q6PHK6	Transcriptional activator protein Pur-beta	XP_004569455.1	PREDICTED: transcriptional activator protein Pur-beta-like [Maylandia zebra]
g40528.t1	cluster1136	chr19	jcf7180005416809s2t2	1982997	2007299	Q8HW98	IgLON family member 5	NP_001017775.2	igLON family member 5 precursor [Danio rerio]
g23697.t1	cluster1136	chr22	jcf7180005415547	26234	32630	Q98919	Limbic system-associated membrane protein	NP_001034921.1	limbic system-associated membrane protein precursor [Danio rerio]
g21916.t1	cluster1136	chr7	jcf7180005414567	2988	9822	Q9Z0J8	Neuronal growth regulator 1	NP_001003851.1	neuronal growth regulator 1 precursor [Danio rerio]
g57186.t1	cluster1136		jcf7180005416900	9720409	9722537	Q9Z0J8	Neuronal growth regulator 1	XP_003978047.1	PREDICTED: opioid-binding protein/cell adhesion molecule-like [Takifugu rubripes]
g22135.t1	cluster1137	chr17	jcf7180005414656	1	7962	P33005	Anosmin-1	XP_003455509.1	PREDICTED: anosmin-1 [Oreochromis niloticus]
g37406.t1	cluster1137	chr10	jcf7180005416800s2t1	2063285	2085393	P23352	Anosmin-1	AAH60938.1	Kallmann syndrome 1a sequence [Danio rerio]
g25914.t1	cluster1137	chr20	jcf7180005415876	3434164	3451972	P23352	Anosmin-1	NP_571454.1	Kallmann syndrome 1b sequence precursor [Danio rerio]
g7703.t1	cluster1137	chr17	jcf7180005402916	1	1736	Q90369	Anosmin-1	XP_003961865.1	PREDICTED: anosmin-1-like [Takifugu rubripes]
g528.t1	cluster1137	chr17	jcf7180005376624	1	1643	P23352	Anosmin-1	XP_004557920.1	PREDICTED: anosmin-1-like [Maylandia zebra]
g6016.t1	cluster1138	chr5	jcf7180005399408	1	663			EFN89117.1	Muscle M-line assembly protein unc-89 [Harpegnathos saltator]
g41768.t1	cluster1138	chr9	jcf7180005416814	823784	824533			CAA35521.1	unnamed protein product [Plasmodium falciparum]
g7792.t1	cluster1138		jcf7180005403453	1	598			CAA35521.1	unnamed protein product [Plasmodium falciparum]
g22249.t1	cluster1138	chr5	jcf7180005414735	170	1843	Q9W596	Microtubule-associated protein futsch	ACT22567.1	liver stage antigen 3 [Plasmodium falciparum]
g22302.t1	cluster1139		jcf7180005414760	96864	110594	Q8BHT6	Beta-1%2C3-glucosyltransferase	XP_003450220.1	PREDICTED: hypothetical protein LOC100690575 [Oreochromis niloticus]
g35244.t1	cluster1139	chr14	jcf7180005416792	777620	797014	Q8R4K8	Pappalysin-1	XP_003198778.1	PREDICTED: pappalysin-1-like [Danio rerio]
g47553.t1	cluster1139	chr26	jcf7180005416829	486777	504886	Q8R4K8	Pappalysin-1	NP_001265737.1	pregnancy-associated plasma protein A, pappalysin 1b precursor [Danio rerio]
g47551.t1	cluster1139	chr26	jcf7180005416829	468309	475038	Q8R4K8	Pappalysin-1	XP_001919115.3	PREDICTED: pappalysin-1 [Danio rerio]
g29631.t1	cluster1139	chr8	jcf7180005416509	687466	698545	Q9BXP8	Pappalysin-2	XP_695417.3	PREDICTED: pappalysin-2-like [Danio rerio]
g36950.t1	cluster114	chr10	jcf7180005416799	186138	188510	Q16352	Alpha-internexin	XP_003453877.1	PREDICTED: alpha-internexin-like [Oreochromis niloticus]
g45106.t1	cluster114	chr17	jcf7180005416821s2	5255917	5263409	P17661	Desmin	AFH41832.1	desmin [Sternopygus macrurus]
g24464.t1	cluster114	chr12	jcf7180005415781	261350	267784	P02540	Desmin	NP_001070920.1	desmin [Danio rerio]
g7001.t1	cluster114	chr23	jcf7180005401905	34949	41809	P31001	Desmin	NP_001122237.1	uncharacterized protein LOC572199 [Danio rerio]
g43612.t1	cluster114	chr3	jcf7180005416819s1t1	206881	215433	Q58EE9	Glial fibrillary acidic protein	AAN87836.1	glial fibrillary acidic protein [Danio rerio]
g30553.t1	cluster114	chr15	jcf7180005416556	11376898	11381175	P18520	Intermediate filament protein ON3	P18520.1	Intermediate filament protein ON3
g38997.t1	cluster114	chr21	jcf7180005416805s3	2244036	2250644	P18520	Intermediate filament protein ON3	XP_696736.2	PREDICTED: keratin, type II cytoskeletal 8 isoform X2 [Danio rerio]
g12630.t1	cluster114	chr7	jcf7180005408950	27318	35396	P18520	Intermediate filament protein ON3	AER42657.1	keratin type II E3 [Epinephelus coioides]
g23984.t1	cluster114	chr11	jcf7180005415663	142236	148423	P18520	Intermediate filament protein ON3	CAF96000.1	unnamed protein product [Tetraodon nigroviridis]
g30551.t1	cluster114	chr15	jcf7180005416556	11339516	11345550	Q7ZTS4	Keratin%2C type I cytoskeletal 18	Q7ZTS4.2	Keratin, type I cytoskeletal 18
g47578.t1	cluster114	chr26	jcf7180005416829	870864	874018	O57611	Keratin%2C type I cytoskeletal 18	NP_001070122.1	uncharacterized protein LOC767716 [Danio rerio]
g17336.t1	cluster114	chr17	jcf7180005411892	17864	35493	Q7SYF8	Keratin%2C type I cytoskeletal 18	NP_001107448.1	uncharacterized protein LOC100135296 [Xenopus (Silurana) tropicalis]
g12597.t1	cluster114	chr7	jcf7180005408945	1	2583	Q6NWF6	Keratin%2C type II cytoskeletal 8	AER42657.1	keratin type II E3 [Epinephelus coioides]
g58073.t1	cluster114		jcf7180005416903	2231172	2235301	O77788	Neurofilament medium polypeptide	XP_696330.3	PREDICTED: neurofilament medium polypeptide isoform X2 [Danio rerio]
g13591.t1	cluster114		jcf7180005409374	4129	15618	P31393	Plasticin	XP_003441391.1	PREDICTED: protein timeless homolog [Oreochromis niloticus]
g29877.t1	cluster114	chr13	jcf7180005416544s2	997251	1003619	Q90501	Thread biopolymer filament subunit alpha	XP_688162.3	PREDICTED: thread biopolymer filament subunit alpha isoform 1 [Danio rerio]
g40345.t1	cluster114		jcf7180005416809	968910	972354	Q90502	Thread biopolymer filament subunit gamma	AAI54261.1	Zgc:136930 protein [Danio rerio]
g32028.t1	cluster114	chr1	jcf7180005416561	3996520	4000926	P48674	Vimentin	XP_004860025.1	PREDICTED: vimentin isoform X1 [Heterocephalus glaber]
g38280.t1	cluster114	chr13	jcf7180005416804s3	2796863	2798933	P02543	Vimentin	AAI42778.1	LOC572200 protein [Danio rerio]
g33750.t1	cluster114	chr2	jcf7180005416782	2599206	2607470	P02543	Vimentin	XP_004542987.1	PREDICTED: vimentin-like [Maylandia zebra]
g40977.t1	cluster1140	chr8	jcf7180005416811	4473177	4478138	Q4QQV2	Docking protein 1	NP_998253.1	docking protein 1 [Danio rerio]
g43488.t1	cluster1140	chr6	jcf7180005416818s2	4467470	4485411	Q4QQV2	Docking protein 1	XP_687655.4	PREDICTED: zinc finger protein 90 homolog isoform X2 [Danio rerio]
g28461.t1	cluster1140	chr11	jcf7180005416378s1	316546	318126	O70469	Docking protein 2	XP_001341514.4	PREDICTED: docking protein 2 [Danio rerio]
g22563.t1	cluster1140	chr25	jcf7180005414976	24402	26224	A3R064	Docking protein 3	NP_001133656.1	docking protein 2 [Salmo salar]
g48121.t1	cluster1140	chr3	jcf7180005416831s2t1	1170201	1175348	Q7L591	Docking protein 3	XP_002664535.1	PREDICTED: docking protein 3-like [Danio rerio]
g22982.t1	cluster1141	chr14	jcf7180005415233	162102	162743			ADZ76344.1	Gig2-like protein CauO [Carassius auratus]
g38234.t1	cluster1141	chr13	jcf7180005416804s3	1949880	1950515			NP_001232917.1	uncharacterized protein LOC566907 [Danio rerio]
g39556.t1	cluster1141	chr14	jcf7180005416806s2t1u3	2939598	2940248			NP_001093525.1	uncharacterized protein LOC796385 [Danio rerio]
g39556.t1	cluster1141	chr3	jcf7180005416806s2t2	3429722	3430372			NP_001093525.1	uncharacterized protein LOC796385 [Danio rerio]
g41440.t1	cluster1141	chr1	jcf7180005416812s1	3530455	3530850			XP_003200916.1	PREDICTED: hypothetical protein LOC566704 [Danio rerio]
g26581.t1	cluster1141	chr8	jcf7180005415883	549801	550082			NP_001232919.1	uncharacterized protein LOC100536988 [Danio rerio]
g23318.t1	cluster1142		jcf7180005415402	1	1663			XP_003197745.1	PREDICTED: hypothetical protein LOC100536567 [Danio rerio]
g23995.t1	cluster1142		jcf7180005415664	5402	7191			XP_003197745.1	PREDICTED: hypothetical protein LOC100536567 [Danio rerio]
g33386.t1	cluster1142		jcf7180005416756	1	2696			XP_003197745.1	PREDICTED: hypothetical protein LOC100536567 [Danio rerio]
g2539.t1	cluster1142		jcf7180005382204	1	899			PF07686.12	V-set
g14725.t1	cluster1142		jcf7180005410077	1	2093			PF07686.12	V-set
g43399.t1	cluster1143	chr6	jcf7180005416818s2	2774887	2788277	Q9ESQ7	PH and SEC7 domain-containing protein 1	XP_003457541.1	PREDICTED: hypothetical protein LOC100711695 [Oreochromis niloticus]
g28697.t1	cluster1143	chr5	jcf7180005416428s1	292936	310552	A5PKW4	PH and SEC7 domain-containing protein 1	CAG03015.1	unnamed protein product [Tetraodon nigroviridis]
g27892.t1	cluster1143	chr9	jcf7180005416245s1	6342978	6356632	Q6P1I6	PH and SEC7 domain-containing protein 2	XP_685305.1	PREDICTED: PH and SEC7 domain-containing protein 2-like [Danio rerio]
g56972.t1	cluster1143		jcf7180005416900	5863112	5886322	Q9NYI0	PH and SEC7 domain-containing protein 3	BAC27421.1	unnamed protein product [Mus musculus]
g28553.t1	cluster1144	chr14	jcf7180005416378s2	1603374	1603724			NP_001017689.1	uncharacterized protein LOC550384 [Danio rerio]
g2365.t1	cluster1144		jcf7180005381502	36392	37228	Q8BH83	Ankyrin repeat domain-containing protein 9	NP_001017689.1	uncharacterized protein LOC550384 [Danio rerio]
[truncated: 17,982 more rows]
