# Supplementary material for: The channel catfish genome sequence provides insights into the evolution of scale formation in teleosts
Source: Nat Commun. 2016 Jun 2;7:11757. doi: 10.1038/ncomms11757 (PMC4895719; doi:10.1038/ncomms11757)
Supplement: Supplementary Data 3 — GO enrichment analysis of recently duplicated genes (Ks<1.0). [file ncomms11757-s4.xlsx]

## Sheet: Sheet1
Supplementary Data 3. GO enrichment analysis of recently duplicated genes (Ks<1.0).
Go term ID	P value	GO term name	Genes
GO:0046906	1.27816e-12	tetrapyrrole binding	CYP17A1, CYP1B1, CYP2A13, CYP2D6, CYP2H1, CYP2H2, CYP2J2, CYP2R1, CYP4F3, CYP7A1, CYP7B1, CYP8B1, Cyp2b19, Cyp2d3, Cyp2j5, Cyp2u1, Cyp4f3, Cyp4f6, Cyp7a1, Cyp8b1, Nos1, PTGS1, PTGS2, Ptgis, cat, cyp3a40, fads2, hbaa1
GO:0051604	2.95328e-08	protein maturation	A1m, A2M, A2ML1, A2m, A2mp, Agt, C3, C4, C4b, CASP8, CD109, CFH, CUZD1, Casp8, Casp9, Cuzd1, DAB2IP, Dab2ip, Diablo, Foxl2, GGT1, Ggt1, ITIH2, ITIH3, ITIH6, Itih3, Itih5, Mug2, NLRP1, NLRP12, NUB1, Nub1, PI16, PIDD, PPARG, PYCARD, PZP, Pias1, Picalm, REN, SERPINB1, SERPINB6, SERPINC1, SERPIND1, Serpina10, Serpina3c, Serpinb1b, TRIM39, ercc6l, serpinb1
GO:0070613	4.21412e-08	regulation of protein processing	A1m, A2M, A2ML1, A2m, A2mp, Agt, C3, C4, C4b, CASP8, CD109, CFH, Casp8, Casp9, DAB2IP, Dab2ip, Diablo, Foxl2, ITIH2, ITIH3, ITIH6, Itih3, Itih5, Mug2, NLRP1, NLRP12, NUB1, Nub1, PI16, PIDD, PPARG, PYCARD, PZP, Pias1, Picalm, SERPINB1, SERPINB6, SERPINC1, SERPIND1, Serpina10, Serpina3c, Serpinb1b, TRIM39, serpinb1
GO:0004497	7.33939e-08	monooxygenase activity	BCMO1, CYP17A1, CYP1B1, CYP2A13, CYP2D6, CYP2H1, CYP2H2, CYP2J2, CYP2R1, CYP4F3, CYP7A1, CYP7B1, CYP8B1, Cyp2b19, Cyp2d3, Cyp2j5, Cyp2u1, Cyp4f3, Cyp4f6, Cyp7a1, Cyp8b1, Nos1, Ptgis, cyp3a40
GO:0051704	3.22768e-06	multi-organism process	A1m, A2mp, ADAM29, ADCY10, AK7, ALS2, AQP1, Abcg2, Adcy10, Adh5, Agt, Ak7, Akap9, Aldoa, Aqp1, Aqp4, CASP8, CCDC86, CCT2, CD207, Casp8, Casp9, Cuzd1, DAB2IP, DMBT1, DNAJC3, DNALI1, DSG2, Dab2ip, ERCC1, F11R, FUCA2, Fcgr1, GAL3ST1, GGT1, GRN, Gbp4, Ggt1, Grn, HERC5, Herc4, IFI44L, IFIT5, ITLN1, Icam1, Itln1, Itln1b, KLHL10, Klhl10, MMP2, MR1, MX1, Mmp9, Mr1, NANOS3, NLRP1, Nlrx1, Nos1, PABPN1, PLD…
GO:0061134	3.71452e-06	peptidase regulator activity	A1m, A2M, A2ML1, A2m, A2mp, Agt, C3, C4, C4b, CD109, ITIH2, ITIH3, ITIH6, Itih3, Itih5, Mug2, NLRP1, NLRP12, PI16, PZP, SERPINB1, SERPINB6, SERPINC1, SERPIND1, Serpina10, Serpina3c, Serpinb1b, serpinb1
GO:0005506	7.544e-06	iron ion binding	ACP5, ALOX5, CYP17A1, CYP1B1, CYP2A13, CYP2D6, CYP2H1, CYP2H2, CYP2J2, CYP2R1, CYP4F3, CYP7A1, CYP7B1, CYP8B1, Cyp2b19, Cyp2d3, Cyp2j5, Cyp2u1, Cyp4f3, Cyp4f6, Cyp7a1, Cyp8b1, Nos1, Ptgis, cyp3a40, fads2, hbaa1
GO:0006952	1.02544e-05	defense response	A2M, A2m, A2mp, AK7, AKT1S1, ALOX5, ALS2, APOA4, Agt, Ak7, Aqp4, Atrn, C1QTNF3, C3, C4, C4b, CASP8, CD207, CD276, CFH, Cyp4f6, DAB2IP, DMBT1, DNAJC3, DOCK1, Dab2ip, ERBB4, Fcgr1, GBP2, GGT1, GIMAP5, Gbp4, Ggt1, Gimap5, H2-L, HERC5, Herc6, IFI44L, IFIT5, IGLC6, Icam1, Itln1b, LRRFIP1, MR1, MX1, Mog, Mr1, NDST1, NLRP1, NLRP12, NUB1, Nlrx1, Nub1, P01764, P2RY11, PARP9, PDE1C, PIK3R4, PLD1, PLD2, PPA…
GO:0016705	1.17051e-05	oxidoreductase activity, acting on paired donors, with incorporation or reduction of molecular oxygen	CYP17A1, CYP1B1, CYP2A13, CYP2D6, CYP2H1, CYP2H2, CYP2J2, CYP2R1, CYP4F3, CYP7A1, CYP7B1, CYP8B1, Cyp2b19, Cyp2d3, Cyp2j5, Cyp2u1, Cyp4f3, Cyp4f6, Cyp7a1, Cyp8b1, HMOX2, Nos1, PTGS1, PTGS2, Ptgis, cyp3a40, fads2, hmox
GO:0016712	1.88687e-05	oxidoreductase activity, acting on paired donors, with incorporation or reduction of molecular oxygen, reduced flavin or flavoprotein as one donor, and incorporation of one atom of oxygen	CYP1B1, CYP2A13, CYP2D6, CYP2H1, CYP2H2, CYP2J2, Cyp2b19, Cyp2d3, Cyp2j5, Cyp2u1, Cyp4f6, cyp3a40
GO:0044425	3.80558e-05	membrane part	ABCG2, ABCG4, ABCG5, ABO, ACP2, ADAM12, ADAM29, AHNAK, AKAP9, AQP1, ATP13A1, ATP13A2, ATP13A3, ATP5G2, ATP5G3, ATP6AP2, ATRNL1, Abcg1, Abcg2, Abcg8, Aftph, Aqp1, Aqp4, Arhgap32, Astn2, Atrn, Atrnl1, BTN1A1, BTN2A1, BTNL8, Btn1a1, Btnl1, C3ar1, CACNA1I, CASP8, CASR, CD109, CD1B4, CD207, CD22, CD276, CD63, CDH1, CEACAM5, CMLKR1, CUZD1, CYP1B1, CYP2A13, CYP2D6, CYP2H1, CYP2H2, CYP2J2, CYP2R1, CYP4F3…
GO:0030414	5.97399e-05	peptidase inhibitor activity	A1m, A2M, A2ML1, A2m, A2mp, Agt, C3, C4, C4b, CD109, ITIH2, ITIH3, ITIH6, Itih3, Itih5, Mug2, PI16, PZP, SERPINB1, SERPINB6, SERPINC1, SERPIND1, Serpina10, Serpina3c, Serpinb1b, serpinb1
GO:1901568	0.000121622	fatty acid derivative metabolic process	ALOX5, CYP1B1, CYP2J2, CYP4F3, Cyp4f3, Cyp4f6, DPEP2, GGT1, GGT2, GGT3P, GGTLC2, PLA2G4F, PTGS1, PTGS2, Ptgis
GO:0006955	0.000126099	immune response	A2M, A2mp, AK7, AKT1S1, APOA4, Ak7, Aqp4, C3, C3ar1, C4, C4b, CASP8, CD1B4, CD276, CFH, DAB2IP, DMBT1, DOCK1, Dab2ip, ERBB4, ERCC1, Fcgr1, Fcrl5, GBP2, GIMAP5, Gbp4, Gimap5, Gp2, H2-Ab1, H2-L, HERC5, Herc6, IFI44L, IFIT5, IGLC6, Icam1, LRRFIP1, MR1, MX1, Mog, Mr1, NLRP1, NUB1, Nlrx1, Nub1, P01764, PARP9, PDE1C, PIK3R4, PLD2, PPARG, PRF1, PVR, PYCARD, Prf1, Pvrl2, SAMHD1, SEMA7A, Sema7a, TRIM21, T…
GO:0005576	0.00014145	extracellular region	A1m, A2M, A2ML1, A2m, A2mp, ABO, ADAM12, AHNAK, ALOX5, ALS2, APOA4, ART5, Agt, Aqp1, Atrn, BCAN, BTN1A1, C1QTNF3, C1qtnf3, C3, C4, C4b, CCDC3, CD109, CD22, CEACAM5, CFH, CLPS, COL1A1, COL2A1, COL8A1, COL8A2, Cdh13, Col5a2, Cyr61, DMBT1, DNAJC13, DNAJC3, DSG2, Dmbt1, EPHB1, ERBB4, F13A1, F13a1, FCRLA, FUCA2, Frem1, GGT1, GNA11, GRN, GSTK1, GUCA2A, Gbp4, Ggt1, Gp2, Grn, HNRNPL, Has3, IGLC6, IGLL5, …
GO:0052547	0.000210665	regulation of peptidase activity	A1m, A2M, A2ML1, A2m, A2mp, Agt, C3, C4, C4b, CASP8, CD109, Casp8, Casp9, Diablo, Foxl2, ITIH2, ITIH3, ITIH6, Itih3, Itih5, Mug2, NLRP1, NLRP12, PI16, PIDD, PPARG, PYCARD, PZP, Picalm, SERPINB1, SERPINB6, SERPINC1, SERPIND1, Serpina10, Serpina3c, Serpinb1b, serpinb1
GO:0006690	0.000476244	icosanoid metabolic process	ALOX5, CYP1B1, CYP2J2, CYP4F3, Cyp4f3, Cyp4f6, DPEP2, GGT1, GGT2, GGT3P, GGTLC2, PLA2G4F, PTGS1, PTGS2, Ptgis
GO:0016755	0.000798434	transferase activity, transferring amino-acyl groups	F13A1, F13a1, GGT1, GGT2, GGT3P, GGTLC2, Ggt1, TGM1, TGM5, Tgm1
GO:0051346	0.000973293	negative regulation of hydrolase activity	A1m, A2M, A2ML1, A2m, A2mp, Agt, C3, C4, C4b, CD109, CSRNP3, Csrnp2, DAB2IP, Dab2ip, ITIH2, ITIH3, ITIH6, Itih3, Itih5, Mug2, Nos1, PI16, PLA2R1, PLXNB3, PZP, Picalm, SERPINB1, SERPINB6, SERPINC1, SERPIND1, Serpina10, Serpina3c, Serpinb1b, serpinb1
GO:0002376	0.00215629	immune system process	A2M, A2mp, AK7, AKT1S1, APOA4, Ak7, Aqp4, BTNL8, C3, C3ar1, C4, C4b, CASP8, CD1B4, CD207, CD276, CFH, CMLKR1, COL1A1, Casp8, Cd300ld, Cd300lf, Cmklr1, DAB2IP, DMBT1, DNAJC3, DOCK1, Dab2ip, ERBB4, ERCC1, Fcgr1, Fcrl5, Foxl1, GBP2, GGT1, GIMAP5, Gbp4, Gcnt1, Ggt1, Gimap5, Gp2, H2-Ab1, H2-L, HERC5, HHLA2, Herc6, Hes5, IFI44L, IFIT5, IGLC6, Icam1, KIF3A, KIFAP3, LRRFIP1, MMP9, MR1, MX1, Mmp9, Mog, Mr…
GO:0001816	0.0042597	cytokine production	ATP6AP2, Agt, C1QTNF3, C1qtnf3, C3, CD276, CMLKR1, CYP1B1, Cd300ld, Cmklr1, GIMAP5, Gimap5, HERC5, HHLA2, LRRFIP1, MR1, Mr1, NLRP1, NLRP12, Nlrx1, PLA2R1, PYCARD, Panx1, SEMA7A, SMAD4, Sema7a, Smad4, TRIM21, TRIM25, TRIM27, Tlr7, Trim27, VTCN1, ZCCHC11, Zcchc11
GO:0006805	0.00516439	xenobiotic metabolic process	ADH4, CYP1B1, CYP2A13, CYP2D6, CYP2J2, CYP2R1, CYP4F3, CYP7A1, CYP7B1, CYP8B1, GGT1, GGT2
GO:0098552	0.012365	side of membrane	ATP6AP2, Abcg1, Aqp4, CD22, CD276, CEACAM5, Cd22, Cdh13, DAB2IP, Dab2ip, Diablo, Fcgr1, GGT1, GGT2, GGT3P, GGTLC2, H2-Ab1, H2-L, Icam1, Il6st, Ly75, RASAL2, SEMA7A, Sema7a, Syngap1, VTCN1
GO:0009607	0.0130796	response to biotic stimulus	Adh5, Aldoa, CASP8, CD207, Casp8, Casp9, DAB2IP, DMBT1, DNAJC3, Dab2ip, FUCA2, Fcgr1, Gbp4, Ggt1, HERC5, IFI44L, IFIT5, ITLN1, Icam1, Itln1, Itln1b, MR1, MX1, Mr1, NLRP1, Nlrx1, Nos1, PLD1, PRF1, PVR, Pld1, Prf1, Pvrl2, SAMHD1, SIGLEC1, TRIM25, Tlr7, Trim25, VTCN1, ZCCHC11, Zcchc11
GO:0002682	0.0140674	regulation of immune system process	A2M, A2mp, AKT1S1, C3, C3ar1, C4, C4b, CASP8, CD276, CFH, CMLKR1, Casp8, Cmklr1, DAB2IP, DMBT1, DOCK1, Dab2ip, ERBB4, Fcgr1, Fcrl5, GGT1, GIMAP5, Ggt1, Gimap5, H2-L, HERC5, HHLA2, Hes5, IGLC6, Icam1, MR1, Mog, Mr1, Nlrx1, P01764, PARP9, PIK3R4, PLD2, PPARG, PVR, PYCARD, Pvrl2, SAMHD1, SEMA7A, Sell, Sema7a, TRIM27, Tlr7, Trim27, VTCN1, ZNHIT1, ZP4, inppl1a
GO:0001817	0.0303713	regulation of cytokine production	ATP6AP2, C1QTNF3, C1qtnf3, C3, CD276, CMLKR1, CYP1B1, Cd300ld, Cmklr1, GIMAP5, Gimap5, HERC5, HHLA2, LRRFIP1, NLRP1, NLRP12, Nlrx1, PYCARD, Panx1, SEMA7A, SMAD4, Sema7a, Smad4, TRIM21, TRIM25, TRIM27, Tlr7, Trim27, ZCCHC11, Zcchc11
GO:0003823	0.0343475	antigen binding	Gp2, H2-Ab1, H2-L, IGLC6, MR1, Mr1, P01764, P01836, P01837
GO:0072376	0.0371851	protein activation cascade	A2M, A2mp, C3, C4, C4b, CFH, GP5, IGLC6, P01764, SERPINC1
GO:1901570	0.0390925	fatty acid derivative biosynthetic process	ALOX5, GGT1, GGT2, GGT3P, GGTLC2, PLA2G4F, PTGS1, PTGS2, Ptgis
GO:0004022	0.0405235	alcohol dehydrogenase (NAD) activity	ADH2, ADH4, Adh5
GO:0033559	0.0405309	unsaturated fatty acid metabolic process	ALOX5, CYP1B1, CYP2J2, CYP4F3, Cyp4f3, Cyp4f6, DPEP2, GGT1, GGT2, GGT3P, GGTLC2, PLA2G4F, PTGS1, PTGS2, Ptgis, fads2
GO:0030162	0.0483325	regulation of proteolysis	A1m, A2M, A2ML1, A2m, A2mp, Agt, C3, C4, C4b, CASP8, CD109, Casp8, Casp9, DAB2IP, Dab2ip, Diablo, Foxl2, ITIH2, ITIH3, ITIH6, Itih3, Itih5, Mug2, NLRP1, NLRP12, NUB1, Nub1, PI16, PIDD, PPARG, PYCARD, PZP, Pias1, Picalm, SERPINB1, SERPINB6, SERPINC1, SERPIND1, Serpina10, Serpina3c, Serpinb1b, TRIM39, serpinb1
GO:0006950	0.0526959	response to stress	A2M, A2m, A2mp, AK7, AKT1S1, ALOX5, ALS2, APOA4, AQP1, ASTE1, Adh5, Agt, Ak7, Aldoa, Aqp1, Aqp4, Atrn, BCL2A1, C1QTNF3, C3, C4, C4b, CASP8, CASR, CD109, CD207, CD276, CFH, CLPB, COL1A1, CYP1B1, CYP8B1, Casp8, Casp9, Casr, Clpb, Cspg5, Cyp4f6, DAB2IP, DMBT1, DNAJC3, DOCK1, Dab2ip, Diablo, Dnajc3, EPHB1, ERBB4, ERCC1, Eif2ak4, F13A1, F13a1, FEM1B, Fcgr1, GBP2, GGT1, GIMAP5, GMPR, GNA11, GP5, Gbp4, …
GO:0009605	0.0554353	response to external stimulus	A2M, A2m, A2mp, ABCG5, APOA4, AQP1, Abcg2, Abcg8, Adh5, Agt, Aldoa, Aqp1, C1QTNF3, C3, C3ar1, CACNA1I, CASP8, CD109, CD207, CD276, CD63, CFH, CMLKR1, COL1A1, Casp8, Casp9, Casr, Cd63, Cdh13, Cmklr1, Cyr61, DAB2IP, DCC, DMBT1, DNAJC3, DOCK1, Dab2ip, EPHB1, ERCC1, Eif2ak4, Enah, FUCA2, Fcgr1, GGT1, GP5, Gbp4, Ggt1, HERC5, IFI44L, IFIT5, ITLN1, Icam1, Itln1, Itln1b, METAP1, MR1, MX1, MYCBP2, Mr1, NL…
GO:0071466	0.0566672	cellular response to xenobiotic stimulus	ADH4, CYP1B1, CYP2A13, CYP2D6, CYP2J2, CYP2R1, CYP4F3, CYP7A1, CYP7B1, CYP8B1, GGT1, GGT2
GO:0009897	0.0720647	external side of plasma membrane	ATP6AP2, Abcg1, Aqp4, CD22, CD276, CEACAM5, Cd22, Cdh13, Fcgr1, GGT1, GGT2, GGT3P, GGTLC2, H2-Ab1, Icam1, Il6st, Ly75, SEMA7A, Sema7a, VTCN1
