# Supplementary material for: The channel catfish genome sequence provides insights into the evolution of scale formation in teleosts
Source: Nat Commun. 2016 Jun 2;7:11757. doi: 10.1038/ncomms11757 (PMC4895719; doi:10.1038/ncomms11757)
Supplement: Supplementary Data 4 — A list of 297 genes commonly shared by all sequenced teleost fish species but absent from tetrapod species. [file ncomms11757-s5.xlsx]

## Sheet: Sheet1
Supplementary Data 4. A list of 297 genes commonly shared by all sequenced teleost fish species but absent from tetrapod species.
Zebrafish Ensembl Gene ID	zebrafish-teleost_Ortho_count	Gene Name	Gene Description	GO Term Accession	GO Term Name	PFAM ID	Pfam_domain	Annotation	Gene Category
ENSDARG00000086083	4	CR388047.2	GTPase IMAP family member 8-like	GO:0005525	GTP binding	PF04548	Arabidopsis AIG1 family	Known	Immune
ENSDARG00000086496	8	CR388047.3	GTPase IMAP family member 8-like	GO:0005525	GTP binding	PF04548	Arabidopsis AIG1 family	Known	Immune
ENSDARG00000071341	7	abch1	ATP-binding cassette, sub-family H, member 1	GO:0005524	ATP binding	PF01061	ATP-binding cassette transporter	Known	Transport
ENSDARG00000086911	5	si:dkey-100n23.5	cyclic AMP receptor-like protein A	GO:0007186~G-protein coupled receptor signaling pathway GO:0007166~cell surface receptor signaling pathway	G-protein coupled receptor signaling pathway	PF05462	Cyclic AMP receptors	Known	u.d.
ENSDARG00000014745	7	epd	ependymin	GO:0005576	extracellular region	PF00811	Ependymin	Known	Stress response
ENSDARG00000076386	9	epdl1	ependymin-like 1	GO:0005576	extracellular region	PF00811	Ependymin	Known	Stress response
ENSDARG00000086529	8		rhamnose binding lectin	GO:0030246	carbohydrate binding	PF02140	Galactose binding lectin domain	Known	u.d.
ENSDARG00000056214	7	gnrh3	gonadotropin-releasing hormone 3	GO:0005576	extracellular region	PF00446	Gonadotropin-releasing hormone family	Known	u.d.
ENSDARG00000086132	7		histone deacetylase 11-like			PF00850	Histone deacetylase	Known	u.d.
ENSDARG00000087161	3	BX572619.3	IgG receptor FcRn large subunit p51-like	GO:0005515	protein binding	PF07654	Immunoglobulin C1-set domain	Known	Immune
ENSDARG00000087631	3	CU672228.5	novel immune-type receptor 1m, allele 3	GO:0005515	protein binding	PF00047	Immunoglobulin domain	Known	Immune
ENSDARG00000069773	3	nitr1n	novel immune-type receptor 1n	GO:0005575	cellular_component	PF07679	Immunoglobulin I-set domain	Known	Immune
ENSDARG00000079325	5	CABZ01046432.1	transmembrane and immunoglobulin domain-containing protein 1-like	GO:0005515	protein binding	PF07679	Immunoglobulin I-set domain	Known	Immune
ENSDARG00000028333	9	nitr9	novel immune-type receptor 9	GO:0005515	protein binding	PF07686	Immunoglobulin V-set domain	Known	Immune
ENSDARG00000033963	3	NITR1I_3	novel immune-type receptor	GO:0005515	protein binding	PF07686	Immunoglobulin V-set domain	Known	Immune
ENSDARG00000034598	7	dicp1.16/AL929520.1	diverse immunoglobulin domain-containing protein 1.16	GO:0005515	protein binding	PF07686	Immunoglobulin V-set domain	Known	Immune
ENSDARG00000035101	7	dicp2.1/CT963086.1	diverse immunoglobulin domain-containing protein 2.1	GO:0005515	protein binding	PF07686	Immunoglobulin V-set domain	Known	Immune
ENSDARG00000038404	7	dicp/CABZ01029900.1	diverse immunoglobulin domain-containing protein	GO:0005515	protein binding	PF07686	Immunoglobulin V-set domain	Known	Immune
ENSDARG00000038408	7	dicp1.5/hm:zeh0619	diverse immunoglobulin domain-containing protein 1.5/hm:zeh0619	GO:0005515	protein binding	PF07686	Immunoglobulin V-set domain	Known	Immune
ENSDARG00000041221	7	dicp3.2/CT027754.1	diverse immunoglobulin domain-containing protein 3.2	GO:0005515	protein binding	PF07686	Immunoglobulin V-set domain	Known	Immune
ENSDARG00000043131	5	BX664625.1	natural killer cell receptor 2B4-like	GO:0016021	integral component of membrane	PF07686	Immunoglobulin V-set domain	Known	Immune
ENSDARG00000069776	3	nitr1o	novel immune-type receptor 1o	GO:0005515	protein binding	PF07686	Immunoglobulin V-set domain	Known	Immune
ENSDARG00000069859	3	CR847950.1	novel immune-type receptor 1d precursor			PF07686	Immunoglobulin V-set domain	Known	Immune
ENSDARG00000075848	7	dicp3.1	diverse immunoglobulin domain-containing protein 3.1	GO:0005515	protein binding	PF07686	Immunoglobulin V-set domain	Known	Immune
ENSDARG00000076114	3	CR847950.2	novel immune-type receptor 1n, allele 1	GO:0005515	protein binding	PF07686	Immunoglobulin V-set domain	Known	Immune
ENSDARG00000079657	6	BX005223.2	SLAM family member 9-like			PF07686	Immunoglobulin V-set domain	Known	Immune
ENSDARG00000086095	5	BX539307.2	transmembrane and immunoglobulin domain-containing protein 1-like	GO:0005515	protein binding	PF07686	Immunoglobulin V-set domain	Known	Immune
ENSDARG00000086880	5	BX324215.4	transmembrane and immunoglobulin domain-containing protein 1-like	GO:0005515	protein binding	PF07686	Immunoglobulin V-set domain	Known	Immune
ENSDARG00000087509	7	dicp3.6/si:ch73-322b17.4	diverse immunoglobulin domain-containing protein 3.6	GO:0005515	protein binding	PF07686	Immunoglobulin V-set domain	Known	Immune
ENSDARG00000087706	7	dicp3.3	diverse immunoglobulin domain-containing protein 3.3	GO:0005515	protein binding	PF07686	Immunoglobulin V-set domain	Known	Immune
ENSDARG00000089157	3	CU179759.2	novel immune-type receptor 1d, allele 5			PF07686	Immunoglobulin V-set domain	Known	Immune
ENSDARG00000089433	5	CU570889.1	SLAM family member precursor	GO:0005515	protein binding	PF07686	Immunoglobulin V-set domain	Known	Immune
ENSDARG00000089677	5	CABZ01117603.1	T-lymphocyte surface antigen Ly-9-like	GO:0005515	protein binding	PF07686	Immunoglobulin V-set domain	Known	Immune
ENSDARG00000090057	5	CABZ01038802.1	transmembrane and immunoglobulin domain-containing protein 1-like	GO:0005515	protein binding	PF07686	Immunoglobulin V-set domain	Known	Immune
ENSDARG00000090405	7	dicp/CABZ01029902.2	diverse immunoglobulin domain-containing protein	GO:0005515	protein binding	PF07686	Immunoglobulin V-set domain	Known	Immune
ENSDARG00000090475	5	CR352226.1	T-cell surface antigen CD2-like	GO:0005515	protein binding	PF07686	Immunoglobulin V-set domain	Known	Immune
ENSDARG00000090894	5	CABZ01064972.2	transmembrane and immunoglobulin domain-containing protein 1-like	GO:0005515	protein binding	PF07686	Immunoglobulin V-set domain	Known	Immune
ENSDARG00000091230	5	CABZ01077223.1	T-cell surface antigen CD2-like	GO:0005515	protein binding	PF07686	Immunoglobulin V-set domain	Known	Immune
ENSDARG00000091443	7	dicp1.12/CR792453.3	diverse immunoglobulin domain-containing protein 1.12	GO:0005515	protein binding	PF07686	Immunoglobulin V-set domain	Known	Immune
ENSDARG00000091993	7	dicp1.1	diverse immunoglobulin domain-containing protein 1.1	GO:0005515	protein binding	PF07686	Immunoglobulin V-set domain	Known	Immune
ENSDARG00000092203	5	CR352226.2	transmembrane and immunoglobulin domain-containing protein 1-like [	GO:0005515	protein binding	PF07686	Immunoglobulin V-set domain	Known	Immune
ENSDARG00000094494	5	CR926879.1	transmembrane and immunoglobulin domain-containing protein 1-like	GO:0005515	protein binding	PF07686	Immunoglobulin V-set domain	Known	Immune
ENSDARG00000025607	4	ifnphi1	interferon phi 1	GO:0005576	extracellular region	PF00143	Interferon	Known	Immune
ENSDARG00000087027	3	BX664622.2	NACHT, LRR and PYD domains-containing protein 12	GO:0005515	protein binding	PF00560	Leucine-rich repeat	Known	Immune
ENSDARG00000087238	6	si:ch211-161h7.4	calponin homology domain-containing protein DDB_G0272472-like			PF11699	Mif2/CENP-C like	Known	u.d.
ENSDARG00000086703	9	si:dkey-126g1.7	NACHT, LRR and PYD domains-containing protein 12-like	GO:0005515	protein binding	PF05729	NACHT domain	Known	Immune
ENSDARG00000086904	3	si:dkeyp-4c4.1	NACHT, LRR and PYD domains-containing protein 12-like	GO:0005515	protein binding	PF05729	NACHT domain	Known	Immune
ENSDARG00000087222	3	si:dkey-22a18.2	NACHT, LRR and PYD domains-containing protein 12	GO:0005515	protein binding	PF05729	NACHT domain	Known	Immune
ENSDARG00000088260	7	gig2p	grass carp reovirus (GCRV)-induced gene 2p	GO:0003950	NAD+ ADP-ribosyltransferase activity	PF00644	poly(ADP-ribose) polymerase catalytic domain	Known	Immune
ENSDARG00000025658	1	or111-2	odorant receptor, family D, subfamily 111, member 2	GO:0016021	integral component of membrane		PF00001	known	Olfaction
ENSDARG00000041019	1	or111-11	odorant receptor, family D, subfamily 111, member 11	GO:0016021	integral component of membrane		PF00001	known	Olfaction
ENSDARG00000041030	1	or111-1	odorant receptor, family D, subfamily 111, member 1	GO:0016021	integral component of membrane		PF00001	known	Olfaction
ENSDARG00000041032	1	or107-1	odorant receptor, family D, subfamily 107, member 1	GO:0016021	integral component of membrane		PF00001	known	Olfaction
ENSDARG00000043142	8	or108-3	odorant receptor, family D, subfamily 108, member 3	GO:0016021	integral component of membrane		PF00001	known	Olfaction
ENSDARG00000068661	3	or106-1	odorant receptor, family G, subfamily 106, member 1	GO:0016021	integral component of membrane		PF00001	known	Olfaction
ENSDARG00000068704	8	or108-1	odorant receptor, family D, subfamily 108, member 1	GO:0016021	integral component of membrane		PF00001	known	Olfaction
ENSDARG00000088453	1	or111-7	odorant receptor, family D, subfamily 111, member 7	GO:0016021	integral component of membrane		PF00001	known	Olfaction
ENSDARG00000088846	1	or111-4	odorant receptor, family D, subfamily 111, member 4	GO:0016021	integral component of membrane		PF00001	known	Olfaction
ENSDARG00000089560	7	or109-4	odorant receptor, family D, subfamily 109, member 4	GO:0016021	integral component of membrane		PF00001	known	Olfaction
ENSDARG00000090513	7	or109-5	odorant receptor, family D, subfamily 109, member 5	GO:0016021	integral component of membrane		PF00001	known	Olfaction
ENSDARG00000091064	7	or109-13	odorant receptor, family D, subfamily 109, member 13	GO:0016021	integral component of membrane		PF00001	known	Olfaction
ENSDARG00000091143	3	or106-10	odorant receptor, family G, subfamily 106, member 10	GO:0016021	integral component of membrane		PF00001	known	Olfaction
ENSDARG00000091172	9	or110-2	odorant receptor, family D, subfamily 110, member 2	GO:0016021	integral component of membrane		PF00001	known	Olfaction
ENSDARG00000091203	9	or110-1	odorant receptor, family D, subfamily 110, member 1	GO:0016021	integral component of membrane		PF00001	known	Olfaction
ENSDARG00000092238	1	or111-9	odorant receptor, family D, subfamily 111, member 9	GO:0016021	integral component of membrane		PF00001	known	Olfaction
ENSDARG00000041024	1	or111-6	odorant receptor, family D, subfamily 111, member 6	GO:0016021	integral component of membrane		PF10320	known	Olfaction
ENSDARG00000086383	1	or111-8	odorant receptor, family D, subfamily 111, member 8	GO:0016021	integral component of membrane		PF10320	known	Olfaction
ENSDARG00000086633	1	or111-3	odorant receptor, family D, subfamily 111, member 3	GO:0016021	integral component of membrane		PF10320	known	Olfaction
ENSDARG00000087707	7	or109-2	odorant receptor, family D, subfamily 109, member 2	GO:0016021	integral component of membrane		PF10320	known	Olfaction
ENSDARG00000091216	1	or111-10	odorant receptor, family D, subfamily 111, member 10	GO:0016021	integral component of membrane		PF10320	known	Olfaction
ENSDARG00000091791	1	or111-5	odorant receptor, family D, subfamily 111, member 5	GO:0016021	integral component of membrane		PF10320	known	Olfaction
ENSDARG00000091854	7	or109-1	odorant receptor, family D, subfamily 109, member 1	GO:0016021	integral component of membrane		PF10323	known	Olfaction
ENSDARG00000087002	7	or109-11	odorant receptor, family D, subfamily 109, member 11	GO:0016021	integral component of membrane		PF10328	known	Olfaction
ENSDARG00000039364	4	zgc:113019	spindle and kinetochore associated complex subunit 3	GO:0003676	nucleic acid binding	PF05485	THAP domain	Known	u.d.
ENSDARG00000074771	7	ifngr1/crfb17	interferon gamma receptor 1/cytokine receptor family member B17	GO:0005515	protein binding	PF01108	Tissue factor	Known	Immune
ENSDARG00000075301	8	gsdf	gonadal somatic cell derived factor	GO:0008083	growth factor activity	PF00019	Transforming growth factor beta superfamily	Known	u.d.
ENSDARG00000086369	5	si:ch211-167j9.5/fgfr1-like	fibroblast growth factor receptor homolog 1-like	GO:0005524	ATP binding	PF07714	Tyrosine kinase	Known	Fin/lateral line development
ENSDARG00000056873	9	and3	actinodin3					Known	Fin/lateral line development
ENSDARG00000079302	8	and2	actinodin2	GO:0051216	cartilage development			Known	Fin/lateral line development
ENSDARG00000088514	8	and1	actinodin1	GO:0051216	cartilage development			Known	Fin/lateral line development
ENSDARG00000089889	7	CU861453.1	rapunzel3 (rpz3), mRNA					Known	Fin/lateral line development
ENSDARG00000091161	6	rpz	rapunzel	GO:0033333	fin development			Known	Fin/lateral line development
ENSDARG00000091215	7	rpz2	rapunzel 2					Known	Fin/lateral line development
ENSDARG00000076971	3	CABZ01084503.1	interferon-inducible protein Gig1					Known	Immune
ENSDARG00000088918	4	CABZ01021532.2	interferon-inducible protein Gig1					Known	Immune
ENSDARG00000090603	8	ifnphi4	interferon phi 4	GO:0005576	extracellular region			Known	Immune
ENSDARG00000093712	4	CABZ01021530.1	interferon-inducible protein Gig1					Known	Immune
ENSDARG00000003705	9	prnprs3	prion protein, related sequence 3	GO:0016020	membrane			Known	u.d.
ENSDARG00000008732	10	zgc:66479	zgc:66479	GO:0005575	cellular_component			known	u.d.
ENSDARG00000041490	6	zgc:161979	antifreeze protein type IV (aftp4)					known	u.d.
ENSDARG00000056954	5	si:dkeyp-38g8.5	caldesmon-like					Known	u.d.
ENSDARG00000067781	3	urp2	urotensin II-related peptide	GO:0005576	extracellular region			known	u.d.
ENSDARG00000071083	5	si:dkeyp-34c12.1	neurofilament heavy polypeptide-like					Known	u.d.
ENSDARG00000071666	5	CABZ01034691.1	SLAM family member 5-like	GO:0005515	protein binding			Known	u.d.
ENSDARG00000071667	5	si:dkey-222f2.7	SLAM family member 6-like					Known	u.d.
ENSDARG00000073793	6	BX927234.2	sterile alpha motif domain-containing protein 3-like					Known	u.d.
ENSDARG00000074132	1	scpp7	secretory calcium-binding phosphoprotein 7					known	u.d.
ENSDARG00000078622	5	scpp5	secretory calcium-binding phosphoprotein 5					Known	u.d.
ENSDARG00000078748	5	si:ch211-137a8.4	myb-like protein X					Known	u.d.
ENSDARG00000079534	7	CABZ01112215.1	mucin-1-like					Known	u.d.
ENSDARG00000086584	5	CABZ01034692.1	SLAM family member 5-like					Known	u.d.
ENSDARG00000087318	4	zgc:174688	natterin-like protein	GO:0005575	cellular_component			Known	u.d.
ENSDARG00000087555	7	FP103059.1	lisH domain-containing protein C1711.05-like	GO:0005515	protein binding			Known	u.d.
ENSDARG00000088089	6	BX005073.1	sterile alpha motif domain-containing protein 3-like					Known	u.d.
ENSDARG00000088198	5	CABZ01077220.1	SLAM family member 5-like	GO:0005515	protein binding			Known	u.d.
ENSDARG00000089184	5	BX664625.2	SLAM family member	GO:0005515	protein binding			Known	u.d.
ENSDARG00000089402	4	CABZ01063841.1	ensconsin-like/MAP7-like					Known	u.d.
ENSDARG00000090416	2	scpp1	secretory calcium-binding phosphoprotein 1					known	u.d.
ENSDARG00000090767	6	si:ch211-136m16.8	early endosome antigen 1-like					Known	u.d.
ENSDARG00000092026	7	CABZ01112215.2	mucin-5B-like					Known	u.d.
ENSDARG00000092141	3	si:dkeyp-100a1.6	PREDICTED:probable G-protein coupled receptor 160					Known	u.d.
ENSDARG00000092582	5	CR352226.3	transmembrane and immunoglobulin domain-containing protein 1-like	GO:0005515	protein binding			Known	u.d.
ENSDARG00000093111	5	si:ch211-209l18.2	transmembrane and immunoglobulin domain-containing protein 1-like					Known	u.d.
ENSDARG00000093703	8	si:ch211-122l14.4	protein kinase C-like					Known	u.d.
ENSDARG00000095195	5	si:dkey-19a16.11	transmembrane and immunoglobulin domain-containing protein 1-like	GO:0005515	protein binding			Known	u.d.
ENSDARG00000095331	3	si:dkey-26m3.1	Breast cancer type 1 susceptibility-like protein	GO:0003677	DNA binding			Known	u.d.
ENSDARG00000095775	8	si:ch211-122l14.6	protein kinase C-like					Known	u.d.
ENSDARG00000095863	6	zgc:161979	antifreeze protein type IV (aftp4)					known	u.d.
ENSDARG00000096421	3	si:dkey-45d16.4	trichohyalin-like isoform X2					Known	u.d.
ENSDARG00000097740	6	tceb2	transcription elongation factor B (SIII), polypeptide 2 (18kD, elongin B)					Known	u.d.
ENSDARG00000074628	8	si:dkey-10o6.2	si:dkey-10o6.2	GO:0055114	oxidation-reduction process	PF03171	2OG-Fe(II) oxygenase superfamily	known domain	Metabolic process
ENSDARG00000073876	8			GO:0005634	nucleus	PF00025	ADP ribosylation factor	known domain	Signaling
ENSDARG00000096602	4	si:ch1073-357b18.4	si:ch1073-357b18.4			PF10545	Alcohol dehydrogenase transcription factor Myb/SANT-like	known domain	Metabolic process
ENSDARG00000054934	9	zgc:101765	zgc:101765	GO:0055114	oxidation-reduction process	PF00248	Aldo-keto reductase	known domain	Metabolic process
ENSDARG00000030778	7	BX323854.2	Uncharacterized protein	GO:0005525	GTP binding	PF04548	Arabidopsis AIG1 family	known domain	Immune
ENSDARG00000086586	7	BX323854.3	Uncharacterized protein	GO:0003924	GTPase activity	PF04548	Arabidopsis AIG1 family	known domain	Immune
ENSDARG00000087872	8	CR392330.1	Uncharacterized protein	GO:0003924	GTPase activity	PF04548	Arabidopsis AIG1 family	known domain	Immune
ENSDARG00000094383	8	CR392330.2	Uncharacterized protein	GO:0003924	GTPase activity	PF04548	Arabidopsis AIG1 family	known domain	Immune
ENSDARG00000091595	6	CABZ01079490.1	Uncharacterized protein	GO:0003677	DNA binding	PF02944	BESS domain	known domain	u.d.
ENSDARG00000097528	5	si:dkey-7j14.5	si:dkey-7j14.5	GO:0016021	integral component of membrane	PF04103	CD20-like family	known domain	Immune
ENSDARG00000086759	6	CABZ01074268.1	Uncharacterized protein			PF00021	CD59 antigen	known domain	Immune
ENSDARG00000068947	3	si:ch211-264e16.1	si:ch211-264e16.1			PF03142	Chitin synthase	known domain	Metabolic process
ENSDARG00000068951	3	si:ch211-219a15.4	si:ch211-219a15.4	GO:0016758	transferase activity, transferring hexosyl groups	PF03142	Chitin synthase	known domain	Metabolic process
ENSDARG00000094415	3	si:ch211-264e16.2	si:ch211-264e16.2	GO:0016758	transferase activity, transferring hexosyl groups	PF03142	Chitin synthase	known domain	Metabolic process
ENSDARG00000039099	4	zgc:113413	zgc:113413	GO:0005575	cellular_component	PF03318	Clostridium epsilon toxin ETX/Bacillus mosquitocidal toxin MTX2	known domain	u.d.
ENSDARG00000039100	4	zgc:172244	zgc:172244	GO:0005575	cellular_component	PF03318	Clostridium epsilon toxin ETX/Bacillus mosquitocidal toxin MTX2	known domain	u.d.
ENSDARG00000086282	8	si:ch211-282j17.5	si:ch211-282j17.5	GO:0030246	carbohydrate binding	PF00059	C-type lectin	known domain	u.d.
ENSDARG00000086460	8	si:dkey-83f18.10	si:dkey-83f18.10	GO:0030246	carbohydrate binding	PF00059	C-type lectin	known domain	u.d.
ENSDARG00000087115	8	CR385046.2	Uncharacterized protein	GO:0030246	carbohydrate binding	PF00059	C-type lectin	known domain	u.d.
ENSDARG00000079932	10	zgc:152830	zgc:152830	GO:0005622	intracellular	PF00883	Cytosol aminopeptidase family, catalytic domain	known domain	u.d.
ENSDARG00000092584	7	si:ch1073-385f13.3	si:ch1073-385f13.3	GO:0003676	nucleic acid binding	PF00929	Exonuclease	known domain	u.d.
ENSDARG00000042063	8	si:ch211-145c1.1	si:ch211-145c1.1	GO:0030246	carbohydrate binding	PF02140	Galactose binding lectin domain	known domain	u.d.
ENSDARG00000054363	6	wu:fd14a06	wu:fd14a06			PF01697	Glycosyltransferase family 92	known domain	Metabolic process
ENSDARG00000054611	4	CABZ01032352.1	Uncharacterized protein	GO:0004842	ubiquitin-protein transferase activity	PF00632	HECT domain	known domain	u.d.
ENSDARG00000067599	3	CR936371.2	Uncharacterized protein	GO:0004842	ubiquitin-protein transferase activity	PF00632	HECT domain	known domain	u.d.
ENSDARG00000059235	4	zgc:113274	zgc:113274	GO:0003677	DNA binding	PF05225	Helix-turn-helix	known domain	u.d.
ENSDARG00000076088	5	CABZ01032351.1	Uncharacterized protein	GO:0003677	DNA binding	PF05225	Helix-turn-helix	known domain	u.d.
ENSDARG00000076607	4	CR383676.3	Uncharacterized protein	GO:0003677	DNA binding	PF01498	Helix-turn-helix	known domain	u.d.
ENSDARG00000078423	4	zgc:194285	zgc:194285	GO:0003677	DNA binding	PF01498	Helix-turn-helix	known domain	u.d.
ENSDARG00000079150	4	CR383676.3	Uncharacterized protein	GO:0003677	DNA binding	PF01498	Helix-turn-helix	known domain	u.d.
ENSDARG00000079762	5	si:dkey-253d23.4	si:dkey-253d23.4	GO:0005515	protein binding	PF07679	Immunoglobulin I-set domain	known domain	Immune
ENSDARG00000060953	5	si:ch1073-214b20.2	si:ch1073-214b20.2	GO:0005515	protein binding	PF07686	Immunoglobulin V-set domain	known domain	Immune
ENSDARG00000062057	3	zgc:174945	zgc:174945	GO:0005575	cellular_component	PF07686	Immunoglobulin V-set domain	known domain	Immune
ENSDARG00000070315	9	si:dkey-10p5.7	si:dkey-10p5.7			PF07686	Immunoglobulin V-set domain	known domain	Immune
ENSDARG00000071578	5	si:ch211-222k6.3	si:ch211-222k6.3	GO:0005515	protein binding	PF07686	Immunoglobulin V-set domain	known domain	Immune
ENSDARG00000071590	5	si:ch211-236g6.1	si:ch211-236g6.1	GO:0005515	protein binding	PF07686	Immunoglobulin V-set domain	known domain	Immune
ENSDARG00000071630	5	AL929276.1	Uncharacterized protein	GO:0005515	protein binding	PF07686	Immunoglobulin V-set domain	known domain	Immune
ENSDARG00000075092	4	si:dkey-52l18.4	si:dkey-52l18.4	GO:0005515	protein binding	PF07686	Immunoglobulin V-set domain	known domain	Immune
ENSDARG00000087913	5	CABZ01034698.2	Uncharacterized protein	GO:0005515	protein binding	PF07686	Immunoglobulin V-set domain	known domain	Immune
ENSDARG00000089356	5	AL929276.2	Uncharacterized protein	GO:0005515	protein binding	PF07686	Immunoglobulin V-set domain	known domain	Immune
ENSDARG00000090612	5	CT583625.2	Uncharacterized protein	GO:0005515	protein binding	PF07686	Immunoglobulin V-set domain	known domain	Immune
ENSDARG00000091199	5	FP245465.3	Uncharacterized protein	GO:0005515	protein binding	PF07686	Immunoglobulin V-set domain	known domain	Immune
ENSDARG00000092732	5	CU570881.1	Uncharacterized protein	GO:0005515	protein binding	PF07686	Immunoglobulin V-set domain	known domain	Immune
ENSDARG00000094155	5	CU570881.2	Uncharacterized protein	GO:0005515	protein binding	PF07686	Immunoglobulin V-set domain	known domain	Immune
ENSDARG00000094770	5	CT583625.3	Uncharacterized protein	GO:0005515	protein binding	PF07686	Immunoglobulin V-set domain	known domain	Immune
ENSDARG00000095120	5	CU207311.1	Uncharacterized protein	GO:0005515	protein binding	PF07686	Immunoglobulin V-set domain	known domain	Immune
ENSDARG00000056203	8	si:dkey-98p3.7	si:dkey-98p3.7	GO:0016787	hydrolase activity	PF01156	Inosine-uridine preferring nucleoside hydrolase	known domain	u.d.
ENSDARG00000088982	8	CU929163.1	Uncharacterized protein	GO:0003677	DNA binding	PF00665	Integrase	known domain	u.d.
ENSDARG00000079532	8	zgc:194242	zgc:194242	GO:0008152	metabolic process	PF08241	Methyltransferase domain	known domain	Metabolic process
ENSDARG00000087316	3	si:ch211-258f1.3	si:ch211-258f1.3	GO:0005515	protein binding	PF05729	NACHT domain	known domain	Immune
ENSDARG00000096738	4	si:zfos-911d5.4	si:zfos-911d5.4			PF08378	Nuclease-related domain	known domain	u.d.
ENSDARG00000021849	10	si:dkey-256h2.1	si:dkey-256h2.1	GO:0055114	oxidation-reduction process	PF02225	PA domain	known domain	Metabolic process
ENSDARG00000088549	9	si:ch73-25i22.2	si:ch73-25i22.2	GO:0006281	DNA repair	PF03441	Photolyase	known domain	u.d.
ENSDARG00000086196	8	CABZ01027552.1	Uncharacterized protein	GO:0005524	ATP binding	PF00069	Protein kinase domain	known domain	u.d.
ENSDARG00000070800	10	zgc:109744	zgc:109744			PF06237	Protein of unknown function (DUF1011)	known domain	u.d.
ENSDARG00000097420	4	si:ch73-250a16.5	si:ch73-250a16.5			PF07386	Protein of unknown function (DUF1499)	known domain	u.d.
ENSDARG00000097489	5	si:ch73-390p7.2	si:ch73-390p7.2			PF04134	protein of unknown function, DUF393	known domain	u.d.
ENSDARG00000090774	7	CABZ01062995.1	Uncharacterized protein	GO:0003723	RNA binding	PF00078	Reverse transcriptase	known domain	u.d.
ENSDARG00000077898	10	wu:fj20b03	wu:fj20b03	GO:0016021	integral component of membrane	PF00001	Rhodopsin-like receptors	known domain	u.d.
ENSDARG00000044023	6	si:rp71-40n14.1	si:rp71-40n14.1	GO:0006629	lipid metabolic process	PF05184	Saposin protein domain	known domain	Metabolic process
ENSDARG00000068663	10	zgc:152951	zgc:152951	GO:0009055	electron carrier activity	PF04784	Saposin protein domain	known domain	Metabolic process
ENSDARG00000091695	3	si:ch211-261i17.1	si:ch211-261i17.1	GO:0003676	nucleic acid binding	PF07517	SecA DEAD-like domain	known domain	Transport
ENSDARG00000091721	3	BX897747.1	Uncharacterized protein	GO:0003676	nucleic acid binding	PF07517	SecA DEAD-like domain	known domain	Transport
ENSDARG00000089328	7	BX323854.4	Uncharacterized protein	GO:0005525	GTP binding	PF00735	Septin-a group of GTP-binding protein	known domain	u.d.
ENSDARG00000093120	4	si:dkey-117m1.4	si:dkey-117m1.4	GO:0005515	protein binding	PF00856	SET domain	known domain	u.d.
ENSDARG00000075269	4	si:dkey-20i10.7	si:dkey-20i10.7	GO:0003676	nucleic acid binding	PF05485	THAP domain	known domain	u.d.
ENSDARG00000076585	4	si:ch211-113e8.11	si:ch211-113e8.11	GO:0046872	metal ion binding	PF00642	Zinc finger C-x8-C-x5-C-x3-H type	known domain	u.d.
ENSDARG00000027738	7	si:ch211-13c6.2	si:ch211-13c6.2	GO:0003777	microtubule motor activity			unknown	u.d.
ENSDARG00000028542	8	si:ch211-114c12.2	si:ch211-114c12.2					unknown	u.d.
ENSDARG00000030440	6	zgc:136474	zgc:136474					unknown	u.d.
ENSDARG00000035797	3	si:dkey-17m8.2	si:dkey-17m8.2					unknown	u.d.
ENSDARG00000040250	3	si:ch211-132g1.1	si:ch211-132g1.1	GO:0005515	protein binding			unknown	u.d.
ENSDARG00000040864	4	si:dkey-286j15.1	si:dkey-286j15.1					unknown	u.d.
ENSDARG00000041492	5	si:ch211-196f5.2	si:ch211-196f5.2					unknown	u.d.
ENSDARG00000041727	7	zgc:175135	zgc:175135	GO:0005575	cellular_component			unknown	u.d.
ENSDARG00000043004	4	si:dkeyp-117h8.4	si:dkeyp-117h8.4					unknown	u.d.
ENSDARG00000043540	4	si:dkey-207l24.2	si:dkey-207l24.2					unknown	u.d.
ENSDARG00000043735	4	si:dkey-88n24.5	si:dkey-88n24.5	GO:0005575	cellular_component			unknown	u.d.
ENSDARG00000055263	4	BX511172.1	Uncharacterized protein					unknown	u.d.
ENSDARG00000056166	4	CR759816.1	Uncharacterized protein					unknown	u.d.
ENSDARG00000056650	7	zgc:113276	zgc:113276	GO:0005575	cellular_component			unknown	u.d.
ENSDARG00000057102	5	BX957274.1	Uncharacterized protein					unknown	u.d.
ENSDARG00000058248	9	si:dkeyp-77h1.4	si:dkeyp-77h1.4	GO:0005575	cellular_component			unknown	u.d.
ENSDARG00000068250	3	si:ch211-151h10.2	si:ch211-151h10.2					unknown	u.d.
ENSDARG00000068515	6	si:zfos-1762d12.1	si:zfos-1762d12.1					unknown	u.d.
ENSDARG00000068569	4	CT027576.1	unnamed protein product	GO:0005576	extracellular region			unknown	u.d.
ENSDARG00000070858	4	si:busm1-105l16.2	si:busm1-105l16.2					unknown	u.d.
ENSDARG00000074395	4	zgc:174719	zgc:174719					unknown	u.d.
ENSDARG00000074983	4	zgc:172290	zgc:172290	GO:0005575	cellular_component			unknown	u.d.
ENSDARG00000075388	4	CR392354.1	Uncharacterized protein	GO:0003677	DNA binding			unknown	u.d.
ENSDARG00000075563	3	CT027696.1	Uncharacterized protein	GO:0003677	DNA binding			unknown	u.d.
ENSDARG00000076244	3	uo:ion006	uo:ion006					unknown	u.d.
ENSDARG00000076388	4	zgc:194686	zgc:194686	GO:0005575	cellular_component			unknown	u.d.
ENSDARG00000076530	4	zgc:172109	zgc:172109	GO:0005575	cellular_component			unknown	u.d.
ENSDARG00000076958	4	zgc:172260	zgc:172260	GO:0005575	cellular_component			unknown	u.d.
ENSDARG00000077110	3	zgc:174680	zgc:174680	GO:0003677	DNA binding			unknown	u.d.
ENSDARG00000077138	8	zgc:195173	zgc:195173	GO:0005575	cellular_component			unknown	u.d.
ENSDARG00000077176	4	zgc:174888	zgc:174888					unknown	u.d.
ENSDARG00000077346	4	CABZ01064799.1	Uncharacterized protein					unknown	u.d.
ENSDARG00000077493	5	zgc:171601	zgc:171601	GO:0005575	cellular_component			unknown	u.d.
ENSDARG00000077519	3	si:dkeyp-13d11.2	si:dkeyp-13d11.2					unknown	u.d.
ENSDARG00000077741	7	ZGC:165551	Uncharacterized protein					unknown	u.d.
ENSDARG00000077999	7	si:ch1073-59l16.1	si:ch1073-59l16.1					unknown	u.d.
ENSDARG00000078499	3	si:ch211-212k5.3	si:ch211-212k5.3	GO:0003677	DNA binding			unknown	u.d.
ENSDARG00000078583	4	CR376825.1	Uncharacterized protein					unknown	u.d.
ENSDARG00000079255	5	zgc:174935	zgc:174935	GO:0005575	cellular_component			unknown	u.d.
ENSDARG00000079584	4	zgc:194930	zgc:194930	GO:0005575	cellular_component			unknown	u.d.
ENSDARG00000086315	4	CABZ01021532.1	Uncharacterized protein					unknown	u.d.
ENSDARG00000086317	3	si:ch211-67e16.4	si:ch211-67e16.4					unknown	u.d.
ENSDARG00000086543	3	BX284638.2	Uncharacterized protein					unknown	u.d.
ENSDARG00000086564	4	AL935184.1	Uncharacterized protein	GO:0003676	nucleic acid binding			unknown	u.d.
ENSDARG00000086931	5	CABZ01029822.1	Uncharacterized protein					unknown	u.d.
ENSDARG00000088542	4	CU896555.1	Uncharacterized protein					unknown	u.d.
ENSDARG00000088655	6	CABZ01007794.1	Uncharacterized protein					unknown	u.d.
ENSDARG00000088863	5	BX936412.1	Uncharacterized protein					unknown	u.d.
ENSDARG00000088964	5	CR382381.1	uncharacterized protein					unknown	u.d.
ENSDARG00000089333	4	si:ch211-198c19.1	si:ch211-198c19.1					unknown	u.d.
ENSDARG00000089342	3	wu:fc75a09	wu:fc75a09					unknown	u.d.
ENSDARG00000089480	8	si:dkey-12j5.1	si:dkey-12j5.1	GO:0005515	protein binding			unknown	u.d.
ENSDARG00000089500	5	AL935128.1	Uncharacterized protein					unknown	u.d.
ENSDARG00000089645	8	CU929307.1	Uncharacterized protein					unknown	u.d.
ENSDARG00000089821	3	BX957278.1	Uncharacterized protein	GO:0006886	intracellular protein transport			unknown	u.d.
ENSDARG00000089864	5	BX323573.1	Uncharacterized protein					unknown	u.d.
ENSDARG00000090346	4	CT574587.1	Uncharacterized protein					unknown	u.d.
ENSDARG00000090415	3	BX897747.3	Uncharacterized protein	GO:0003676	nucleic acid binding			unknown	u.d.
ENSDARG00000091897	3	si:dkey-187a12.4	si:dkey-187a12.4					unknown	u.d.
ENSDARG00000091930	3	si:ch211-12e13.1	si:ch211-12e13.1					unknown	u.d.
ENSDARG00000091972	8	si:dkey-58f10.7	si:dkey-58f10.7					unknown	u.d.
ENSDARG00000092123	6	si:dkey-20d21.12	si:dkey-20d21.12					unknown	u.d.
ENSDARG00000092222	8	wu:fb64b08	wu:fb64b08					unknown	u.d.
ENSDARG00000092228	8	si:dkey-27p18.3	si:dkey-27p18.3					unknown	u.d.
ENSDARG00000092274	4	si:dkey-3k20.1	si:dkey-3k20.1					unknown	u.d.
ENSDARG00000092310	3	si:ch211-199g17.2	si:ch211-199g17.2					unknown	u.d.
ENSDARG00000092352	4	wu:fa92h10	wu:fa92h10					unknown	u.d.
ENSDARG00000092390	3	si:dkey-6f10.4	si:dkey-6f10.4					unknown	u.d.
ENSDARG00000092521	4	CR382283.2	Uncharacterized protein					unknown	u.d.
ENSDARG00000092602	8	BX546499.2	Uncharacterized protein					unknown	u.d.
ENSDARG00000092667	8	si:ch211-271e10.2	si:ch211-271e10.2					unknown	u.d.
ENSDARG00000092680	8	si:dkey-58f10.12	si:dkey-58f10.12					unknown	u.d.
ENSDARG00000093126	4	si:ch73-112l6.1	si:ch73-112l6.1					unknown	u.d.
ENSDARG00000093179	4	si:dkey-79c1.1	si:dkey-79c1.1					unknown	u.d.
ENSDARG00000093333	4	si:dkey-38n4.2	si:dkey-38n4.2					unknown	u.d.
ENSDARG00000093350	8	si:dkey-58f10.7	si:dkey-58f10.7					unknown	u.d.
ENSDARG00000093621	8	si:dkey-27b3.4	si:dkey-27b3.4					unknown	u.d.
ENSDARG00000093763	8	si:ch211-271e10.6	si:ch211-271e10.6					unknown	u.d.
ENSDARG00000093788	5	CT583625.2	Uncharacterized protein	GO:0005515	protein binding			unknown	u.d.
ENSDARG00000093960	8	si:dkey-111e8.5	si:dkey-111e8.5					unknown	u.d.
ENSDARG00000094005	3	si:dkey-98j1.5	si:dkey-98j1.5					unknown	u.d.
ENSDARG00000094035	4	si:dkey-49n23.2	si:dkey-49n23.2					unknown	u.d.
ENSDARG00000094074	6	si:dkey-81h8.1	si:dkey-81h8.1					unknown	u.d.
ENSDARG00000094118	4	si:dkey-21o22.2	si:dkey-21o22.2					unknown	u.d.
ENSDARG00000094133	3	si:dkey-9i23.11	si:dkey-9i23.11					unknown	u.d.
ENSDARG00000094284	8	si:dkey-58f10.10	si:dkey-58f10.10					unknown	u.d.
ENSDARG00000094310	6	si:ch211-255g12.6	si:ch211-255g12.6					unknown	u.d.
ENSDARG00000094489	8	si:dkey-58f10.6	si:dkey-58f10.6					unknown	u.d.
ENSDARG00000094522	4	si:ch211-14c7.2	si:ch211-14c7.2					unknown	u.d.
ENSDARG00000094528	5	si:dkey-61m24.1	si:dkey-61m24.1					unknown	u.d.
ENSDARG00000094533	5	si:dkey-246e1.3	si:dkey-246e1.3					unknown	u.d.
ENSDARG00000094615	4	si:dkey-9p20.18	si:dkey-9p20.18					unknown	u.d.
ENSDARG00000094668	4	si:ch211-51a19.5	si:ch211-51a19.5					unknown	u.d.
ENSDARG00000094800	7	zgc:173545	zgc:173545					unknown	u.d.
ENSDARG00000094935	8	si:dkey-58f10.11	si:dkey-58f10.11					unknown	u.d.
ENSDARG00000094977	5	si:ch211-156j22.4	si:ch211-156j22.4					unknown	u.d.
ENSDARG00000095026	8	si:dkey-58f10.14	si:dkey-58f10.14					unknown	u.d.
ENSDARG00000095053	4	si:dkey-26m3.2	vitellogenin-1-like					unknown	u.d.
ENSDARG00000095057	4	si:dkey-103d23.3	si:dkey-103d23.3					unknown	u.d.
ENSDARG00000095459	6	si:ch211-191j22.3	si:ch211-191j22.3					unknown	u.d.
ENSDARG00000095532	8	si:dkey-58f10.13	si:dkey-58f10.13					unknown	u.d.
ENSDARG00000095606	3	si:dkeyp-51f12.2	si:dkeyp-51f12.2					unknown	u.d.
ENSDARG00000095608	7	si:dkey-57k2.6	si:dkey-57k2.6					unknown	u.d.
ENSDARG00000095796	6	si:dkey-87o1.2	si:dkey-87o1.2					unknown	u.d.
ENSDARG00000095978	4	si:dkey-9i5.2	si:dkey-9i5.2					unknown	u.d.
ENSDARG00000096196	4	si:dkeyp-82b4.4	si:dkeyp-82b4.4					unknown	u.d.
ENSDARG00000096217	3	si:dkey-51d8.9	si:dkey-51d8.9					unknown	u.d.
ENSDARG00000096365	4	si:ch211-195m9.3	si:ch211-195m9.3					unknown	u.d.
ENSDARG00000096571	6	si:ch211-281p14.2	si:ch211-281p14.2					unknown	u.d.
ENSDARG00000097693	8	si:ch211-248a14.8	si:ch211-248a14.8					unknown	u.d.
