# Supplementary material for: The channel catfish genome sequence provides insights into the evolution of scale formation in teleosts
Source: Nat Commun. 2016 Jun 2;7:11757. doi: 10.1038/ncomms11757 (PMC4895719; doi:10.1038/ncomms11757)
Supplement: Supplementary Data 5 — A list of 280 genes commonly shared by all sequenced teleost fish species but absent from cartilaginous fish and jawless species. [file ncomms11757-s6.xlsx]

## Sheet: Sheet1
Supplementary Data 5. A list of 280 genes commonly shared by all sequenced teleost fish species but absent from cartilaginous fish and jawless species.
Zebrafish Ensembl Gene ID	Gene Name	Gene Description	GO Term Accession	GO Term Name	Pfam ID	Pfam domain	Annotation status	Gene Category
ENSDARG00000054937	badb	BCL2-antagonist of cell death b	GO:0043065	positive regulation of apoptotic process	PF10514	Bcl-2-associated death promoter	known	Apoptosis
ENSDARG00000036895	dap1b	death associated protein 1b					known	Apoptosis
ENSDARG00000069282	bbc3	BCL2 binding component 3	GO:0043065	positive regulation of apoptotic process			known	Apoptosis
ENSDARG00000086842	dap1b	death associated protein 1b					known	Apoptosis
ENSDARG00000053854	uts2a	urotensin 2, alpha	GO:0008217; GO:0042312	regulation of blood pressure; regulation of vasodilation	PF02083	Urotensin II	known	Blood vessel
ENSDARG00000058414	bglap	bone gamma-carboxyglutamate (gla) protein	GO:0005509	calcium ion binding	PF00594	Gla domain	known	Bone formation
ENSDARG00000091961	pth1b	parathyroid hormone 1b	GO:0005179	hormone activity	PF01279	Parathyroid hormone family	known	Bone formation
ENSDARG00000093738	pth1a	parathyroid hormone 1a	GO:0005179	hormone activity	PF01279	Parathyroid hormone family	known	Bone formation
ENSDARG00000074476	odam	odontogenic, ameloblast asssociated					known	Bone formation
ENSDARG00000095259	tmem119a	transmembrane protein 119a					known	Bone formation
ENSDARG00000044276	spp1	secreted phosphoprotein 1	GO:0008150	biological_process			known	Bone formation/mineralization
ENSDARG00000074132	scpp7	secretory calcium-binding phosphoprotein 7					known	Bone formation/mineralization
ENSDARG00000078622	scpp5	secretory calcium-binding phosphoprotein 5					known	Bone formation/mineralization
ENSDARG00000090416	scpp1	secretory calcium-binding phosphoprotein 1					known	Bone formation/mineralization
ENSDARG00000022698	lad1	ladinin					known	Dermal –epidermal basement membrane
ENSDARG00000095863	zgc:161979	antifreeze protein type IV (aftp4)					known	Development/antifreeze
ENSDARG00000041490	zgc:161979	antifreeze protein type IV (aftp4)					known	Development/antifreeze
ENSDARG00000017917	her7	hairy and enhancer of split related-7	GO:0001756	somitogenesis	PF00010	Basic helix-loop-helix	known	Development/somitogenesis
ENSDARG00000054239	ghrl	ghrelin/obestatin preprohormone	GO:0007507;GO:0005179	heart development;hormone activity	PF04643	Motilin/ghrelin-associated peptide	known	Glucose metablism
ENSDARG00000016033	CR626941.1	Uncharacterized protein	GO:0005525	GTP binding	PF04548	AIG1 family	known domain	Immune
ENSDARG00000029232	CABZ01041769.1	Uncharacterized protein	GO:0005525	GTP binding	PF04548	AIG1 family	known domain	Immune
ENSDARG00000034946	BX569789.1	Uncharacterized protein	GO:0005525	GTP binding	PF04548	AIG1 family	known domain	Immune
ENSDARG00000052872	BX005442.1	Uncharacterized protein	GO:0005525	GTP binding	PF04548	AIG1 family	known domain	Immune
ENSDARG00000069442	CR848784.1	Uncharacterized protein	GO:0005525	GTP binding	PF04548	AIG1 family	known domain	Immune
ENSDARG00000069895	CR392036.1	Uncharacterized protein	GO:0005525	GTP binding	PF04548	AIG1 family	known domain	Immune
ENSDARG00000074610	si:ch211-113e8.6	si:ch211-113e8.6	GO:0015093	ferrous iron transmembrane transporter activity	PF04548	AIG1 family	known domain	Immune
ENSDARG00000075541	CU550716.4	Uncharacterized protein	GO:0005525	GTP binding	PF04548	AIG1 family	known domain	Immune
ENSDARG00000086048	si:ch211-229i14.2	si:ch211-229i14.2	GO:0015093	ferrous iron transmembrane transporter activity	PF04548	AIG1 family	known domain	Immune
ENSDARG00000086228	si:dkey-120c6.5	si:dkey-120c6.5	GO:0005525	GTP binding	PF04548	AIG1 family	known domain	Immune
ENSDARG00000074390	tmem176l.4	transmembrane protein 176l.4	GO:0016021	integral component of membrane	PF04103	CD20-like family	known	Immune
ENSDARG00000086230	tmem176l.1	transmembrane protein 176l.1	GO:0016021	integral component of membrane	PF04103	CD20-like family	known	Immune
ENSDARG00000089399	tmem176l.2	transmembrane protein 176l.2	GO:0016021	integral component of membrane	PF04103	CD20-like family	known	Immune
ENSDARG00000094439	tmem176l.3a	transmembrane protein 176l.3a	GO:0016021	integral component of membrane	PF04103	CD20-like family	known	Immune
ENSDARG00000097528	si:dkey-7j14.5	si:dkey-7j14.5	GO:0016021	integral component of membrane	PF04103	CD20-like family	known domain	Immune
ENSDARG00000090615	BX957297.2	Uncharacterized protein			PF00021	CD59 antigen	known domain	Immune
ENSDARG00000070378	ZGC:193706	chemokine CCL-C25y-like (LOC100000034), mRNA	GO:0006955;GO:0008009	immune response;chemokine activity	PF00048	Chemokine	known	Immune
ENSDARG00000074772	ccl-c11b	chemokine CCL-C11b	GO:0006955;GO:0008009	immune response; chemokine activity	PF00048	Chemokine	known	Immune
ENSDARG00000087004	si:ch211-122l24.4	si:ch211-122l24.4	GO:0006955	immune response	PF00048	Chemokine	known domain	Immune
ENSDARG00000035435	m17	IL-6 subfamily cytokine M17	GO:0006955	immune response	PF01110	Ciliary neurotrophic factor	known	Immune
ENSDARG00000074818	FP340499.1	Uncharacterized protein	GO:0005515	protein binding	PF00047	Immunoglobulin domain	known domain	Immune
ENSDARG00000079487	BX004828.2	Uncharacterized protein	GO:0005515	protein binding	PF00047	Immunoglobulin domain	known domain	Immune
ENSDARG00000076224	si:dkey-11f4.16	si:dkey-11f4.16	GO:0005515	protein binding	PF07679	Immunoglobulin I-set domain	known domain	Immune
ENSDARG00000078824	si:ch211-66e2.3	si:ch211-66e2.3	GO:0016337	single organismal cell-cell adhesion	PF07679	Immunoglobulin I-set domain	known domain	Immune
ENSDARG00000093308	si:dkey-11f4.14	si:dkey-11f4.14	GO:0004872	receptor activity	PF07679	Immunoglobulin I-set domain	known domain	Immune
ENSDARG00000034598	dicp1.16/AL929520.1	diverse immunoglobulin domain-containing protein 1.16	GO:0005515	protein binding	PF07686	Immunoglobulin V-set domain	known	Immune
ENSDARG00000035101	dicp2.1/CT963086.1	diverse immunoglobulin domain-containing protein 2.1	GO:0005515	protein binding	PF07686	Immunoglobulin V-set domain	known	Immune
ENSDARG00000037473	cd79a	CD79a molecule, immunoglobulin-associated alpha	GO:0005515	protein binding	PF07686	Immunoglobulin V-set domain	known	Immune
ENSDARG00000038404	dicp/CABZ01029900.1	diverse immunoglobulin domain-containing protein	GO:0005515	protein binding	PF07686	Immunoglobulin V-set domain	known	Immune
ENSDARG00000038408	dicp1.5/hm:zeh0619	diverse immunoglobulin domain-containing protein 1.5/hm:zeh0619	GO:0005515	protein binding	PF07686	Immunoglobulin V-set domain	known	Immune
ENSDARG00000041221	dicp3.2/CT027754.1	diverse immunoglobulin domain-containing protein 3.2	GO:0005515	protein binding	PF07686	Immunoglobulin V-set domain	known	Immune
ENSDARG00000075848	dicp3.1	diverse immunoglobulin domain-containing protein 3.1	GO:0005515	protein binding	PF07686	Immunoglobulin V-set domain	known	Immune
ENSDARG00000087509	dicp3.6/si:ch73-322b17.4	diverse immunoglobulin domain-containing protein 3.6	GO:0005515	protein binding	PF07686	Immunoglobulin V-set domain	known	Immune
ENSDARG00000087706	dicp3.3	diverse immunoglobulin domain-containing protein 3.3	GO:0005515	protein binding	PF07686	Immunoglobulin V-set domain	known	Immune
ENSDARG00000090405	dicp/CABZ01029902.2	diverse immunoglobulin domain-containing protein	GO:0005515	protein binding	PF07686	Immunoglobulin V-set domain	known	Immune
ENSDARG00000091443	dicp1.12/CR792453.3	diverse immunoglobulin domain-containing protein 1.12	GO:0005515	protein binding	PF07686	Immunoglobulin V-set domain	known	Immune
ENSDARG00000091993	dicp1.1	diverse immunoglobulin domain-containing protein 1.1	GO:0005515	protein binding	PF07686	Immunoglobulin V-set domain	known	Immune
ENSDARG00000096650	CD22 (45 of 48)	CD22 molecule	GO:0005515	protein binding	PF07686	Immunoglobulin V-set domain	known	Immune
ENSDARG00000070315	si:dkey-10p5.7	si:dkey-10p5.7			PF07686	Immunoglobulin V-set domain	known domain	Immune
ENSDARG00000058682	si:dkey-184p9.9	si:dkey-184p9.9	GO:0005515	protein binding	PF07686	Immunoglobulin V-set domain	known domain	Immune
ENSDARG00000076539	si:ch211-53m15.1	si:ch211-53m15.1	GO:0005515	protein binding	PF07686	Immunoglobulin V-set domain	known domain	Immune
ENSDARG00000079657	BX005223.2	Uncharacterized protein			PF07686	Immunoglobulin V-set domain	known domain	Immune
ENSDARG00000087350	CABZ01068244.1	Uncharacterized protein			PF07686	Immunoglobulin V-set domain	known domain	Immune
ENSDARG00000088940	CT027682.1	Uncharacterized protein			PF07686	Immunoglobulin V-set domain	known domain	Immune
ENSDARG00000089938	BX469930.1	Uncharacterized protein			PF07686	Immunoglobulin V-set domain	known domain	Immune
ENSDARG00000090519	CT027682.3	Uncharacterized protein	GO:0005515	protein binding	PF07686	Immunoglobulin V-set domain	known domain	Immune
ENSDARG00000094012	si:dkey-192g7.3	si:dkey-192g7.3	GO:0005515	protein binding	PF07686	Immunoglobulin V-set domain	known domain	Immune
ENSDARG00000096863	si:ch73-380l3.4	si:ch73-380l3.4	GO:0005515	protein binding	PF07686	Immunoglobulin V-set domain	known domain	Immune
ENSDARG00000068681	crfb1	cytokine receptor family member b1	GO:0051607;GO:0004904	defense response to virus;interferon receptor activity	PF09294	Interferon-alpha/beta receptor, fibronectin type III	known	Immune
ENSDARG00000087131	ifnlr1	interferon lambda receptor 1	GO:0005515	protein binding	PF09294	Interferon-alpha/beta receptor, fibronectin type III	known	Immune
ENSDARG00000039243	zgc:152791	zgc:152791	GO:0016021	integral component of membrane	PF06140	Interferon-induced 6-16 family	known domain	Immune
ENSDARG00000078389	si:dkey-188i13.7	si:dkey-188i13.7	GO:0016021	integral component of membrane	PF06140	Interferon-induced 6-16 family	known domain	Immune
ENSDARG00000017489	zgc:123068	zgc:123068	GO:0016021	integral component of membrane	PF06140	Interferon-induced 6-16 family	known domain	Immune
ENSDARG00000074217	si:dkey-188i13.6	si:dkey-188i13.6	GO:0016021	integral component of membrane	PF06140	Interferon-induced 6-16 family	known domain	Immune
ENSDARG00000092895	si:dkey-188i13.11	si:dkey-188i13.11	GO:0016021	integral component of membrane	PF06140	Interferon-induced 6-16 family	known domain	Immune
ENSDARG00000005419	il1b	interleukin 1, beta	GO:0006955	immune response	PF00340	Interleukin	known	Immune
ENSDARG00000037859	il11a	interleukin 11a			PF07400	Interleukin	known	Immune
ENSDARG00000031051	il4r	interleukin 4 receptor	GO:0004896	cytokine receptor activity	PF09238	Interleukin-4 receptor	known	Immune
ENSDARG00000074992	CRFA31.2	Putative class I cytokine receptor 31.2; Uncharacterized protein	GO:0004896	cytokine receptor activity	PF09238	Interleukin-4 receptor	known	Immune
ENSDARG00000061621	THEM4	thioesterase superfamily member 4	GO:0008150	biological_process	PF03061	Thioesterase superfamily	known	Immune
ENSDARG00000041180	il10ra	interleukin 10 receptor, alpha	GO:0004896	cytokine receptor activity	PF01108	Tissue factor	known	Immune
ENSDARG00000067795	crfb6	cytokine receptor family member b6	GO:0004896	cytokine receptor activity	PF01108	Tissue factor	known	Immune
ENSDARG00000074771	crfb17	cytokine receptor family member B17	GO:0005515	protein binding	PF01108	Tissue factor	known	Immune
ENSDARG00000079333	cd40lg	CD40 ligand	GO:0006955	immune response	PF00229	Tumor necrosis factors	known	Immune
ENSDARG00000068263	csf1b	colony stimulating factor 1b (macrophage)	GO:0008083	growth factor activity			known	Immune
ENSDARG00000068636	ppp1r26	protein phosphatase 1, regulatory subunit 26	GO:0005125	cytokine activity			known	Immune
ENSDARG00000078970	il7r	interleukin 7 receptor	GO:0004896	cytokine receptor activity			known	Immune
ENSDARG00000080020	il13ra1	interleukin 13 receptor, alpha 1	GO:0005515	protein binding			known	Immune
ENSDARG00000088680	HHLA2 (4 of 4)	HERV-H LTR-associating 2	GO:0005515	protein binding			known	Immune
ENSDARG00000090603	ifnphi4	interferon phi 4	GO:0006952;GO:0005126	defense response;cytokine receptor binding			known	Immune
ENSDARG00000096380	defbl2	defensin, beta-like 2					known	Immune
ENSDARG00000096585	CD22 (39 of 48)	CD22 molecule	GO:0005515	protein binding			known	Immune
ENSDARG00000096874	tmem176l.3b	transmembrane protein 176l.3b					known	Immune
ENSDARG00000097181	defbl3	defensin, beta-like 3	GO:0006952;GO:0042742	defense response;defense response to bacterium			known	Immune
ENSDARG00000092225	si:dkeyp-13a3.10	si:dkeyp-13a3.10	GO:0006955;GO:0019882	immune response;antigen processing and presentation			unknown	Immune
ENSDARG00000090962	NAT14	N-acetyltransferase 14 (GCN5-related, putative)	GO:0008080	N-acetyltransferase activity	PF00583	Acetyltransferase	known	Lipid metabolism
ENSDARG00000092170	apoc1l	apolipoprotein C-I like	GO:0042157	lipoprotein metabolic process	PF04691	Apolipoprotein C1	known	Lipid metabolism
ENSDARG00000076838	apom	apolipoprotein M			PF00061	Lipocalin	known	Lipid metabolism
ENSDARG00000075622	zgc:174938	zgc:174938	GO:0006629	lipid metabolic process	PF00388	Phosphoinositide phospholipase C	known domain	Lipid metabolism
ENSDARG00000075958	si:dkey-266f7.9	si:dkey-266f7.9	GO:0006629	lipid metabolic process	PF00388	Phosphoinositide phospholipase C	known domain	Lipid metabolism
ENSDARG00000078334	zgc:174938	zgc:174938	GO:0006629	lipid metabolic process	PF00388	Phosphoinositide phospholipase C	known domain	Lipid metabolism
ENSDARG00000086487	si:dkey-152b24.7	si:dkey-152b24.7	GO:0006629	lipid metabolic process	PF00388	Phosphoinositide phospholipase C	known domain	Lipid metabolism
ENSDARG00000087297	BX323793.1	Uncharacterized protein	GO:0006629	lipid metabolic process	PF00388	Phosphoinositide phospholipase C	known domain	Lipid metabolism
ENSDARG00000087551	BX323793.2	Uncharacterized protein	GO:0006629	lipid metabolic process	PF00388	Phosphoinositide phospholipase C	known domain	Lipid metabolism
ENSDARG00000088410	BX323793.3	Uncharacterized protein	GO:0006629	lipid metabolic process	PF00388	Phosphoinositide phospholipase C	known domain	Lipid metabolism
ENSDARG00000091559	BX323793.4	Uncharacterized protein	GO:0006629	lipid metabolic process	PF00388	Phosphoinositide phospholipase C	known domain	Lipid metabolism
ENSDARG00000092486	si:dkey-152b24.8	si:dkey-152b24.8	GO:0006629	lipid metabolic process	PF00388	Phosphoinositide phospholipase C	known domain	Lipid metabolism
ENSDARG00000095169	si:dkey-152b24.6	si:dkey-152b24.6	GO:0006629	lipid metabolic process	PF00388	Phosphoinositide phospholipase C	known domain	Lipid metabolism
ENSDARG00000086335	CABZ01040054.1	Uncharacterized protein	GO:0004859	phospholipase inhibitor activity	PF02988	Phospholipase A2 inhibitor	known domain	Lipid metabolism
ENSDARG00000044023	si:rp71-40n14.1	si:rp71-40n14.1	GO:0006629	lipid metabolic process	PF03489	Saposin protein domain	known domain	Lipid metabolism
ENSDARG00000089202	si:rp71-40n14.6	si:rp71-40n14.6	GO:0006629	lipid metabolic process	PF05184	Saposin protein domain	known domain	Lipid metabolism
ENSDARG00000015866	apoa2	apolipoprotein A-II	GO:0055113	epiboly involved in gastrulation with mouth forming second			known	Lipid metabolism
ENSDARG00000090980	apof	apolipoprotein F					known	Lipid metabolism
ENSDARG00000068088	tcnl	transcobalamin like	GO:0031419;GO:0009235;GO:0015889	cobalamin binding;transport; metabolic process			known	Metabolic/cobalamin
ENSDARG00000087873	si:ch211-170n20.3	si:ch211-170n20.3	GO:0055114	oxidation-reduction process	PF01761	3-dehydroquinate synthase	known domain	Metabolism
ENSDARG00000077248	zgc:171459	zgc:171459			PF10545	Alcohol dehydrogenase transcription factor Myb/SANT-like	known domain	n.d.
ENSDARG00000096602	si:ch1073-357b18.4	si:ch1073-357b18.4			PF10545	Alcohol dehydrogenase transcription factor Myb/SANT-like	known domain	n.d.
ENSDARG00000092464	CCHCR1 (1 of 2)	coiled-coil alpha-helical rod protein 1	GO:0030154	cell differentiation	PF07111	Alpha helical coiled-coil rod protein (HCR)	known	n.d.
ENSDARG00000091595	CABZ01079490.1	Uncharacterized protein	GO:0003677	DNA binding	PF02944	BESS domain	known domain	n.d.
ENSDARG00000035718	AL929105.1	Uncharacterized protein	GO:0005515	protein binding	PF00386	C1q domain	known domain	n.d.
ENSDARG00000039393	si:ch211-240l19.5	si:ch211-240l19.5	GO:0005515	protein binding	PF00168	C2 domain	known domain	n.d.
ENSDARG00000074547	si:ch211-240l19.8	si:ch211-240l19.8	GO:0005515	protein binding	PF00168	C2 domain	known domain	n.d.
ENSDARG00000074613	si:ch211-240l19.6	si:ch211-240l19.6	GO:0005515	protein binding	PF00168	C2 domain	known domain	n.d.
ENSDARG00000076313	si:ch211-240l19.7	si:ch211-240l19.7	GO:0005515	protein binding	PF00168	C2 domain	known domain	n.d.
ENSDARG00000086167	CABZ01063534.1	Uncharacterized protein	GO:0005515	protein binding	PF00041	Fibronectin type III domain	known domain	n.d.
ENSDARG00000096938	si:dkey-36i7.3	si:dkey-36i7.3	GO:0005216;GO:0006811	ion channel activity;ion transport	PF02038	FXYD family	known domain	n.d.
ENSDARG00000054611	CABZ01032352.1	Uncharacterized protein	GO:0004842	ubiquitin-protein transferase activity	PF00632	HECT domain	known domain	n.d.
ENSDARG00000067599	CR936371.2	Uncharacterized protein	GO:0004842	ubiquitin-protein transferase activity	PF00632	HECT domain	known domain	n.d.
ENSDARG00000076607	CR383676.3	Uncharacterized protein	GO:0006313	transposition, DNA-mediated	PF01498	Helix-turn-helix	known domain	n.d.
ENSDARG00000078423	zgc:194285	zgc:194285	GO:0006313	transposition, DNA-mediated	PF01498	Helix-turn-helix	known domain	n.d.
ENSDARG00000079150	CR383676.3	Uncharacterized protein	GO:0006313	transposition, DNA-mediated	PF01498	Helix-turn-helix	known domain	n.d.
ENSDARG00000036754	hmgn3	high mobility group nucleosomal binding domain 3	GO:0031492	nucleosomal DNA binding	PF01101	High mobility group protein HMG14 and HMG17	known	n.d.
ENSDARG00000086881	IER2	immediate early response 2			PF05760	Immediate early response protein (IER)	known	n.d.
ENSDARG00000097169	si:ch73-330k17.3	si:ch73-330k17.3	GO:0005520;GO:0001558	insulin-like growth factor binding;regulation of cell growth	PF00219	Insulin-like growth factor binding protein	known domain	n.d.
ENSDARG00000088982	CU929163.1	Uncharacterized protein	GO:0003677	DNA binding	PF00665	Integrase	known domain	n.d.
ENSDARG00000078180	sc:d0202	sc:d0202	GO:0016337	single organismal cell-cell adhesion	PF03921	Intercellular adhesion molecule	known domain	n.d.
ENSDARG00000069998	si:ch211-145b13.6	si:ch211-145b13.6	GO:0006471	protein ADP-ribosylation	PF01129	NAD(P)+-protein-arginine ADP-ribosyltransferase	known domain	n.d.
ENSDARG00000088639	cdca9	cell division cycle associated 9			PF10444	Nbl1 / Borealin N terminal	known	n.d.
ENSDARG00000076978	pmchl	pro-melanin-concentrating hormone, like	GO:0030354;GO:0007268	melanin-concentrating hormone activity;synaptic transmission	PF05824	Pro-melanin-concentrating hormone (Pro-MCH)	known	n.d.
ENSDARG00000097489	si:ch73-390p7.2	si:ch73-390p7.2			PF04134	Protein of unknown function, DUF393	known domain	n.d.
ENSDARG00000092894	si:ch211-114l13.9	si:ch211-114l13.9			PF02758	Pyrin domain	known domain	n.d.
ENSDARG00000023036	si:dkey-23a23.2	si:dkey-23a23.2	GO:0005515	protein binding	PF00856	SET domain	known domain	n.d.
ENSDARG00000092120	si:ch211-222d3.3	si:ch211-222d3.3	GO:0005515	protein binding	PF00856	SET domain	known domain	n.d.
ENSDARG00000093120	si:dkey-117m1.4	si:dkey-117m1.4	GO:0005515	protein binding	PF00856	SET domain	known domain	n.d.
ENSDARG00000043002	VMO1 (1 of 2)	vitelline membrane outer layer 1 homolog (chicken)	GO:0030704	vitelline membrane formation	PF03762	Vitelline membrane outer layer protein I (VMO-I)	known	n.d.
ENSDARG00000089800	BX927237.2	Uncharacterized protein			PF11669	WW domain-binding protein 1	known domain	n.d.
ENSDARG00000097172	si:dkey-7i4.12	si:dkey-7i4.12	GO:0046872	metal ion binding	PF00096	Zinc finger	known domain	n.d.
ENSDARG00000059252	zpcx	zona pellucida protein C	GO:0008150	biological_process	PF00100	Zona pellucida-like domain	known	n.d.
ENSDARG00000054777	C8H5orf51	chromosome 5 open reading frame 51					known	n.d.
ENSDARG00000068760	tnks1bp1	tankyrase 1 binding protein 1	GO:0008150	biological_process			known	n.d.
ENSDARG00000075444	CGREF1	cell growth regulator with EF-hand domain 1	GO:0005509	calcium ion binding			known	n.d.
ENSDARG00000075944	nms	neuromedin S					known	n.d.
ENSDARG00000077459	RIC3 (2 of 2)	RIC3 acetylcholine receptor chaperone	GO:0008150	biological_process			known	n.d.
ENSDARG00000086548	CR381540.3	MAP7 domain-containing protein 1-like					known	n.d.
ENSDARG00000089024	C12H10orf90	chromosome 10 open reading frame 90					known	n.d.
ENSDARG00000091650	igflr1	IGF-like family receptor 1	GO:0005515	protein binding			known	n.d.
ENSDARG00000093723	RNF212B	ring finger protein 212B	GO:0008270	zinc ion binding			known	n.d.
ENSDARG00000092141	si:dkeyp-100a1.6	PREDICTED:probable G-protein coupled receptor 160					known	n.d.
ENSDARG00000028542	si:ch211-114c12.2	si:ch211-114c12.2					unknown	n.d.
ENSDARG00000030440	zgc:136474	zgc:136474					unknown	n.d.
ENSDARG00000035797	si:dkey-17m8.2	si:dkey-17m8.2					unknown	n.d.
ENSDARG00000037253	CT573253.1	Uncharacterized protein	GO:0003676	nucleic acid binding			unknown	n.d.
ENSDARG00000039423	si:ch211-217g15.3	si:ch211-217g15.3					unknown	n.d.
ENSDARG00000041375	si:ch211-57i17.5	si:ch211-57i17.5					unknown	n.d.
ENSDARG00000041727	zgc:175135	zgc:175135	GO:0008150	biological_process			unknown	n.d.
ENSDARG00000042663	si:dkeyp-70f9.7	si:dkeyp-70f9.7					unknown	n.d.
ENSDARG00000042912	BX004824.1	Uncharacterized protein	GO:0005515	protein binding			unknown	n.d.
ENSDARG00000043004	si:dkeyp-117h8.4	si:dkeyp-117h8.4					unknown	n.d.
ENSDARG00000043735	si:dkey-88n24.5	si:dkey-88n24.5	GO:0008150	biological_process			unknown	n.d.
ENSDARG00000051793	zgc:113426	zgc:113426	GO:0008150	biological_process			unknown	n.d.
ENSDARG00000058248	si:dkeyp-77h1.4	si:dkeyp-77h1.4	GO:0008150	biological_process			unknown	n.d.
ENSDARG00000069375	zgc:162608	zgc:162608					unknown	n.d.
ENSDARG00000070800	zgc:109744	zgc:109744	GO:0008150	biological_process			unknown	n.d.
ENSDARG00000070858	si:busm1-105l16.2	si:busm1-105l16.2					unknown	n.d.
ENSDARG00000071463	zgc:154125	zgc:154125	GO:0046872	metal ion binding			unknown	n.d.
ENSDARG00000074395	zgc:174719	zgc:174719					unknown	n.d.
ENSDARG00000075332	si:ch211-119d14.3	si:ch211-119d14.3	GO:0005515	protein binding			unknown	n.d.
ENSDARG00000076865	si:ch73-193c12.2	si:ch73-193c12.2					unknown	n.d.
ENSDARG00000077138	zgc:195173	zgc:195173	GO:0008150	biological_process			unknown	n.d.
ENSDARG00000077176	zgc:174888	zgc:174888					unknown	n.d.
ENSDARG00000077423	BX004964.1	Uncharacterized protein					unknown	n.d.
ENSDARG00000077519	si:dkeyp-13d11.2	si:dkeyp-13d11.2					unknown	n.d.
ENSDARG00000077741	ZGC:165551	Uncharacterized protein					unknown	n.d.
ENSDARG00000079255	zgc:174935	zgc:174935	GO:0008150	biological_process			unknown	n.d.
ENSDARG00000079534	CABZ01112215.1	Uncharacterized protein					unknown	n.d.
ENSDARG00000086190	CABZ01041860.1	Uncharacterized protein	GO:0003676	nucleic acid binding			unknown	n.d.
ENSDARG00000086564	AL935184.1	Uncharacterized protein	GO:0003676	nucleic acid binding			unknown	n.d.
ENSDARG00000086931	CABZ01029822.1	Uncharacterized protein					unknown	n.d.
ENSDARG00000087165	si:dkeyp-69c1.7	si:dkeyp-69c1.7					unknown	n.d.
ENSDARG00000087555	FP103059.1	Uncharacterized protein	GO:0005515	protein binding			unknown	n.d.
ENSDARG00000088585	CR536621.1	Uncharacterized protein					unknown	n.d.
ENSDARG00000088964	CR382381.1	Uncharacterized protein					unknown	n.d.
ENSDARG00000089402	CABZ01063841.1	ensconsin-like/MAP7-like					unknown	n.d.
ENSDARG00000089500	AL935128.1	Uncharacterized protein					unknown	n.d.
ENSDARG00000089645	CU929307.1	Uncharacterized protein					unknown	n.d.
ENSDARG00000090107	CR974475.2	Uncharacterized protein	GO:0003676	nucleic acid binding			unknown	n.d.
ENSDARG00000090700	si:dkey-13m3.2	si:dkey-13m3.2					unknown	n.d.
ENSDARG00000090961	CABZ01039845.1						unknown	n.d.
ENSDARG00000091129	BX005223.5	Uncharacterized protein					unknown	n.d.
ENSDARG00000091897	si:dkey-187a12.4	si:dkey-187a12.4					unknown	n.d.
ENSDARG00000091930	si:ch211-12e13.1	si:ch211-12e13.1					unknown	n.d.
ENSDARG00000091996	si:ch211-117m20.5	si:ch211-117m20.5	GO:0031419;GO:0009235;GO:0015889	cobalamin binding;transport; metabolic process			unknown	n.d.
ENSDARG00000092026	CABZ01112215.2	Uncharacterized protein					unknown	n.d.
ENSDARG00000092222	wu:fb64b08	wu:fb64b08					unknown	n.d.
ENSDARG00000092228	si:dkey-27p18.3	si:dkey-27p18.3					unknown	n.d.
ENSDARG00000092274	si:dkey-3k20.1	si:dkey-3k20.1					unknown	n.d.
ENSDARG00000092308	si:ch211-233b23.4	si:ch211-233b23.4					unknown	n.d.
ENSDARG00000092390	si:dkey-6f10.4	si:dkey-6f10.4					unknown	n.d.
ENSDARG00000092499	si:ch211-183d21.1	si:ch211-183d21.1					unknown	n.d.
ENSDARG00000092602	BX546499.2	Uncharacterized protein					unknown	n.d.
ENSDARG00000092667	si:ch211-271e10.2	si:ch211-271e10.2					unknown	n.d.
ENSDARG00000092680	si:dkey-58f10.12	si:dkey-58f10.12					unknown	n.d.
ENSDARG00000093126	si:ch73-112l6.1	si:ch73-112l6.1					unknown	n.d.
ENSDARG00000093179	si:dkey-79c1.1	si:dkey-79c1.1					unknown	n.d.
ENSDARG00000093234	si:dkey-65l23.2	si:dkey-65l23.2					unknown	n.d.
ENSDARG00000093333	si:dkey-38n4.2	si:dkey-38n4.2					unknown	n.d.
ENSDARG00000093350	si:dkey-58f10.7	si:dkey-58f10.7					unknown	n.d.
ENSDARG00000093444	si:dkey-106l3.7	si:dkey-106l3.7					unknown	n.d.
ENSDARG00000093621	si:dkey-27b3.4	si:dkey-27b3.4					unknown	n.d.
ENSDARG00000093763	si:ch211-271e10.6	si:ch211-271e10.6					unknown	n.d.
ENSDARG00000093960	si:dkey-111e8.5	si:dkey-111e8.5					unknown	n.d.
ENSDARG00000093998	si:ch73-7i4.2	si:ch73-7i4.2					unknown	n.d.
ENSDARG00000094006	si:ch211-8c17.3	si:ch211-8c17.3	GO:0005515	protein binding			unknown	n.d.
ENSDARG00000094035	si:dkey-49n23.2	si:dkey-49n23.2					unknown	n.d.
ENSDARG00000094074	si:dkey-81h8.1	si:dkey-81h8.1					unknown	n.d.
ENSDARG00000094273	si:dkey-3k20.4	si:dkey-3k20.4					unknown	n.d.
ENSDARG00000094284	si:dkey-58f10.10	si:dkey-58f10.10					unknown	n.d.
ENSDARG00000094307	si:ch211-8c17.2	si:ch211-8c17.2	GO:0005515	protein binding			unknown	n.d.
ENSDARG00000094310	si:ch211-255g12.6	si:ch211-255g12.6					unknown	n.d.
ENSDARG00000094366	si:dkey-260g12.1	si:dkey-260g12.1	GO:0005515	protein binding			unknown	n.d.
ENSDARG00000094489	si:dkey-58f10.6	si:dkey-58f10.6					unknown	n.d.
ENSDARG00000094522	si:ch211-14c7.2	si:ch211-14c7.2					unknown	n.d.
ENSDARG00000094528	si:dkey-61m24.1	si:dkey-61m24.1					unknown	n.d.
ENSDARG00000094533	si:dkey-246e1.3	si:dkey-246e1.3					unknown	n.d.
ENSDARG00000094615	si:dkey-9p20.18	si:dkey-9p20.18					unknown	n.d.
ENSDARG00000094668	si:ch211-51a19.5	si:ch211-51a19.5					unknown	n.d.
ENSDARG00000094800	zgc:173545	zgc:173545					unknown	n.d.
ENSDARG00000094805	si:ch211-208g1.1	si:ch211-208g1.1					unknown	n.d.
ENSDARG00000094935	si:dkey-58f10.11	si:dkey-58f10.11					unknown	n.d.
ENSDARG00000094952	si:ch211-74m13.1	si:ch211-74m13.1	GO:0005515	protein binding			unknown	n.d.
ENSDARG00000095026	si:dkey-58f10.14	si:dkey-58f10.14					unknown	n.d.
ENSDARG00000095053	si:dkey-26m3.2	si:dkey-26m3.2					unknown	n.d.
ENSDARG00000095057	si:dkey-103d23.3	si:dkey-103d23.3					unknown	n.d.
ENSDARG00000095068	si:dkey-10h3.3	si:dkey-10h3.3	GO:0005515	protein binding			unknown	n.d.
ENSDARG00000095184	si:ch73-52p7.1	si:ch73-52p7.1					unknown	n.d.
ENSDARG00000095532	si:dkey-58f10.13	si:dkey-58f10.13					unknown	n.d.
ENSDARG00000095606	si:dkeyp-51f12.2	si:dkeyp-51f12.2					unknown	n.d.
ENSDARG00000095608	si:dkey-57k2.6	si:dkey-57k2.6					unknown	n.d.
ENSDARG00000095796	si:dkey-87o1.2	si:dkey-87o1.2					unknown	n.d.
ENSDARG00000095978	si:dkey-9i5.2	si:dkey-9i5.2					unknown	n.d.
ENSDARG00000096085	si:ch211-208g1.1	si:ch211-208g1.1					unknown	n.d.
ENSDARG00000096177	si:ch211-145h19.3	si:ch211-145h19.3					unknown	n.d.
ENSDARG00000096196	si:dkeyp-82b4.4	si:dkeyp-82b4.4					unknown	n.d.
ENSDARG00000096431	si:ch211-209j12.1	si:ch211-209j12.1					unknown	n.d.
ENSDARG00000096571	si:ch211-281p14.2	si:ch211-281p14.2					unknown	n.d.
ENSDARG00000096965	si:dkey-238d18.13	si:dkey-238d18.13					unknown	n.d.
ENSDARG00000097125	si:dkey-7i4.23	si:dkey-7i4.23					unknown	n.d.
ENSDARG00000097363	si:ch73-364h19.1						unknown	n.d.
ENSDARG00000097702	si:ch1073-66l23.1	si:ch1073-66l23.1	GO:0046872	metal ion binding			unknown	n.d.
ENSDARG00000097802	si:dkey-238d18.12	si:dkey-238d18.12	GO:0005515	protein binding			unknown	n.d.
ENSDARG00000097934	si:dkey-221l4.10	si:dkey-221l4.10					unknown	n.d.
ENSDARG00000036186	mbpa	myelin basic protein a	GO:0019911	structural constituent of myelin sheath	PF01669	Myelin basic protein	known	Nerve/bone/immune
ENSDARG00000057714	cmah	cytidine monophospho-N-acetylneuraminic acid hydroxylase	GO:0055114	oxidation-reduction process	PF00355	Rieske protein	known	Neuro
ENSDARG00000074662	cntf	ciliary neurotrophic factor	GO:0005576	extracellular region			known	Neuro
ENSDARG00000056214	gnrh3	gonadotropin-releasing hormone 3	GO:0007275;GO:0007420;GO:0043010	multicellular organismal development; brain development; camera-type eye development	PF00446	Gonadotropin-releasing hormone family	known	Neuro/GnRH3 neurons
ENSDARG00000052960	nppa	natriuretic peptide precursor A	GO:0050880	regulation of blood vessel size	PF00212	Atrial natriuretic peptide	known	Osmoregulation
ENSDARG00000078875	adm2b	adrenomedullin 2b	GO:0005179	hormone activity	PF00214	Calcitonin/CGRP/IAPP protein family	known	Osmoregulation
ENSDARG00000032380	ompb	olfactory marker protein b	GO:0007608	sensory perception of smell	PF06554	Olfactory marker protein	known	Sensory/development/neuogenesis
ENSDARG00000044475	ompa	olfactory marker protein a	GO:0007608	sensory perception of smell	PF06554	Olfactory marker protein	known	Sensory/development/neuogenesis
ENSDARG00000078257	ora5	olfactory receptor class A related 5	GO:0007186	G-protein coupled receptor signaling pathway	PF00001	Rhodopsin-like receptors	known	Sensory/development/neuogenesis
ENSDARG00000076972	si:dkey-208k22.3	si:dkey-208k22.3			PF06637	PV-1 protein (PLVAP)	known domain	Swim bladder
ENSDARG00000070972	si:ch211-81a5.8	si:ch211-81a5.8	GO:0019905;GO:0006836	syntaxin binding;neurotransmitter transport	PF05835	Synaphin protein domain	known domain	Swim bladder
ENSDARG00000071014	s100u	S100 calcium binding protein U	GO:0005509	calcium ion binding			known	Swim bladder
ENSDARG00000077303	zgc:174863	zgc:174863	GO:0005515	protein binding			unknown	Swim bladder
ENSDARG00000086317	si:ch211-67e16.4	si:ch211-67e16.4					unknown	Swim bladder
ENSDARG00000092123	si:dkey-20d21.12	si:dkey-20d21.12					unknown	Swim bladder
ENSDARG00000092856	si:ch211-210c8.7	si:ch211-210c8.7					unknown	Swim bladder
ENSDARG00000093997	si:dkey-9i23.15	si:dkey-9i23.15					unknown	Swim bladder
ENSDARG00000094422	si:dkey-12l12.1	si:dkey-12l12.1					unknown	Swim bladder
ENSDARG00000094977	si:ch211-156j22.4	si:ch211-156j22.4					unknown	Swim bladder
ENSDARG00000097712	si:ch1073-443n13.2	si:ch1073-443n13.2					unknown	Swim bladder
