# Supplementary material for: The channel catfish genome sequence provides insights into the evolution of scale formation in teleosts
Source: Nat Commun. 2016 Jun 2;7:11757. doi: 10.1038/ncomms11757 (PMC4895719; doi:10.1038/ncomms11757)
Supplement: Supplementary Data 6 — A list of 100 genes commonly shared by all sequenced teleost fish species but absent from tetrapods, cartilaginous fish and jawless species. [file ncomms11757-s7.xlsx]

## Sheet: Sheet1
Supplementary Data 6. A list of 100 genes commonly shared by all sequenced teleost fish species but absent from tetrapods, cartilaginous fish and jawless species.
Zebrafish Ensembl Gene ID	Catfish Gene	Teleost Ortholog Count	Gene Name	Gene Description	GO Term Accession	GO Term Name	PFAM ID	Pfam_domain	Annotation Status	Gene-category
ENSDARG00000056214		7	gnrh3	gonadotropin-releasing hormone 3	GO:0005576	extracellular region	PF00446	Gonadotropin-releasing hormone family	known	Neuro/GnRH3 neurons
ENSDARG00000034598		7	dicp1.16/AL929520.1	diverse immunoglobulin domain-containing protein 1.16	GO:0005515	protein binding	PF07686	Immunoglobulin V-set domain	known	Immune
ENSDARG00000035101		7	dicp2.1/CT963086.1	diverse immunoglobulin domain-containing protein 2.1	GO:0005515	protein binding	PF07686	Immunoglobulin V-set domain	known	Immune
ENSDARG00000038404		7	dicp/CABZ01029900.1	diverse immunoglobulin domain-containing protein	GO:0005515	protein binding	PF07686	Immunoglobulin V-set domain	known	Immune
ENSDARG00000038408		7	dicp1.5/hm:zeh0619	diverse immunoglobulin domain-containing protein 1.5/hm:zeh0619	GO:0005515	protein binding	PF07686	Immunoglobulin V-set domain	known	Immune
ENSDARG00000041221		7	dicp3.2/CT027754.1	diverse immunoglobulin domain-containing protein 3.2	GO:0005515	protein binding	PF07686	Immunoglobulin V-set domain	known	Immune
ENSDARG00000075848		7	dicp3.1	diverse immunoglobulin domain-containing protein 3.1	GO:0005515	protein binding	PF07686	Immunoglobulin V-set domain	known	Immune
ENSDARG00000079657		6	BX005223.2	SLAM family member 9-like			PF07686	Immunoglobulin V-set domain	known	Immune
ENSDARG00000087509		7	dicp3.6/si:ch73-322b17.4	diverse immunoglobulin domain-containing protein 3.6	GO:0005515	protein binding	PF07686	Immunoglobulin V-set domain	known	Immune
ENSDARG00000087706		7	dicp3.3	diverse immunoglobulin domain-containing protein 3.3	GO:0005515	protein binding	PF07686	Immunoglobulin V-set domain	known	Immune
ENSDARG00000090405		7	dicp/CABZ01029902.2	diverse immunoglobulin domain-containing protein	GO:0005515	protein binding	PF07686	Immunoglobulin V-set domain	known	Immune
ENSDARG00000091443		7	dicp1.12/CR792453.3	diverse immunoglobulin domain-containing protein 1.12	GO:0005515	protein binding	PF07686	Immunoglobulin V-set domain	known	Immune
ENSDARG00000091993		7	dicp1.1	diverse immunoglobulin domain-containing protein 1.1	GO:0005515	protein binding	PF07686	Immunoglobulin V-set domain	known	Immune
ENSDARG00000074771	g37320.t1	7	crfb17	cytokine receptor family member B17	GO:0005515	protein binding	PF01108	Tissue factor	known	Immune
ENSDARG00000074132		1	scpp7	secretory calcium-binding phosphoprotein 7					known	Bone formation/mineralization
ENSDARG00000078622		5	scpp5	secretory calcium-binding phosphoprotein 5					known	Bone formation/mineralization
ENSDARG00000090416		2	scpp1	secretory calcium-binding phosphoprotein 1					known	Bone formation/mineralization
ENSDARG00000090603		8	ifnphi4	interferon phi 4	GO:0005576	extracellular region			known	Immune
ENSDARG00000086548		4	CR381540.3	PREDICTED:MAP7 domain-containing protein 1-like					known	Microtubule associated protein
ENSDARG00000087555		7	FP103059.1	PREDICTED:lisH domain-containing protein C1711.05-like	GO:0005515	protein binding			known	Microtubule associated protein
ENSDARG00000089402		4	CABZ01063841.1	PREDICTED:ensconsin-like/MAP7-like					known	Microtubule associated protein
ENSDARG00000041490		6	zgc:161979	antifreeze protein type IV (aftp4)					known	n.d.
ENSDARG00000079534		7	CABZ01112215.1	PREDICTED:mucin-1-like					known	n.d.
ENSDARG00000092026		7	CABZ01112215.2	PREDICTED:mucin-5B-like					known	n.d.
ENSDARG00000092141	g35117.t1	3	si:dkeyp-100a1.6	PREDICTED:probable G-protein coupled receptor 160					known	n.d.
ENSDARG00000095053		4	si:dkey-26m3.2	PREDICTED:vitellogenin-1-like					known	n.d.
ENSDARG00000095863	g18294.t1	6	zgc:161979	antifreeze protein type IV (aftp4)					known	n.d.
ENSDARG00000096602	g36422.t1	4	si:ch1073-357b18.4	si:ch1073-357b18.4			PF10545	Alcohol dehydrogenase transcription factor Myb/SANT-like	known domain	n.d.
ENSDARG00000091595	g21776.t1	6	CABZ01079490.1	Uncharacterized protein	GO:0003677	DNA binding	PF02944	BESS domain	known domain	n.d.
ENSDARG00000097528	g16371.t1	5	si:dkey-7j14.5	si:dkey-7j14.5	GO:0016021	integral component of membrane	PF04103	CD20-like family	known domain	n.d.
ENSDARG00000054611		4	CABZ01032352.1	Uncharacterized protein	GO:0004842	ubiquitin-protein transferase activity	PF00632	HECT domain	known domain	n.d.
ENSDARG00000067599		3	CR936371.2	Uncharacterized protein	GO:0004842	ubiquitin-protein transferase activity	PF00632	HECT domain	known domain	n.d.
ENSDARG00000076607	g32036.t1	4	CR383676.3	Uncharacterized protein	GO:0003677	DNA binding	PF01498	Helix-turn-helix	known domain	n.d.
ENSDARG00000078423	g32036.t1	4	zgc:194285	zgc:194285	GO:0003677	DNA binding	PF01498	Helix-turn-helix	known domain	n.d.
ENSDARG00000079150	g32036.t1	4	CR383676.3	Uncharacterized protein	GO:0006313	transposition, DNA-mediated	PF01498	Helix-turn-helix	known domain	n.d.
ENSDARG00000070315		9	si:dkey-10p5.7	si:dkey-10p5.7			PF07686	Immunoglobulin V-set domain	known domain	Immune
ENSDARG00000088982		8	CU929163.1	Uncharacterized protein	GO:0003677	DNA binding	PF00665	Integrase	known domain	n.d.
ENSDARG00000070800		10	zgc:109744	zgc:109744			PF06237	Protein of unknown function (DUF1011)	known domain	n.d.
ENSDARG00000097489		5	si:ch73-390p7.2	si:ch73-390p7.2			PF04134	Protein of unknown function, DUF393	known domain	n.d.
ENSDARG00000044023		6	si:rp71-40n14.1	si:rp71-40n14.1	GO:0006629	lipid metabolic process	PF05184	Saposin protein domain	known domain	Lipid metablism
ENSDARG00000093120	g50818.t1	4	si:dkey-117m1.4	si:dkey-117m1.4	GO:0005515	protein binding	PF00856	SET domain	known domain	n.d.
ENSDARG00000094800		7	zgc:173545	zgc:173545					unknown	Immune
ENSDARG00000086317	g45140.t1	3	si:ch211-67e16.4	si:ch211-67e16.4					unknown	Swimblader-high expression
ENSDARG00000092123		6	si:dkey-20d21.12	si:dkey-20d21.12					unknown	Swimblader-high expression
ENSDARG00000094977		5	si:ch211-156j22.4	si:ch211-156j22.4					unknown	Swimblader-high expression
ENSDARG00000028542		8	si:ch211-114c12.2	si:ch211-114c12.2					unknown	n.d.
ENSDARG00000030440		6	zgc:136474	zgc:136474					unknown	n.d.
ENSDARG00000035797		3	si:dkey-17m8.2	si:dkey-17m8.2					unknown	n.d.
ENSDARG00000041727		7	zgc:175135	zgc:175135	GO:0005575	cellular_component			unknown	n.d.
ENSDARG00000043004		4	si:dkeyp-117h8.4	si:dkeyp-117h8.4					unknown	n.d.
ENSDARG00000043735		4	si:dkey-88n24.5	si:dkey-88n24.5	GO:0005575	cellular_component			unknown	n.d.
ENSDARG00000058248	g34967.t1	9	si:dkeyp-77h1.4	si:dkeyp-77h1.4	GO:0005575	cellular_component			unknown	n.d.
ENSDARG00000070858		4	si:busm1-105l16.2	si:busm1-105l16.2					unknown	n.d.
ENSDARG00000074395		4	zgc:174719	zgc:174719					unknown	n.d.
ENSDARG00000077138		8	zgc:195173	zgc:195173	GO:0005575	cellular_component			unknown	n.d.
ENSDARG00000077176		4	zgc:174888	zgc:174888					unknown	n.d.
ENSDARG00000077519		3	si:dkeyp-13d11.2	si:dkeyp-13d11.2					unknown	n.d.
ENSDARG00000077741		7	ZGC:165551	Uncharacterized protein					unknown	n.d.
ENSDARG00000079255	g31930.t1	5	zgc:174935	zgc:174935	GO:0005575	cellular_component			unknown	n.d.
ENSDARG00000086564		4	AL935184.1	Uncharacterized protein	GO:0003676	nucleic acid binding			unknown	n.d.
ENSDARG00000086931		5	CABZ01029822.1	Uncharacterized protein					unknown	n.d.
ENSDARG00000088964		5	CR382381.1	uncharacterized protein					unknown	n.d.
ENSDARG00000089500		5	AL935128.1	Uncharacterized protein					unknown	n.d.
ENSDARG00000089645	g51279.t1	8	CU929307.1	Uncharacterized protein					unknown	n.d.
ENSDARG00000091897		3	si:dkey-187a12.4	si:dkey-187a12.4					unknown	n.d.
ENSDARG00000091930		3	si:ch211-12e13.1	si:ch211-12e13.1					unknown	n.d.
ENSDARG00000092222		8	wu:fb64b08	wu:fb64b08					unknown	n.d.
ENSDARG00000092228		8	si:dkey-27p18.3	si:dkey-27p18.3					unknown	n.d.
ENSDARG00000092274		4	si:dkey-3k20.1	si:dkey-3k20.1					unknown	n.d.
ENSDARG00000092390		3	si:dkey-6f10.4	si:dkey-6f10.4					unknown	n.d.
ENSDARG00000092602		8	BX546499.2	Uncharacterized protein					unknown	n.d.
ENSDARG00000092667		8	si:ch211-271e10.2	si:ch211-271e10.2					unknown	n.d.
ENSDARG00000092680		8	si:dkey-58f10.12	si:dkey-58f10.12					unknown	n.d.
ENSDARG00000093126		4	si:ch73-112l6.1	si:ch73-112l6.1					unknown	n.d.
ENSDARG00000093179		4	si:dkey-79c1.1	si:dkey-79c1.1					unknown	n.d.
ENSDARG00000093333		4	si:dkey-38n4.2	si:dkey-38n4.2					unknown	n.d.
ENSDARG00000093350		8	si:dkey-58f10.7	si:dkey-58f10.7					unknown	n.d.
ENSDARG00000093621		8	si:dkey-27b3.4	si:dkey-27b3.4					unknown	n.d.
ENSDARG00000093763		8	si:ch211-271e10.6	si:ch211-271e10.6					unknown	n.d.
ENSDARG00000093960		8	si:dkey-111e8.5	si:dkey-111e8.5					unknown	n.d.
ENSDARG00000094035		4	si:dkey-49n23.2	si:dkey-49n23.2					unknown	n.d.
ENSDARG00000094074		6	si:dkey-81h8.1	si:dkey-81h8.1					unknown	n.d.
ENSDARG00000094284		8	si:dkey-58f10.10	si:dkey-58f10.10					unknown	n.d.
ENSDARG00000094310		6	si:ch211-255g12.6	si:ch211-255g12.6					unknown	n.d.
ENSDARG00000094489		8	si:dkey-58f10.6	si:dkey-58f10.6					unknown	n.d.
ENSDARG00000094522		4	si:ch211-14c7.2	si:ch211-14c7.2					unknown	n.d.
ENSDARG00000094528		5	si:dkey-61m24.1	si:dkey-61m24.1					unknown	n.d.
ENSDARG00000094533	g48876.t1	5	si:dkey-246e1.3	si:dkey-246e1.3					unknown	n.d.
ENSDARG00000094615		4	si:dkey-9p20.18	si:dkey-9p20.18					unknown	n.d.
ENSDARG00000094668		4	si:ch211-51a19.5	si:ch211-51a19.5					unknown	n.d.
ENSDARG00000094935		8	si:dkey-58f10.11	si:dkey-58f10.11					unknown	n.d.
ENSDARG00000095026		8	si:dkey-58f10.14	si:dkey-58f10.14					unknown	n.d.
ENSDARG00000095057		4	si:dkey-103d23.3	si:dkey-103d23.3					unknown	n.d.
ENSDARG00000095532		8	si:dkey-58f10.13	si:dkey-58f10.13					unknown	n.d.
ENSDARG00000095606	g25934.t1	3	si:dkeyp-51f12.2	si:dkeyp-51f12.2					unknown	n.d.
ENSDARG00000095608		7	si:dkey-57k2.6	si:dkey-57k2.6					unknown	n.d.
ENSDARG00000095796		6	si:dkey-87o1.2	si:dkey-87o1.2					unknown	n.d.
ENSDARG00000095978		4	si:dkey-9i5.2	si:dkey-9i5.2					unknown	n.d.
ENSDARG00000096196		4	si:dkeyp-82b4.4	si:dkeyp-82b4.4					unknown	n.d.
ENSDARG00000096571	g57602.t1	6	si:ch211-281p14.2	si:ch211-281p14.2					unknown	n.d.
