# Supplementary material for: The channel catfish genome sequence provides insights into the evolution of scale formation in teleosts
Source: Nat Commun. 2016 Jun 2;7:11757. doi: 10.1038/ncomms11757 (PMC4895719; doi:10.1038/ncomms11757)
Supplement: Supplementary Data 7 — A list of 836 genes that were expressed in the skin of common carp, but not in the skin of channel catfish. [file ncomms11757-s8.xlsx]

## Sheet: carp_plus_836
Supplementary Data 7. A list of 836 genes that were expressed in the skin of common carp, but not in the skin of channel catfish.
Carp contig ID	Accession	Description
comp10_c0_seq1	XP_009290897.1	PREDICTED: uncharacterized protein LOC103908979 [Danio rerio]
comp100084_c0_seq1	KFM62690.1	hypothetical protein X975_06733, partial [Stegodyphus mimosarum]
comp101023_c0_seq1	XP_005172295.2	PREDICTED: arginine and glutamate-rich protein 1-A-like [Danio rerio]
comp1019_c0_seq1	XP_005813273.1	PREDICTED: uncharacterized protein LOC102220987 [Xiphophorus maculatus]
comp101978_c0_seq1	NP_001038261.1	transmembrane protein 244 [Danio rerio]
comp102153_c0_seq1	XP_009301686.1	PREDICTED: uncharacterized protein LOC103911417 [Danio rerio]
comp10267_c1_seq1	XP_002665852.3	PREDICTED: apolipoprotein B-100 [Danio rerio]
comp10344_c0_seq1	XP_003198174.1	PREDICTED: uncharacterized protein C17orf104 homolog isoform X2 [Danio rerio]
comp105495_c0_seq2	AAI71355.1	Zgc:65845 [Danio rerio]
comp106436_c0_seq1	XP_001341083.1	PREDICTED: uncharacterized protein C1orf228 homolog isoform X1 [Danio rerio]
comp10644_c0_seq1	XP_008421469.1	PREDICTED: uncharacterized protein LOC103473208 [Poecilia reticulata]
comp106848_c0_seq1	NP_571131.1	insulin preproprotein [Danio rerio]
comp106849_c0_seq1	XP_004554696.1	PREDICTED: uncharacterized protein LOC101468588 [Maylandia zebra]
comp107723_c0_seq1	KFM73241.1	Cuticle protein 14 isoform b, partial [Stegodyphus mimosarum]
comp10796_c0_seq1	KFM82825.1	hypothetical protein X975_20306, partial [Stegodyphus mimosarum]
comp107995_c0_seq1	XP_005953050.1	PREDICTED: uncharacterized protein LOC102307237 [Haplochromis burtoni]
comp108316_c0_seq1	CCD82054.1	SmKK7 [Schistosoma mansoni]
comp108517_c1_seq1	CDQ79308.1	unnamed protein product [Oncorhynchus mykiss]
comp108598_c0_seq2	NP_001019992.1	lymphotoxin alpha [Danio rerio]
comp108884_c0_seq1	NP_001104306.1	uncharacterized protein LOC561308 [Danio rerio]
comp109977_c0_seq1	NP_001070076.1	regulator of G-protein signaling 7-binding protein A [Danio rerio]
comp110673_c0_seq1	DAA35165.1	TPA_inf: tachykinin 4b [Osmerus mordax]
comp112195_c0_seq1	CAD68054.1	hemocyanin subunit D [Nephila inaurata madagascariensis]
comp112832_c0_seq1	NP_001121242.1	uncharacterized protein LOC100158321 [Xenopus laevis]
comp113631_c1_seq1	CDQ69101.1	unnamed protein product [Oncorhynchus mykiss]
comp114052_c0_seq2	CCV17414.1	type I interferon f2 [Oncorhynchus mykiss]
comp11477_c0_seq1	XP_005173976.1	PREDICTED: uncharacterized protein LOC100331884 isoform X1 [Danio rerio]
comp115109_c0_seq1	NP_001018364.1	regulator of G-protein signaling 9-binding protein [Danio rerio]
comp116069_c0_seq1	KFM58514.1	hypothetical protein X975_26526, partial [Stegodyphus mimosarum]
comp11678_c0_seq1	AAP32203.1	latency associated nuclear antigen [Saimiriine herpesvirus 2]
comp119281_c0_seq1	XP_007246658.1	PREDICTED: uncharacterized protein LOC103045942 isoform X1 [Astyanax mexicanus]
comp121159_c0_seq1	XP_002602904.1	hypothetical protein BRAFLDRAFT_198506, partial [Branchiostoma floridae]
comp121327_c0_seq1	XP_002586138.1	hypothetical protein BRAFLDRAFT_248486, partial [Branchiostoma floridae]
comp121725_c0_seq1	XP_009045105.1	hypothetical protein LOTGIDRAFT_170991 [Lottia gigantea]
comp123811_c0_seq1	AAW27897.1	SJCHGC09511 protein [Schistosoma japonicum]
comp12608_c0_seq1	CDQ63921.1	unnamed protein product [Oncorhynchus mykiss]
comp127378_c0_seq1	ADV40349.1	hypothetical protein, partial [Latrodectus hesperus]
comp127402_c0_seq1	XP_005168523.1	PREDICTED: erythroblast NAD(P)(+)--arginine ADP-ribosyltransferase-like [Danio rerio]
comp127542_c0_seq1	XP_009303403.1	PREDICTED: pollen-specific leucine-rich repeat extensin-like protein 2 [Danio rerio]
comp128389_c0_seq1	XP_006642931.1	PREDICTED: uncharacterized protein LOC102685222, partial [Lepisosteus oculatus]
comp128958_c0_seq1	EFN85945.1	hypothetical protein EAI_07868, partial [Harpegnathos saltator]
comp129624_c0_seq1	NP_001073414.1	uncharacterized protein LOC322393 precursor [Danio rerio]
comp129649_c0_seq1	XP_001920424.3	PREDICTED: cyclin N-terminal domain-containing protein 1, partial [Danio rerio]
comp129740_c0_seq1	XP_002120972.3	PREDICTED: uncharacterized protein LOC100182771, partial [Ciona intestinalis]
comp129740_c1_seq1	XP_004913166.1	PREDICTED: uncharacterized protein LOC101734921 [Xenopus (Silurana) tropicalis]
comp131099_c0_seq2	ADV40331.1	hypothetical protein, partial [Latrodectus hesperus]
comp131099_c0_seq3	ADV40339.1	hypothetical protein, partial [Latrodectus hesperus]
comp13118_c0_seq1	ELU08537.1	hypothetical protein CAPTEDRAFT_225035 [Capitella teleta]
comp131980_c0_seq1	XP_009304668.1	PREDICTED: WD repeat-containing protein 49-like [Danio rerio]
comp132691_c0_seq1	XP_003442774.2	PREDICTED: uncharacterized protein LOC100697407 [Oreochromis niloticus]
comp132722_c0_seq1	XP_005169552.1	PREDICTED: uncharacterized protein LOC562542 isoform X1 [Danio rerio]
comp133364_c0_seq2	XP_005164821.1	PREDICTED: protein CASC1 isoform X1 [Danio rerio]
comp133364_c0_seq3	AAI46743.1	Casc1 protein, partial [Danio rerio]
comp13394_c0_seq1	NP_001020665.2	uncharacterized protein LOC557637 [Danio rerio]
comp134142_c0_seq1	KFM73579.1	hypothetical protein X975_04617, partial [Stegodyphus mimosarum]
comp134728_c0_seq1	XP_009289476.1	PREDICTED: protein starmaker-like isoform X1 [Danio rerio]
comp134865_c0_seq1	XP_003201483.2	PREDICTED: EF-hand calcium-binding domain-containing protein 6 isoform X1 [Danio rerio]
comp134888_c0_seq1	XP_819411.1	hypothetical protein [Trypanosoma cruzi strain CL Brener]
comp134998_c0_seq1	XP_007243180.1	PREDICTED: uncharacterized protein LOC103045430 [Astyanax mexicanus]
comp135196_c0_seq1	NP_001103955.1	meiosis 1 arrest protein [Danio rerio]
comp135506_c0_seq1	XP_005161786.1	PREDICTED: natterin-3-like [Danio rerio]
comp135969_c0_seq1	NP_001108038.1	coiled-coil domain-containing protein 89 [Danio rerio]
comp136890_c0_seq1	XP_004076138.1	PREDICTED: uncharacterized protein LOC101160338 [Oryzias latipes]
comp137604_c0_seq1	XP_007247455.1	PREDICTED: uncharacterized protein LOC103027087 [Astyanax mexicanus]
comp137900_c0_seq1	XP_002060684.1	GK24131 [Drosophila willistoni]
comp139834_c0_seq2	CAD68056.1	hemocyanin subunit F [Nephila inaurata madagascariensis]
comp140027_c0_seq2	XP_009290051.1	PREDICTED: uncharacterized protein LOC103908849 [Danio rerio]
comp140271_c0_seq1	XP_005162653.1	PREDICTED: uncharacterized protein si:ch211-146l10.7 [Danio rerio]
comp141046_c0_seq1	XP_009293365.1	PREDICTED: stress response protein NST1-like [Danio rerio]
comp141143_c0_seq1	XP_003199320.1	PREDICTED: uncharacterized protein LOC100535760 [Danio rerio]
comp141198_c0_seq1	XP_005173212.2	PREDICTED: uncharacterized protein LOC100538111 [Danio rerio]
comp141263_c0_seq1	XP_009048256.1	hypothetical protein LOTGIDRAFT_139961, partial [Lottia gigantea]
comp141333_c0_seq1	WP_006679318.1	hypothetical protein, partial [Paenibacillus dendritiformis]
comp141369_c0_seq1	NP_991140.1	tuberoinfundibular peptide of 39 residues precursor [Danio rerio]
comp141534_c0_seq1	ABU41022.1	hypothetical protein [Lepeophtheirus salmonis]
comp141848_c0_seq1	XP_004556595.1	PREDICTED: uncharacterized protein LOC101478783 [Maylandia zebra]
comp142159_c0_seq1	XP_002665172.1	PREDICTED: uncharacterized protein C8orf74 homolog [Danio rerio]
comp142885_c0_seq1	AAH49447.1	C10orf63 protein, partial [Danio rerio]
comp142919_c0_seq1	NP_001098605.1	taste receptor, type 2, member 3 [Danio rerio]
comp143004_c0_seq1	XP_706556.2	PREDICTED: uncharacterized protein CXorf65 homolog [Danio rerio]
comp143770_c0_seq1	NP_001038816.1	E3 ubiquitin-protein ligase RNF182 [Danio rerio]
comp143829_c0_seq1	NP_001245247.1	urotensin 2 domain containing precursor [Danio rerio]
comp144533_c0_seq1	XP_001333344.3	PREDICTED: protein MAATS1 isoform X1 [Danio rerio]
comp144928_c0_seq1	KFM77262.1	hypothetical protein X975_16027, partial [Stegodyphus mimosarum]
comp145043_c0_seq2	XP_004074007.1	PREDICTED: uncharacterized protein LOC101158037 [Oryzias latipes]
comp145637_c0_seq1	AAZ29482.1	lengsin [Danio rerio]
comp146524_c0_seq1	XP_009304575.1	PREDICTED: uncharacterized protein LOC798927 isoform X2 [Danio rerio]
comp146883_c0_seq1	XP_007060473.1	PREDICTED: uncharacterized protein C6orf229 homolog [Chelonia mydas]
comp146922_c0_seq1	KFM80340.1	hypothetical protein X975_14306, partial [Stegodyphus mimosarum]
comp148055_c1_seq2	XP_007242826.1	PREDICTED: uncharacterized protein LOC103032647 [Astyanax mexicanus]
comp149307_c1_seq1	XP_009031569.1	hypothetical protein HELRODRAFT_166387 [Helobdella robusta]
comp149652_c0_seq1	XP_005172124.1	PREDICTED: uncharacterized protein LOC100538256 [Danio rerio]
comp149851_c0_seq1	ELR57875.1	hypothetical protein M91_02367, partial [Bos mutus]
comp149857_c0_seq1	AAI16600.1	Rsph3 protein, partial [Danio rerio]
comp150139_c0_seq2	XP_005169824.1	PREDICTED: lymphocyte antigen 6F-like [Danio rerio]
comp150854_c0_seq1	NP_001289402.1	small lysine-rich protein 1 [Danio rerio]
comp151558_c0_seq1	AFN88207.1	integrase core domain containing protein [Phaseolus vulgaris]
comp151558_c1_seq1	KFD67433.1	hypothetical protein M514_20469 [Trichuris suis]
comp15262_c0_seq1	KAK59965.1	hypothetical protein AZ22_5144 [Bordetella bronchiseptica 980-2]
comp15262_c0_seq2	WP_029550480.1	hypothetical protein, partial [Staphylococcus aureus]
comp153322_c0_seq1	NP_001129450.1	uncharacterized protein LOC570390 precursor [Danio rerio]
comp153344_c0_seq1	XP_006643111.1	PREDICTED: mesenteric estrogen-dependent adipogenesis protein-like [Lepisosteus oculatus]
comp153649_c0_seq1	XP_005275737.1	PREDICTED: uncharacterized protein LOC101930397 [Homo sapiens]
comp154775_c0_seq3	EFN76041.1	hypothetical protein EAI_16144, partial [Harpegnathos saltator]
comp154907_c0_seq1	Q1LX29.2	TERB1_DANRE RecName: Full=Telomere repeats-binding bouquet formation protein 1; AltName: Full=Coiled-coil domain-containing protein 79
comp155316_c0_seq2	XP_001333900.3	PREDICTED: uncharacterized protein si:ch211-288g17.4 [Danio rerio]
comp155676_c0_seq1	NP_001138258.1	si:ch1073-126c3.2 precursor [Danio rerio]
comp156219_c0_seq1	XP_009290112.1	PREDICTED: osteocrin [Danio rerio]
comp156230_c0_seq1	XP_790627.1	PREDICTED: uncharacterized protein LOC585718 [Strongylocentrotus purpuratus]
comp156867_c0_seq1	NP_001122014.1	RNA-binding protein 44 [Danio rerio]
comp157001_c1_seq1	XP_003199627.1	PREDICTED: uncharacterized protein LOC100537720 [Danio rerio]
comp157403_c0_seq1	KFM72942.1	hypothetical protein X975_17423, partial [Stegodyphus mimosarum]
comp157781_c0_seq1	XP_009299536.1	PREDICTED: serine/arginine repetitive matrix protein 4 isoform X1 [Danio rerio]
comp157898_c0_seq1	XP_009291424.1	PREDICTED: profilin-4 isoform X3 [Danio rerio]
comp158018_c0_seq2	CDQ90839.1	unnamed protein product [Oncorhynchus mykiss]
comp158373_c0_seq1	XP_007907337.1	PREDICTED: SE-cephalotoxin-like [Callorhinchus milii]
comp158731_c0_seq1	BAD69701.1	olfactory receptor, partial [Cyprinus carpio]
comp158731_c2_seq1	BAA94423.1	olfactory receptor 47E [Cyprinus carpio]
comp159020_c0_seq1	XP_005461576.1	PREDICTED: uncharacterized protein LOC102079413 [Oreochromis niloticus]
comp159050_c0_seq1	KFM79739.1	hypothetical protein X975_14832, partial [Stegodyphus mimosarum]
comp159106_c0_seq1	YP_009058796.1	NADH dehydrogenase subunit 6 (mitochondrion) [Selenops bursarius]
comp159384_c0_seq1	NP_956141.1	FXYD domain-containing ion transport regulator 6 precursor [Danio rerio]
comp159397_c0_seq2	XP_003766070.1	PREDICTED: amyotrophic lateral sclerosis 2 chromosomal region candidate gene 11 protein, partial [Sarcophilus harrisii]
comp159453_c0_seq2	XP_009298974.1	PREDICTED: uncharacterized protein LOC103910731 [Danio rerio]
comp159803_c0_seq1	ADV40335.1	hypothetical protein, partial [Latrodectus hesperus]
comp160173_c0_seq1	KFM58526.1	Tenascin-X, partial [Stegodyphus mimosarum]
comp160312_c1_seq1	XP_009291153.1	PREDICTED: uncharacterized protein mia2 [Danio rerio]
comp160678_c1_seq1	CDQ97310.1	unnamed protein product, partial [Oncorhynchus mykiss]
comp161058_c0_seq2	NP_001116715.1	UPF0691 protein C9orf116 homolog [Danio rerio]
comp161211_c0_seq1	NP_001070139.1	uncharacterized protein C5orf34 homolog [Danio rerio]
comp161622_c1_seq1	XP_009060757.1	hypothetical protein LOTGIDRAFT_165496 [Lottia gigantea]
comp161622_c1_seq2	XP_004912395.1	PREDICTED: uncharacterized protein LOC100485380 [Xenopus (Silurana) tropicalis]
comp161913_c0_seq1	XP_002644180.1	Hypothetical protein CBG17156 [Caenorhabditis briggsae]
comp162301_c0_seq2	ACO14214.1	HRAS-like suppressor 2 [Esox lucius]
comp162301_c0_seq3	XP_005953223.1	PREDICTED: uncharacterized protein LOC102300622 [Haplochromis burtoni]
comp162447_c0_seq1	XP_001340192.2	PREDICTED: coiled-coil domain-containing protein 110 [Danio rerio]
comp162669_c1_seq2	XP_003201803.1	PREDICTED: neuromedin-S isoform X2 [Danio rerio]
comp162880_c0_seq1	XP_002663431.2	PREDICTED: uncharacterized protein si:ch73-7i4.2 [Danio rerio]
comp163061_c0_seq2	XP_009303042.1	PREDICTED: uncharacterized protein si:dkey-29d5.1 isoform X2 [Danio rerio]
comp163738_c0_seq1	XP_004337198.1	Serineaspartate repeat-containing protein I, putative [Acanthamoeba castellanii str. Neff]
comp163871_c0_seq2	KFM82860.1	hypothetical protein X975_12899, partial [Stegodyphus mimosarum]
comp165390_c0_seq1	XP_009298127.1	PREDICTED: uncharacterized protein LOC103910348 [Danio rerio]
comp167478_c0_seq1	NP_922919.1	siaz-interacting nuclear protein [Danio rerio]
comp167478_c0_seq2	AAI15160.1	Zgc:136513 protein [Danio rerio]
comp167535_c0_seq2	XP_009299053.1	PREDICTED: uncharacterized protein LOC101883270 [Danio rerio]
comp167680_c0_seq1	KFM79856.1	Hemocyanin A chain, partial [Stegodyphus mimosarum]
comp167718_c0_seq2	XP_003200724.1	PREDICTED: barttin [Danio rerio]
comp168209_c0_seq1	NP_001007761.1	PDZK1-interacting protein 1 precursor [Danio rerio]
comp168433_c0_seq1	NP_001129453.1	uncharacterized protein LOC795037 [Danio rerio]
comp168595_c0_seq1	NP_878302.1	mesogenin-1 [Danio rerio]
comp168937_c0_seq1	XP_002894773.1	conserved hypothetical protein [Phytophthora infestans T30-4]
comp169321_c1_seq1	AAX26005.2	SJCHGC07815 protein, partial [Schistosoma japonicum]
comp169557_c0_seq1	NP_001002568.1	vitamin D-binding protein precursor [Danio rerio]
comp169625_c0_seq2	NP_001108053.1	uncharacterized protein LOC100136863 [Danio rerio]
comp169765_c0_seq2	XP_009302111.1	PREDICTED: collagen alpha-1(XXVII) chain-like [Danio rerio]
comp170028_c2_seq1	XP_003724272.1	PREDICTED: uncharacterized protein LOC100890760 [Strongylocentrotus purpuratus]
comp170079_c0_seq1	CDQ98453.1	unnamed protein product [Oncorhynchus mykiss]
comp170079_c0_seq2	XP_004548999.1	PREDICTED: uncharacterized protein LOC101487821 [Maylandia zebra]
comp170084_c0_seq1	XP_009302539.1	PREDICTED: uncharacterized protein LOC101884100 [Danio rerio]
comp170430_c0_seq2	XP_002667158.2	PREDICTED: toll/interleukin-1 receptor domain-containing adapter protein [Danio rerio]
comp170537_c0_seq3	XP_001846843.1	polyphosphate kinase 2 family [Culex quinquefasciatus]
comp171143_c0_seq1	XP_009291927.1	PREDICTED: uncharacterized protein LOC100330497 [Danio rerio]
comp172132_c0_seq1	KFM61752.1	hypothetical protein X975_08079, partial [Stegodyphus mimosarum]
comp172165_c1_seq1	XP_004209292.1	PREDICTED: uncharacterized protein LOC101237568, partial [Hydra vulgaris]
comp172639_c0_seq3	XP_006801670.1	PREDICTED: olfactory receptor 56A4-like [Neolamprologus brichardi]
comp173457_c0_seq1	XP_009292086.1	PREDICTED: uncharacterized protein LOC101886500 isoform X1 [Danio rerio]
comp173852_c0_seq2	CAJ98867.1	putative interferon gamma 1 [Cyprinus carpio]
comp173881_c1_seq2	BAM11254.1	preproneuromedin U isoform 3 [Cyprinus carpio]
comp173943_c1_seq2	XP_007230779.1	PREDICTED: uncharacterized protein C14orf37 homolog isoform X3 [Astyanax mexicanus]
comp173979_c0_seq2	XP_008319875.1	PREDICTED: uncharacterized protein LOC103387133 [Cynoglossus semilaevis]
comp174151_c0_seq1	NP_001289983.1	small integral membrane protein 18 [Danio rerio]
comp174165_c0_seq1	XP_009295050.1	PREDICTED: uncharacterized protein si:rp71-17i16.6 isoform X1 [Danio rerio]
comp174298_c0_seq2	KFM65863.1	hypothetical protein X975_14780, partial [Stegodyphus mimosarum]
comp174395_c0_seq1	CDS10931.1	hypothetical protein LRAMOSA11417 [Absidia idahoensis var. thermophila]
comp174448_c1_seq1	XP_008397128.1	PREDICTED: LOW QUALITY PROTEIN: uncharacterized protein LOC103458245 [Poecilia reticulata]
comp174700_c0_seq2	NP_001104703.1	uncharacterized protein LOC100000337 [Danio rerio]
comp174913_c0_seq2	XP_691039.2	PREDICTED: uncharacterized protein C20orf96 homolog [Danio rerio]
comp175269_c0_seq3	XP_009681285.1	PREDICTED: serum response factor-binding protein 1-like, partial [Struthio camelus australis]
comp175320_c0_seq1	XP_008261898.1	PREDICTED: serine/arginine repetitive matrix protein 3-like [Oryctolagus cuniculus]
comp176061_c0_seq2	XP_001341090.2	PREDICTED: uncharacterized protein C1orf158 homolog isoform X1 [Danio rerio]
comp176124_c0_seq1	XP_005157555.1	PREDICTED: uncharacterized protein LOC100037332 isoform X1 [Danio rerio]
comp176502_c0_seq1	WP_013902671.1	4-diphosphocytidyl-2C-methyl-D-erythritol kinase [Ramlibacter tataouinensis]
comp176505_c0_seq1	KFM71672.1	hypothetical protein X975_08483, partial [Stegodyphus mimosarum]
comp176625_c0_seq1	XP_007568082.1	PREDICTED: leucine-rich repeat extensin-like protein 2 [Poecilia formosa]
comp177550_c0_seq1	AAI53525.1	Zgc:153540 protein [Danio rerio]
comp177712_c0_seq1	NP_001289705.1	lens epithelial protein [Danio rerio]
comp177805_c0_seq2	AAI63018.1	Indoleamine 2,3-dioxygenase 1 [Danio rerio]
comp177886_c0_seq2	NP_001093523.1	transmembrane protein 232 [Danio rerio]
comp17798_c0_seq1	XP_007250082.1	PREDICTED: uncharacterized protein LOC103041463 [Astyanax mexicanus]
comp178038_c1_seq1	NP_001073426.1	uncharacterized protein LOC555281 precursor [Danio rerio]
comp178144_c0_seq1	KFM71221.1	hypothetical protein X975_14061, partial [Stegodyphus mimosarum]
comp178912_c0_seq3	BAJ41039.1	membrane form immunoglobulin heavy chain Z2, partial [Cyprinus carpio]
comp179171_c0_seq1	NP_001128617.1	uncharacterized protein LOC100189619 [Danio rerio]
comp179866_c0_seq1	ADV40330.1	hypothetical protein, partial [Latrodectus hesperus]
comp180489_c0_seq1	AFM08413.1	kisspeptin1, partial [Cyprinus carpio]
comp180489_c0_seq2	ACK77790.1	Kiss-1a [Carassius auratus]
comp18076_c0_seq1	CDQ86214.1	unnamed protein product [Oncorhynchus mykiss]
comp181242_c0_seq1	NP_001138711.1	secretory calcium-binding phosphoprotein 7 precursor [Danio rerio]
comp181427_c0_seq1	AFI92846.1	14 kDa apolipoprotein [Cyprinus carpio]
comp181468_c0_seq1	XP_700422.2	PREDICTED: protein phosphatase 1 regulatory subunit 32 isoform X1 [Danio rerio]
comp181956_c0_seq1	XP_705262.1	PREDICTED: uncharacterized protein si:ch211-214j24.14 [Danio rerio]
comp182167_c0_seq1	ABD51465.1	S1L [Squirrelpox virus]
comp182178_c0_seq1	XP_005162916.1	PREDICTED: protein phosphatase 1 regulatory subunit 17 [Danio rerio]
comp182195_c0_seq1	KGS79403.1	hypothetical protein X942_4100 [Burkholderia pseudomallei MSHR5596]
comp182988_c0_seq1	XP_009299438.1	PREDICTED: uncharacterized protein PB18E9.04c-like isoform X2 [Danio rerio]
comp183008_c0_seq1	CDQ80337.1	unnamed protein product [Oncorhynchus mykiss]
comp183149_c0_seq3	XP_006629387.1	PREDICTED: single-pass membrane and coiled-coil domain-containing protein 3-like [Lepisosteus oculatus]
comp183229_c0_seq1	BAL43179.1	interleukin 4/13B [Cyprinus carpio]
comp184094_c0_seq1	XP_007577509.1	PREDICTED: uncharacterized protein LOC103155683 [Poecilia formosa]
comp184564_c0_seq2	KFM68763.1	hypothetical protein X975_13339, partial [Stegodyphus mimosarum]
comp184639_c0_seq3	CDQ94798.1	unnamed protein product [Oncorhynchus mykiss]
comp184834_c0_seq2	XP_009295796.1	PREDICTED: uncharacterized protein LOC103909761 isoform X1 [Danio rerio]
comp184834_c0_seq3	XP_009295798.1	PREDICTED: uncharacterized protein LOC100537243 isoform X1 [Danio rerio]
comp184954_c3_seq1	XP_003198771.1	PREDICTED: uncharacterized protein C3orf30 homolog [Danio rerio]
comp185062_c0_seq2	NP_001120804.1	secreted immunoglobulin domain 1 precursor [Danio rerio]
comp185191_c0_seq3	XP_009296330.1	PREDICTED: uncharacterized protein LOC103909857 [Danio rerio]
comp185513_c0_seq1	ADV40120.1	methyltransferase-like protein, partial [Latrodectus hesperus]
comp185696_c0_seq1	XP_005172950.1	PREDICTED: uncharacterized protein LOC101882091 [Danio rerio]
comp185704_c0_seq3	XP_001619855.1	hypothetical protein NEMVEDRAFT_v1g150057, partial [Nematostella vectensis]
comp185704_c0_seq7	KFH67136.1	hypothetical protein MVEG_07659 [Mortierella verticillata NRRL 6337]
comp185724_c0_seq1	ELU14242.1	hypothetical protein CAPTEDRAFT_191711 [Capitella teleta]
comp186118_c0_seq2	AEG74406.1	nanog, partial [Carassius auratus]
comp186299_c0_seq1	XP_002665930.1	PREDICTED: ghrelin [Danio rerio]
comp186311_c1_seq1	XP_004917710.1	PREDICTED: uncharacterized protein LOC101730916 [Xenopus (Silurana) tropicalis]
comp186519_c0_seq2	XP_003727901.1	PREDICTED: uncharacterized protein LOC100889156 [Strongylocentrotus purpuratus]
comp18675_c0_seq1	ADV40139.1	hemocyanin subunit G, partial [Latrodectus hesperus]
comp186984_c0_seq1	NP_001013484.1	protein FAM221A [Danio rerio]
comp187013_c0_seq1	P25421.2	TKN1_CARAU RecName: Full=Protachykinin; AltName: Full=Gamma-preprotachykinin; Short=Gamma-PPT; Contains: RecName: Full=Substance P; Short=SP; Contains: RecName: Full=Neuropeptide gamma; AltName: Full=Carassin; Contains: RecName: Full=Neurokinin A; Short=N
comp187109_c0_seq1	XP_009291256.1	PREDICTED: uncharacterized protein LOC100001321 isoform X1 [Danio rerio]
comp187216_c0_seq2	NP_001104553.1	interferon phi 3 precursor [Danio rerio]
comp187417_c0_seq1	XP_005451862.1	PREDICTED: uncharacterized protein LOC102076121 [Oreochromis niloticus]
comp187438_c0_seq2	XP_007230085.1	PREDICTED: complexin-4-like [Astyanax mexicanus]
comp187712_c0_seq1	XP_005170214.2	PREDICTED: uncharacterized protein LOC101883030 [Danio rerio]
comp188196_c0_seq1	XP_002586683.1	hypothetical protein BRAFLDRAFT_105490 [Branchiostoma floridae]
comp188301_c0_seq1	KFM60587.1	U24-ctenitoxin-Pn1a, partial [Stegodyphus mimosarum]
comp188430_c0_seq1	KFM78498.1	hypothetical protein X975_19975, partial [Stegodyphus mimosarum]
comp188605_c0_seq1	ADV40307.1	hypothetical protein, partial [Latrodectus hesperus]
comp188908_c0_seq1	NP_001002332.1	uricase [Danio rerio]
comp189119_c0_seq2	XP_009292740.1	PREDICTED: protein phosphatase 1 regulatory subunit 36 isoform X2 [Danio rerio]
comp189202_c0_seq1	XP_009294987.1	PREDICTED: uncharacterized protein si:ch211-208g1.1 [Danio rerio]
comp189204_c0_seq5	BAM09181.1	interferon gamma [Carassius auratus langsdorfii]
comp189377_c0_seq3	XP_002662049.3	PREDICTED: uncharacterized protein si:dkey-229d2.7 [Danio rerio]
comp189379_c1_seq1	XP_005173936.1	PREDICTED: proline-rich protein 7 isoform X2 [Danio rerio]
comp189391_c0_seq1	XP_009298825.1	PREDICTED: uncharacterized protein LOC101884446 [Danio rerio]
comp189412_c1_seq1	XP_007544728.1	PREDICTED: uncharacterized protein LOC103132897 [Poecilia formosa]
comp189440_c0_seq3	AFU81784.1	hypothetical protein [Ctenopharyngodon idella]
comp189450_c0_seq1	AAH96937.1	Zgc:174622 protein, partial [Danio rerio]
comp189477_c0_seq1	KFM72188.1	hypothetical protein X975_13453, partial [Stegodyphus mimosarum]
comp189687_c0_seq1	XP_002942726.1	PREDICTED: uncharacterized protein LOC100495238 [Xenopus (Silurana) tropicalis]
comp190075_c0_seq2	XP_005173816.1	PREDICTED: uncharacterized protein wu:fb12c09 [Danio rerio]
comp190357_c0_seq3	CDQ66896.1	unnamed protein product [Oncorhynchus mykiss]
comp190443_c0_seq1	WP_022124091.1	type I restriction enzyme [Clostridium sp. CAG:510]
comp190468_c0_seq1	XP_002660836.2	PREDICTED: uncharacterized protein LOC100331996 [Danio rerio]
comp190617_c0_seq1	EMC82497.1	hypothetical protein A306_09513, partial [Columba livia]
comp190628_c0_seq1	XP_009301430.1	PREDICTED: mucin-3A [Danio rerio]
comp191179_c0_seq1	NP_001289677.1	uncharacterized protein LOC100535653 precursor [Danio rerio]
comp191179_c0_seq3	NP_001139884.1	CQ067 protein precursor [Salmo salar]
comp191181_c0_seq1	XP_005172061.1	PREDICTED: uroplakin 2-like isoform X1 [Danio rerio]
comp191193_c0_seq1	NP_001138712.1	secretory calcium-binding phosphoprotein 1 precursor [Danio rerio]
comp191297_c0_seq2	XP_005174744.2	PREDICTED: uncharacterized protein LOC101885332 [Danio rerio]
comp191335_c0_seq3	XP_003200228.2	PREDICTED: uncharacterized protein LOC100537037 [Danio rerio]
comp191397_c0_seq3	XP_009304491.1	PREDICTED: uncharacterized protein LOC103911857 isoform X1 [Danio rerio]
comp191785_c2_seq2	XP_005466225.1	PREDICTED: uncharacterized protein LOC102081204 [Oreochromis niloticus]
comp191792_c0_seq1	XP_691110.1	PREDICTED: apolipoprotein C-II [Danio rerio]
comp191858_c0_seq2	BAJ09457.1	gsp-37 [Carassius auratus]
comp191913_c0_seq4	XP_005164165.1	PREDICTED: phosphoinositide-interacting protein [Danio rerio]
comp192115_c0_seq1	XP_005170692.1	PREDICTED: uncharacterized protein LOC101883546 [Danio rerio]
comp192196_c0_seq3	XP_008654099.1	PREDICTED: uncharacterized protein LOC103634322 [Zea mays]
comp192259_c0_seq1	EFZ10292.1	hypothetical protein SINV_11569, partial [Solenopsis invicta]
comp192259_c0_seq2	EFZ15394.1	hypothetical protein SINV_05588, partial [Solenopsis invicta]
comp192259_c0_seq3	XP_002404583.1	hypothetical protein IscW_ISCW008006 [Ixodes scapularis]
comp192454_c0_seq2	XP_001338145.2	PREDICTED: uncharacterized protein wu:fk35f04 [Danio rerio]
comp192634_c0_seq4	XP_001919813.3	PREDICTED: coiled-coil domain-containing protein 78 isoform X1 [Danio rerio]
comp192692_c0_seq2	NP_001138708.1	secretory calcium-binding phosphoprotein 5 precursor [Danio rerio]
comp192728_c0_seq2	XP_005169245.1	PREDICTED: uncharacterized protein LOC101886660 [Danio rerio]
comp192799_c1_seq1	NP_001038282.2	coiled-coil domain-containing protein 87 [Danio rerio]
comp192954_c0_seq2	NP_001268717.1	A-kinase anchor protein 12 isoform 1 [Danio rerio]
comp192992_c0_seq1	AHJ79064.1	apolipoprotein A-I [Cyprinus carpio]
comp192992_c0_seq2	AII80532.1	apolipoprotein AIb1 [Cyprinus carpio]
comp192999_c0_seq3	NP_001004525.1	uncharacterized protein LOC368902 precursor [Danio rerio]
comp193109_c0_seq2	NP_956705.1	protein SLX4IP [Danio rerio]
comp193116_c0_seq1	CDQ87646.1	unnamed protein product [Oncorhynchus mykiss]
comp193133_c0_seq1	AAF82387.1	AF111028_1 gastrin-releasing peptide precursor [Carassius auratus]
comp193424_c2_seq6	CDY06100.1	BnaA09g36800D [Brassica napus]
comp193428_c0_seq1	CDQ64680.1	unnamed protein product [Oncorhynchus mykiss]
comp193556_c0_seq2	NP_991149.1	prion protein a precursor [Danio rerio]
comp193745_c1_seq2	XP_007245273.1	PREDICTED: nuclear GTPase SLIP-GC-like isoform X1 [Astyanax mexicanus]
comp193818_c0_seq3	AAN71721.1	reverse transcriptase/ribonuclease H, partial [Danio rerio]
comp193928_c0_seq1	NP_001289712.1	uncharacterized protein LOC100535414 [Danio rerio]
comp193992_c0_seq1	AIT51847.1	bone Gla protein [Cyprinus carpio 'color']
comp194096_c0_seq1	NP_001018607.1	interleukin-1 receptor-associated kinase 1-binding protein 1 homolog [Danio rerio]
comp194139_c0_seq1	XP_009295493.1	PREDICTED: lymphocyte antigen 86 isoform X2 [Danio rerio]
comp194193_c0_seq1	XP_009299482.1	PREDICTED: uncharacterized protein si:ch211-12e13.1 [Danio rerio]
comp194216_c0_seq1	CAD35749.1	putative corticotropin releasing hormone binding protein 2 [Cyprinus carpio]
comp194221_c0_seq5	XP_002666714.1	PREDICTED: uncharacterized protein ccl34b.8 [Danio rerio]
comp194439_c1_seq10	XP_002595816.1	hypothetical protein BRAFLDRAFT_96790 [Branchiostoma floridae]
comp194534_c0_seq2	XP_010106798.1	hypothetical protein L484_009238 [Morus notabilis]
comp194665_c0_seq2	XP_009304656.1	PREDICTED: tumor necrosis factor receptor superfamily member 13B [Danio rerio]
comp194687_c0_seq1	XP_007228813.1	PREDICTED: coiled-coil domain-containing protein 177-like [Astyanax mexicanus]
comp194798_c0_seq1	XP_009300357.1	PREDICTED: kynureninase [Danio rerio]
comp194800_c2_seq1	XP_005160431.2	PREDICTED: uncharacterized protein LOC101882067 [Danio rerio]
comp194813_c0_seq1	KFM74144.1	hypothetical protein X975_07331, partial [Stegodyphus mimosarum]
comp194840_c0_seq2	NP_001121769.1	uncharacterized protein LOC100006693 [Danio rerio]
comp194924_c0_seq1	XP_693940.1	PREDICTED: coiled-coil domain-containing protein 105 [Danio rerio]
comp194998_c0_seq10	AGO65037.1	agouti signaling protein [Cyprinus carpio 'color']
comp195293_c0_seq1	EJY57353.1	AAEL017334-PA [Aedes aegypti]
comp195312_c0_seq1	XP_009291080.1	PREDICTED: transmembrane protein FLJ37396 isoform X1 [Danio rerio]
comp195481_c1_seq1	XP_009294834.1	PREDICTED: pentafunctional AROM polypeptide-like isoform X1 [Danio rerio]
comp195532_c0_seq1	XP_005462325.1	PREDICTED: uncharacterized protein LOC102075860 [Oreochromis niloticus]
comp195902_c0_seq2	XP_683798.3	PREDICTED: DC-STAMP domain-containing protein 1 isoform X1 [Danio rerio]
comp195981_c1_seq10	XP_699953.2	PREDICTED: uncharacterized protein LOC571286 [Danio rerio]
comp195981_c1_seq6	XP_009294326.1	PREDICTED: uncharacterized protein LOC103909539 isoform X3 [Danio rerio]
comp196127_c0_seq1	XP_004917708.1	PREDICTED: uncharacterized protein LOC101730796 isoform X1 [Xenopus (Silurana) tropicalis]
comp196200_c2_seq2	XP_008558869.1	PREDICTED: uncharacterized protein LOC103579287, partial [Microplitis demolitor]
comp196249_c0_seq2	AEO18266.1	hypothetical protein [Pseudocowpox virus]
comp196529_c0_seq3	NP_001177311.1	selenoprotein L [Danio rerio]
comp196623_c1_seq3	AHK80892.1	IL-12 p35 [Ctenopharyngodon idella]
comp196747_c2_seq5	NP_001116090.1	uncharacterized protein LOC100142641 precursor [Danio rerio]
comp196805_c0_seq1	XP_009299519.1	PREDICTED: uncharacterized protein LOC100334678 [Danio rerio]
comp196844_c0_seq1	ADF97613.1	D-type binding-protein 1, partial [Hypophthalmichthys molitrix]
comp196844_c0_seq5	AAH93146.1	Zgc:162082 protein, partial [Danio rerio]
comp196869_c3_seq4	AAI53391.1	Si:ch211-219i10.1 protein, partial [Danio rerio]
comp196944_c0_seq2	XP_005158083.2	PREDICTED: uncharacterized protein LOC101882791 [Danio rerio]
comp196944_c0_seq3	CAK04174.1	novel immune type receptor protein, partial [Danio rerio]
comp196976_c0_seq1	NP_001076366.1	potassium voltage-gated channel subfamily E member 4 [Danio rerio]
comp197289_c2_seq4	ELU15299.1	hypothetical protein CAPTEDRAFT_193779 [Capitella teleta]
comp197404_c4_seq1	XP_002664363.2	PREDICTED: uncharacterized protein si:dkey-92i17.2 [Danio rerio]
comp197410_c0_seq3	KFV70020.1	Foot protein 1 variant 1, partial [Picoides pubescens]
comp197552_c0_seq3	XP_002168906.2	PREDICTED: uncharacterized protein LOC100199418 [Hydra vulgaris]
comp197576_c0_seq1	XP_009303756.1	PREDICTED: uncharacterized protein LOC103911757 [Danio rerio]
comp197706_c0_seq13	XP_005164624.2	PREDICTED: uncharacterized protein LOC101885044 [Danio rerio]
comp197706_c0_seq14	XP_005172218.2	PREDICTED: uncharacterized protein LOC101884836 [Danio rerio]
comp197712_c1_seq2	XP_001335256.1	PREDICTED: uncharacterized protein si:dkey-30j10.5 [Danio rerio]
comp197728_c0_seq11	NP_998612.1	E3 ubiquitin-protein ligase TM129 [Danio rerio]
comp197728_c0_seq5	XP_001520916.2	PREDICTED: transmembrane protein 129 [Ornithorhynchus anatinus]
comp197755_c3_seq15	XP_009289321.1	PREDICTED: uncharacterized protein LOC100334705 isoform X2 [Danio rerio]
comp197797_c0_seq3	XP_001344057.1	PREDICTED: natural cytotoxicity triggering receptor 3 [Danio rerio]
comp197806_c0_seq1	XP_001919860.2	PREDICTED: uncharacterized protein si:dkey-27h10.2 isoform X1 [Danio rerio]
comp197816_c2_seq4	WP_000022428.1	lipopolysaccharide 1,2-glucosyltransferase [Helicobacter pylori]
comp197862_c1_seq1	XP_009302597.1	PREDICTED: uncharacterized protein LOC101882297 [Danio rerio]
comp197902_c0_seq4	XP_003198166.1	PREDICTED: equinatoxin-4-like [Danio rerio]
comp197922_c0_seq1	XP_003199077.1	PREDICTED: Purkinje cell protein 4-like protein 1 [Danio rerio]
comp197925_c0_seq4	XP_004067342.1	PREDICTED: uncharacterized protein LOC101169027 [Oryzias latipes]
comp197988_c0_seq10	NP_001139028.1	si:dkey-22i16.3 precursor [Danio rerio]
comp198048_c0_seq3	EFN76852.1	hypothetical protein EAI_16499, partial [Harpegnathos saltator]
comp198063_c0_seq20	XP_009300031.1	PREDICTED: uncharacterized protein LOC103911110 [Danio rerio]
comp198122_c4_seq12	AAH45517.2	Zgc:56719 protein, partial [Danio rerio]
comp198228_c0_seq1	XP_003722449.1	proteophosphoglycan 5 [Leishmania major strain Friedlin]
comp198253_c0_seq5	XP_002662199.3	PREDICTED: uncharacterized protein LOC100334140 [Danio rerio]
comp198255_c0_seq4	XP_005164954.1	PREDICTED: N-acyl-phosphatidylethanolamine-hydrolyzing phospholipase D isoform X2 [Danio rerio]
comp198265_c0_seq13	XP_009294473.1	PREDICTED: uncharacterized protein LOC103909563 [Danio rerio]
comp198383_c0_seq2	NP_998047.1	cysteine and tyrosine-rich protein 1 precursor [Danio rerio]
comp198411_c0_seq1	XP_009017602.1	hypothetical protein HELRODRAFT_172694 [Helobdella robusta]
comp198496_c0_seq4	XP_009296335.1	PREDICTED: leucine-rich repeat-containing protein 56 isoform X1 [Danio rerio]
comp198587_c0_seq2	XP_001336486.1	PREDICTED: uncharacterized protein LOC100000098 isoform X1 [Danio rerio]
comp198810_c1_seq3	XP_009294180.1	PREDICTED: uncharacterized protein LOC103909516 [Danio rerio]
comp198882_c0_seq2	ACL97385.1	Gag-Pol polyprotein [Medicago truncatula]
comp198903_c5_seq1	AGV39404.1	neurokinin B [Carassius auratus]
comp198964_c1_seq1	XP_009293660.1	PREDICTED: uncharacterized protein LOC103909452 [Danio rerio]
comp199065_c0_seq5	AAI52493.1	Zgc:165381 protein [Danio rerio]
comp199158_c0_seq6	NP_001268390.1	valacyclovir hydrolase [Danio rerio]
comp199158_c0_seq7	AAH45899.1	LOC402804 protein, partial [Danio rerio]
comp199235_c0_seq4	XP_002169937.2	PREDICTED: uncharacterized protein LOC100198666 [Hydra vulgaris]
comp199235_c0_seq5	ELT87812.1	hypothetical protein CAPTEDRAFT_212881 [Capitella teleta]
comp199320_c1_seq2	NP_001164414.1	uncharacterized protein LOC100327252 precursor [Danio rerio]
comp199364_c2_seq3	XP_009294784.1	PREDICTED: uncharacterized protein LOC101884811 [Danio rerio]
comp199394_c1_seq5	XP_008280311.1	PREDICTED: protein shisa-5-like [Stegastes partitus]
comp199398_c0_seq1	EKC41203.1	hypothetical protein CGI_10026796 [Crassostrea gigas]
comp199398_c0_seq8	EKC32747.1	hypothetical protein CGI_10017156 [Crassostrea gigas]
comp199406_c0_seq2	XP_001333661.1	PREDICTED: IGF-like family receptor 1 [Danio rerio]
comp199543_c0_seq4	XP_005165815.2	PREDICTED: immunoglobulin superfamily member 1-like [Danio rerio]
comp199620_c1_seq1	XP_009296323.1	PREDICTED: uncharacterized protein LOC101882374 isoform X1 [Danio rerio]
comp199620_c1_seq2	XP_005160504.2	PREDICTED: uncharacterized protein LOC101887144 [Danio rerio]
comp199659_c0_seq1	NP_001038347.2	uncharacterized protein LOC559078 [Danio rerio]
comp199782_c0_seq2	XP_005170607.1	PREDICTED: kininogen-1 isoform X1 [Danio rerio]
comp199854_c0_seq4	CAI61347.1	TPA: interleukin-11b [Danio rerio]
comp200074_c2_seq3	XP_002662623.1	PREDICTED: uncharacterized protein si:dkey-125e8.3 [Danio rerio]
comp200079_c0_seq2	NP_001094418.2	uncharacterized protein C8orf88 homolog [Danio rerio]
comp200079_c0_seq5	ABR24799.1	granulito [Danio rerio]
comp200130_c1_seq7	XP_005159452.1	PREDICTED: uncharacterized protein LOC100034474 isoform X2 [Danio rerio]
comp200248_c0_seq2	XP_009300583.1	PREDICTED: uncharacterized protein LOC100330485 [Danio rerio]
comp200259_c0_seq2	XP_005162157.1	PREDICTED: uncharacterized protein At5g50100, mitochondrial-like isoform X1 [Danio rerio]
comp200276_c0_seq4	XP_005159212.1	PREDICTED: tetratricopeptide repeat protein 23 isoform X2 [Danio rerio]
comp200303_c0_seq4	XP_004070666.1	PREDICTED: uncharacterized protein LOC101171081 [Oryzias latipes]
comp200304_c0_seq2	XP_002666923.1	PREDICTED: IQ and ubiquitin-like domain-containing protein [Danio rerio]
comp200336_c0_seq2	NP_001082912.1	transmembrane protein 119b precursor [Danio rerio]
comp200337_c1_seq15	NP_001083005.1	centrosomal protein of 128 kDa [Danio rerio]
comp200563_c0_seq5	XP_002666584.3	PREDICTED: uncharacterized protein si:rp71-80o10.4 [Danio rerio]
comp200705_c4_seq6	XP_007569453.1	PREDICTED: uncharacterized protein LOC103149984 [Poecilia formosa]
comp200726_c3_seq14	ELT96182.1	hypothetical protein CAPTEDRAFT_185978 [Capitella teleta]
comp200781_c0_seq4	XP_694540.3	PREDICTED: UPF0764 protein C16orf89 homolog [Danio rerio]
comp200781_c0_seq5	AAI52291.1	LOC566173 protein, partial [Danio rerio]
comp200784_c0_seq2	XP_009024094.1	hypothetical protein HELRODRAFT_85188, partial [Helobdella robusta]
comp200786_c0_seq1	WP_022410511.1	hypothetical protein [Ruminococcus sp. CAG:330]
comp200786_c0_seq10	EFX65385.1	hypothetical protein DAPPUDRAFT_117311 [Daphnia pulex]
comp200814_c3_seq2	XP_001334154.3	PREDICTED: uncharacterized protein LOC796591 [Danio rerio]
comp200814_c3_seq3	XP_009305917.1	PREDICTED: uncharacterized protein LOC103912048 [Danio rerio]
comp200936_c1_seq2	NP_001124081.1	uncharacterized protein LOC794982 precursor [Danio rerio]
comp200937_c0_seq1	XP_009055516.1	hypothetical protein LOTGIDRAFT_153369 [Lottia gigantea]
comp200937_c0_seq4	XP_009055621.1	hypothetical protein LOTGIDRAFT_153490 [Lottia gigantea]
comp200995_c0_seq1	XP_005466545.1	PREDICTED: GATA zinc finger domain-containing protein 14-like, partial [Oreochromis niloticus]
comp201115_c1_seq1	XP_003443670.1	PREDICTED: zymogen granule membrane protein 16-like [Oreochromis niloticus]
comp201365_c0_seq1	XP_009305922.1	PREDICTED: uncharacterized protein LOC103912050 [Danio rerio]
comp201365_c2_seq3	XP_009298457.1	PREDICTED: thymidine phosphorylase [Danio rerio]
comp201398_c1_seq1	XP_003723412.1	PREDICTED: uncharacterized protein LOC100888373 [Strongylocentrotus purpuratus]
comp201451_c0_seq1	NP_001018331.1	uncharacterized protein LOC552925 [Danio rerio]
comp201484_c0_seq4	XP_009301078.1	PREDICTED: uncharacterized protein LOC103911308 [Danio rerio]
comp201561_c0_seq6	XP_002161223.2	PREDICTED: uncharacterized protein LOC100197965 [Hydra vulgaris]
comp201575_c0_seq2	XP_001345005.1	PREDICTED: serine-rich and transmembrane domain-containing protein 1 [Danio rerio]
comp201601_c0_seq2	XP_009289654.1	PREDICTED: myosin heavy chain, clone 203 [Danio rerio]
comp201782_c0_seq2	ELT93329.1	hypothetical protein CAPTEDRAFT_202674 [Capitella teleta]
comp201919_c0_seq5	XP_689447.1	PREDICTED: uncharacterized protein C2orf42 homolog isoform X2 [Danio rerio]
comp202029_c0_seq2	ELR50663.1	hypothetical protein M91_01402, partial [Bos mutus]
comp202179_c0_seq2	NP_001028925.1	uncharacterized protein LOC619272 [Danio rerio]
comp202423_c0_seq2	XP_007573868.1	PREDICTED: protein GAPT-like [Poecilia formosa]
comp202444_c0_seq12	XP_009290554.1	PREDICTED: uncharacterized protein LOC100536667 [Danio rerio]
comp202613_c0_seq7	XP_001969987.1	GG25361, isoform B [Drosophila erecta]
comp202686_c0_seq4	XP_009303764.1	PREDICTED: uncharacterized protein LOC101884045 isoform X2 [Danio rerio]
comp202801_c0_seq5	XP_009289802.1	PREDICTED: uncharacterized protein LOC100002197 isoform X3 [Danio rerio]
comp202852_c0_seq9	BAA36700.1	serum amyloid A protein [Cyprinus carpio]
comp202875_c1_seq4	XP_003198998.1	PREDICTED: neurosecretory protein VGF [Danio rerio]
comp202876_c0_seq2	XP_005166055.1	PREDICTED: fibronectin type III domain-containing protein 9 [Danio rerio]
comp202901_c0_seq1	XP_002612248.1	hypothetical protein BRAFLDRAFT_100078 [Branchiostoma floridae]
comp202901_c0_seq10	XP_002602442.1	hypothetical protein BRAFLDRAFT_117021 [Branchiostoma floridae]
comp202901_c0_seq9	XP_009858063.1	PREDICTED: uncharacterized protein LOC104265534 [Ciona intestinalis]
comp202966_c0_seq3	XP_009300581.1	PREDICTED: uncharacterized protein LOC101883268 [Danio rerio]
comp202981_c3_seq8	XP_005160448.1	PREDICTED: uncharacterized protein LOC101884661 [Danio rerio]
comp203019_c0_seq1	NP_001076517.1	uncharacterized protein LOC100034401 [Danio rerio]
comp203024_c0_seq5	XP_006818369.1	PREDICTED: flocculation protein FLO1-like [Saccoglossus kowalevskii]
comp203076_c0_seq5	XP_005172178.1	PREDICTED: uncharacterized protein LOC101883672 [Danio rerio]
comp203283_c0_seq1	ELT99683.1	hypothetical protein CAPTEDRAFT_216329, partial [Capitella teleta]
comp203357_c0_seq3	AAI55802.1	C14orf159 protein, partial [Danio rerio]
comp203357_c0_seq4	XP_001923890.1	PREDICTED: UPF0317 protein C14orf159 homolog, mitochondrial [Danio rerio]
comp203444_c0_seq1	AAI71722.1	Zgc:165600 protein [Danio rerio]
comp203444_c0_seq4	XP_007232909.1	PREDICTED: lysosome-associated membrane glycoprotein 5 [Astyanax mexicanus]
comp203464_c2_seq1	AGO58864.1	immunoglobulin V-set domain, partial [Carassius auratus]
comp203486_c0_seq2	NP_001070103.2	putative transferase CAF17 homolog, mitochondrial [Danio rerio]
comp203648_c0_seq2	XP_005161441.1	PREDICTED: uncharacterized protein si:dkey-29d5.2 [Danio rerio]
comp203650_c0_seq11	XP_009296868.1	PREDICTED: uncharacterized protein si:ch211-106h4.12 isoform X1 [Danio rerio]
comp203699_c0_seq8	XP_005464488.1	PREDICTED: uncharacterized protein LOC100712513 isoform X2 [Oreochromis niloticus]
comp203783_c2_seq10	XP_006810778.1	PREDICTED: uncharacterized protein LOC102775714, partial [Neolamprologus brichardi]
comp203863_c3_seq3	AAI07829.1	Wu:fc47e12 protein, partial [Danio rerio]
comp203863_c3_seq4	XP_692475.3	PREDICTED: uncharacterized protein si:ch211-210c8.6 [Danio rerio]
comp203972_c1_seq1	NP_001245156.1	diverse immunoglobulin domain-containing protein 3.1 precursor [Danio rerio]
comp204037_c0_seq3	AAQ93680.1	starmaker [Danio rerio]
comp204112_c1_seq1	NP_001180398.1	selenoprotein J [Danio rerio]
comp204250_c0_seq1	NP_001129024.1	uncharacterized protein LOC557050 precursor [Danio rerio]
comp204250_c0_seq4	XP_009294323.1	PREDICTED: uncharacterized protein LOC100329262 isoform X2 [Danio rerio]
comp204310_c1_seq9	XP_009062597.1	hypothetical protein LOTGIDRAFT_166878 [Lottia gigantea]
comp204321_c0_seq4	WP_030294476.1	nicotinate-nucleotide--dimethylbenzimidazole phosphoribosyltransferase [Streptomyces katrae]
comp204326_c0_seq3	XP_004573586.1	PREDICTED: uncharacterized protein LOC101484042 [Maylandia zebra]
comp204690_c3_seq2	XP_002666721.1	PREDICTED: uncharacterized protein LOC100332522 [Danio rerio]
comp204697_c0_seq1	XP_009063784.1	hypothetical protein LOTGIDRAFT_155025 [Lottia gigantea]
comp204701_c0_seq8	XP_007535441.1	PREDICTED: ly6/PLAUR domain-containing protein 2-like [Erinaceus europaeus]
comp204725_c0_seq1	XP_001343422.1	PREDICTED: 3-dehydroquinate synthase, chloroplastic-like isoform X1 [Danio rerio]
comp205043_c0_seq4	XP_002666816.1	PREDICTED: transmembrane protein 138 [Danio rerio]
comp205160_c0_seq4	XP_009298807.1	PREDICTED: uncharacterized protein LOC103910565 [Danio rerio]
comp205160_c0_seq5	XP_009298918.1	PREDICTED: uncharacterized protein LOC103910680 [Danio rerio]
comp205416_c1_seq1	NP_956488.1	small acidic protein [Danio rerio]
comp205428_c0_seq6	XP_005171742.2	PREDICTED: uncharacterized protein LOC560730 isoform X1 [Danio rerio]
comp205479_c0_seq2	AAN71722.1	putative tyrosine recombinase, partial [Danio rerio]
comp205671_c1_seq1	XP_004539690.1	PREDICTED: uncharacterized protein LOC101488055 [Maylandia zebra]
comp205671_c1_seq3	XP_005912968.1	PREDICTED: uncharacterized protein LOC102302972 [Haplochromis burtoni]
comp205744_c1_seq4	EYC03632.1	hypothetical protein Y032_0092g2532 [Ancylostoma ceylanicum]
comp205806_c3_seq12	XP_003201059.1	PREDICTED: uncharacterized protein LOC100535646 isoform X1 [Danio rerio]
comp205806_c3_seq4	XP_005161701.1	PREDICTED: uncharacterized protein LOC101883120 [Danio rerio]
comp205865_c0_seq1	XP_001866950.1	conserved hypothetical protein [Culex quinquefasciatus]
comp205865_c0_seq8	ELT88501.1	hypothetical protein CAPTEDRAFT_129409 [Capitella teleta]
comp206040_c2_seq10	XP_004576295.1	PREDICTED: uncharacterized protein LOC101469477 isoform X1 [Maylandia zebra]
comp206363_c0_seq14	XP_001348153.1	MAEBL, putative [Plasmodium falciparum 3D7]
comp206366_c2_seq2	XP_005157804.1	PREDICTED: lymphocyte antigen 6D [Danio rerio]
comp206424_c0_seq12	XP_001866083.1	conserved hypothetical protein [Culex quinquefasciatus]
comp206441_c1_seq3	XP_005159349.1	PREDICTED: uncharacterized protein LOC100034462 isoform X1 [Danio rerio]
comp206557_c0_seq4	AAC94994.1	secretogranin II precursor [Carassius auratus]
comp206577_c0_seq6	XP_005163742.1	PREDICTED: protein MNN4-like [Danio rerio]
comp206631_c0_seq5	XP_003460529.2	PREDICTED: uncharacterized protein LOC100710209, partial [Oreochromis niloticus]
comp206631_c0_seq7	XP_009301083.1	PREDICTED: uncharacterized protein LOC103911311 [Danio rerio]
comp206632_c0_seq11	XP_009301001.1	PREDICTED: high mobility group protein HMGI-C-like [Danio rerio]
comp206702_c0_seq6	XP_005159312.1	PREDICTED: protein FAM118B isoform X2 [Danio rerio]
comp206726_c0_seq2	XP_009289661.1	PREDICTED: uncharacterized protein LOC100537259 isoform X2 [Danio rerio]
comp206793_c0_seq17	XP_005168629.1	PREDICTED: uncharacterized protein LOC101886761 [Danio rerio]
comp206979_c0_seq3	NP_001280600.1	actinoporin-like protein [Danio rerio]
comp207121_c0_seq8	XP_009294652.1	PREDICTED: complement factor H-related protein 1-like isoform X2 [Danio rerio]
comp207132_c0_seq9	XP_005167555.1	PREDICTED: calcium-responsive transcription factor isoform X2 [Danio rerio]
comp207183_c0_seq15	XP_005167196.1	PREDICTED: uncharacterized protein LOC101883002, partial [Danio rerio]
comp207184_c3_seq19	NP_001107058.1	uncharacterized protein LOC558926 precursor [Danio rerio]
comp207596_c0_seq12	XP_009296345.1	PREDICTED: uncharacterized protein LOC101882425 [Danio rerio]
comp207696_c0_seq5	XP_009054533.1	hypothetical protein LOTGIDRAFT_161044 [Lottia gigantea]
comp207792_c0_seq13	XP_005486042.1	PREDICTED: BEN domain-containing protein 6 isoform X2 [Zonotrichia albicollis]
comp207792_c0_seq8	XP_002661275.1	PREDICTED: uncharacterized protein si:ch73-167f10.1 isoform X1 [Danio rerio]
comp207824_c0_seq4	XP_009301063.1	PREDICTED: cell wall protein RBR3-like [Danio rerio]
comp207947_c1_seq12	NP_942119.3	fish-egg lectin-like precursor [Danio rerio]
comp207979_c1_seq13	XP_001922067.4	PREDICTED: SLAM family member 9-like [Danio rerio]
comp208153_c1_seq1	XP_009297318.1	PREDICTED: eukaryotic translation initiation factor 3 subunit A-like [Danio rerio]
comp20829_c0_seq1	NP_001122228.1	neuromedin Bb [Danio rerio]
comp208387_c1_seq1	XP_001336187.3	PREDICTED: trehalase [Danio rerio]
comp208438_c0_seq4	CDQ92604.1	unnamed protein product [Oncorhynchus mykiss]
comp208447_c0_seq4	AGK24957.1	leptin B [Cyprinus carpio 'jian']
comp208554_c0_seq3	NP_956785.1	TBC1 domain family member 19 [Danio rerio]
comp208614_c0_seq1	ESA42264.1	hypothetical protein NCU12107 [Neurospora crassa OR74A]
comp208761_c2_seq5	XP_009299177.1	PREDICTED: uncharacterized protein LOC100332323 [Danio rerio]
comp208783_c0_seq10	AAN71720.1	putative gag protein [Danio rerio]
comp208783_c0_seq6	XP_009304434.1	PREDICTED: proline and serine-rich protein 1-like [Danio rerio]
comp208783_c0_seq9	XP_009297963.1	PREDICTED: uncharacterized protein LOC101883550 [Danio rerio]
comp208976_c0_seq6	NP_001185496.1	WD repeat-containing protein 76 [Danio rerio]
comp208987_c2_seq5	NP_001119930.1	uncharacterized protein LOC796378 [Danio rerio]
comp208995_c0_seq4	XP_005172492.1	PREDICTED: uncharacterized protein LOC101883630 [Danio rerio]
comp209059_c0_seq14	XP_002004017.1	GI19857 [Drosophila mojavensis]
comp20909_c0_seq1	ELU09913.1	hypothetical protein CAPTEDRAFT_201962 [Capitella teleta]
comp209180_c4_seq4	NP_001006061.1	coiled-coil domain-containing protein 113 [Danio rerio]
comp209209_c0_seq1	XP_009302348.1	PREDICTED: uncharacterized protein wu:fk66f10 isoform X4 [Danio rerio]
comp209209_c0_seq6	XP_005167250.1	PREDICTED: calphotin isoform X1 [Danio rerio]
comp209495_c0_seq4	XP_005100969.1	PREDICTED: uncharacterized protein LOC101860022 [Aplysia californica]
comp209539_c0_seq4	ELU15108.1	hypothetical protein CAPTEDRAFT_215954 [Capitella teleta]
comp209646_c0_seq4	NP_001070846.1	nuclear-interacting partner of ALK [Danio rerio]
comp209681_c1_seq7	XP_009297871.1	PREDICTED: uncharacterized protein LOC103910281 [Danio rerio]
comp209684_c1_seq4	KFO62223.1	hypothetical protein N302_02520, partial [Corvus brachyrhynchos]
comp209704_c0_seq4	NP_001076565.1	membrane protein FAM174B isoform 1 precursor [Danio rerio]
comp209848_c0_seq1	NP_001128614.1	uncharacterized protein LOC100189615 [Danio rerio]
comp209988_c3_seq4	CDO62370.1	conserved Plasmodium protein, unknown function [Plasmodium reichenowi]
comp210064_c2_seq3	XP_005470062.1	PREDICTED: uncharacterized protein LOC102077948 [Oreochromis niloticus]
comp210064_c5_seq3	XP_008178660.1	PREDICTED: uncharacterized protein LOC100574477 [Acyrthosiphon pisum]
comp210175_c0_seq1	XP_009298902.1	PREDICTED: uncharacterized protein LOC101883144 [Danio rerio]
comp210175_c0_seq10	XP_009302544.1	PREDICTED: uncharacterized protein LOC101885951 [Danio rerio]
comp210175_c0_seq3	XP_005168232.2	PREDICTED: uncharacterized protein LOC100329771 [Danio rerio]
comp210175_c0_seq6	XP_008281292.1	PREDICTED: uncharacterized protein LOC103358197 [Stegastes partitus]
comp210310_c1_seq12	XP_706537.4	PREDICTED: uncharacterized protein LOC570021 [Danio rerio]
comp210343_c0_seq3	ETO34933.1	cell surface glycoprotein, partial [Reticulomyxa filosa]
comp210350_c0_seq11	XP_002632808.1	Hypothetical protein CBG22662 [Caenorhabditis briggsae]
comp210488_c2_seq5	XP_686623.6	PREDICTED: ladinin-1, partial [Danio rerio]
comp210567_c0_seq2	NP_001138293.1	uncharacterized protein LOC100151367 precursor [Danio rerio]
comp210697_c0_seq13	YP_001096166.2	unnamed protein product [Cyprinid herpesvirus 3]
comp210762_c0_seq7	XP_003199551.2	PREDICTED: uncharacterized protein sb:cb207 isoform X1 [Danio rerio]
comp210803_c0_seq6	WP_028459123.1	hypothetical protein [Chloroflexus sp. Y-396-1]
comp210820_c1_seq9	XP_009292552.1	PREDICTED: uncharacterized protein LOC103909240 [Danio rerio]
comp210840_c0_seq4	XP_009301418.1	PREDICTED: uncharacterized protein LOC103911378 [Danio rerio]
comp211190_c0_seq12	XP_001913238.1	hypothetical protein 003-32 [Oikopleura dioica]
comp211190_c0_seq7	XP_008434340.1	PREDICTED: probable serine/threonine-protein kinase clkA, partial [Poecilia reticulata]
comp211212_c0_seq2	XP_009291168.1	PREDICTED: uncharacterized protein LOC101886346 [Danio rerio]
comp211339_c0_seq2	XP_009295306.1	PREDICTED: zinc finger protein 761-like [Danio rerio]
comp21142_c0_seq1	KFM79180.1	hypothetical protein X975_06366, partial [Stegodyphus mimosarum]
comp211563_c2_seq11	XP_009291448.1	PREDICTED: cell growth regulator with EF hand domain protein 1 [Danio rerio]
comp212006_c0_seq4	NP_001135735.1	disrupted in schizophrenia 1 protein [Danio rerio]
comp212272_c0_seq4	XP_002660426.1	PREDICTED: IQ domain-containing protein E isoform X1 [Danio rerio]
comp212542_c0_seq7	CDQ63792.1	unnamed protein product [Oncorhynchus mykiss]
comp212598_c0_seq4	XP_005168369.1	PREDICTED: uncharacterized protein si:ch211-132g1.3 isoform X1 [Danio rerio]
comp212870_c1_seq3	XP_009299522.1	PREDICTED: uncharacterized protein LOC101885516 [Danio rerio]
comp213142_c2_seq5	XP_005457739.1	PREDICTED: uncharacterized protein LOC102082910 [Oreochromis niloticus]
comp213237_c1_seq3	NP_001121746.1	uncharacterized protein LOC797544 [Danio rerio]
comp213306_c0_seq2	NP_001164503.1	si:rp71-36n21.1 [Danio rerio]
comp213306_c0_seq5	NP_001139173.1	si:ch211-168h21.3 [Danio rerio]
comp213524_c2_seq11	Q5RGS7.2	SPT45_DANRE RecName: Full=Spermatogenesis-associated protein 45
comp213596_c2_seq5	AAH74098.1	Zgc:136474 protein, partial [Danio rerio]
comp213731_c0_seq10	A3KNI7.2	CCDB1_DANRE RecName: Full=Cyclin-D1-binding protein 1 homolog; AltName: Full=Zebrafish homolog of Maid
comp213799_c0_seq11	XP_009299209.1	PREDICTED: uncharacterized protein LOC103910949 isoform X1 [Danio rerio]
comp213799_c0_seq12	XP_009299178.1	PREDICTED: uncharacterized protein LOC103910913 isoform X1 [Danio rerio]
comp214_c0_seq1	XP_007251900.1	PREDICTED: uncharacterized protein LOC103037946 [Astyanax mexicanus]
comp214098_c0_seq13	XP_007249304.1	PREDICTED: uncharacterized protein LOC103026616 isoform X1 [Astyanax mexicanus]
comp214408_c6_seq7	ELR52589.1	hypothetical protein M91_18887, partial [Bos mutus]
comp214445_c0_seq10	XP_003971694.1	PREDICTED: uncharacterized protein LOC101073018 [Takifugu rubripes]
comp214544_c0_seq1	XP_693881.4	PREDICTED: vitellogenin [Danio rerio]
comp214544_c0_seq4	AAI22326.1	Vtg3 protein, partial [Danio rerio]
comp214655_c2_seq5	XP_009294302.1	PREDICTED: uncharacterized protein LOC100006656 isoform X1 [Danio rerio]
comp215471_c0_seq10	XP_005163007.1	PREDICTED: galaxin-like isoform X2 [Danio rerio]
comp215612_c1_seq10	XP_007238050.1	PREDICTED: uncharacterized protein LOC103042335 [Astyanax mexicanus]
comp215947_c1_seq1	NP_001017892.1	uncharacterized protein LOC550591 [Danio rerio]
comp215958_c2_seq4	CDQ71004.1	unnamed protein product [Oncorhynchus mykiss]
comp216067_c0_seq1	XP_005158355.2	PREDICTED: uncharacterized protein LOC101886405 [Danio rerio]
comp216115_c0_seq2	XP_005174258.1	PREDICTED: uncharacterized protein LOC101882885 [Danio rerio]
comp216210_c0_seq2	XP_005158666.1	PREDICTED: uncharacterized threonine-rich GPI-anchored glycoprotein PJ4664.02 [Danio rerio]
comp217689_c0_seq1	EKC28297.1	hypothetical protein CGI_10021602 [Crassostrea gigas]
comp217706_c0_seq1	KDQ49121.1	hypothetical protein JAAARDRAFT_91570, partial [Jaapia argillacea MUCL 33604]
comp218561_c0_seq1	XP_001032881.1	hypothetical protein TTHERM_00486690 [Tetrahymena thermophila]
comp21946_c0_seq1	NP_001002753.1	coiled-coil domain-containing protein 103 [Danio rerio]
comp219669_c0_seq1	EFB22179.1	hypothetical protein PANDA_015010, partial [Ailuropoda melanoleuca]
comp221320_c0_seq1	ELU10237.1	hypothetical protein CAPTEDRAFT_206270, partial [Capitella teleta]
comp223309_c0_seq1	XP_005451942.1	PREDICTED: uncharacterized protein LOC102078155 [Oreochromis niloticus]
comp224394_c0_seq1	KFM76332.1	hypothetical protein X975_12329, partial [Stegodyphus mimosarum]
comp224775_c0_seq1	ELU00530.1	hypothetical protein CAPTEDRAFT_192795 [Capitella teleta]
comp224811_c0_seq1	KFM75964.1	Hemocyanin C chain, partial [Stegodyphus mimosarum]
comp224982_c0_seq1	XP_008305108.1	PREDICTED: TMF-regulated nuclear protein 1 [Stegastes partitus]
comp225360_c0_seq1	BAJ91197.1	predicted protein [Hordeum vulgare subsp. vulgare]
comp226204_c0_seq1	XP_006790128.1	PREDICTED: uncharacterized protein LOC102788911 [Neolamprologus brichardi]
comp227579_c0_seq1	XP_001341563.1	PREDICTED: thyrotropin subunit beta-like [Danio rerio]
comp227677_c0_seq1	AAI09414.1	Hypothetical protein MGC35261-like (H. sapiens) [Danio rerio]
comp227938_c0_seq1	KFM71670.1	hypothetical protein X975_08481, partial [Stegodyphus mimosarum]
comp228173_c0_seq1	XP_001645325.1	hypothetical protein Kpol_1058p4 [Vanderwaltozyma polyspora DSM 70294]
comp228218_c0_seq1	XP_009045810.1	hypothetical protein LOTGIDRAFT_176384 [Lottia gigantea]
comp228482_c0_seq1	XP_009305953.1	PREDICTED: uncharacterized protein LOC103912058, partial [Danio rerio]
comp229098_c0_seq1	XP_001342957.4	PREDICTED: uncharacterized protein si:ch73-303b9.1 [Danio rerio]
comp230193_c0_seq1	EMC81657.1	hypothetical protein A306_10486, partial [Columba livia]
comp230235_c0_seq1	KFM80759.1	hypothetical protein X975_07644, partial [Stegodyphus mimosarum]
comp230552_c0_seq1	XP_009295336.1	PREDICTED: UBX domain-containing protein 10 isoform X2 [Danio rerio]
comp230973_c0_seq1	ACB69423.1	preprosomatostatin I [Ctenopharyngodon idella]
comp232648_c0_seq1	CDQ83808.1	unnamed protein product [Oncorhynchus mykiss]
comp232650_c0_seq1	XP_007256255.1	PREDICTED: forkhead-associated domain-containing protein 1-like [Astyanax mexicanus]
comp232911_c0_seq1	XP_005915870.1	PREDICTED: uncharacterized protein LOC102298471 [Haplochromis burtoni]
comp233093_c0_seq1	CAP09281.1	novel protein, partial [Danio rerio]
comp233606_c0_seq1	NP_956821.1	sperm flagellar protein 1 [Danio rerio]
comp234350_c0_seq1	XP_005170335.1	PREDICTED: tumor suppressor candidate 5 homolog [Danio rerio]
comp234742_c0_seq1	XP_008867523.1	hypothetical protein H310_04797 [Aphanomyces invadans]
comp234908_c0_seq1	XP_005927171.1	PREDICTED: uncharacterized protein C10orf105-like isoform X1 [Haplochromis burtoni]
comp235274_c0_seq1	BAJ97111.1	predicted protein [Hordeum vulgare subsp. vulgare]
comp235795_c0_seq1	KFU88813.1	hypothetical protein M959_11072, partial [Chaetura pelagica]
comp236149_c0_seq1	XP_005159357.1	PREDICTED: sodium/nucleoside cotransporter 1 isoform X1 [Danio rerio]
comp237270_c0_seq1	XP_008302474.1	PREDICTED: uncharacterized protein LOC103374206, partial [Stegastes partitus]
comp237944_c0_seq1	XP_009306085.1	PREDICTED: uncharacterized protein LOC103912075 [Danio rerio]
comp238565_c0_seq1	XP_009297746.1	PREDICTED: transmembrane protein 114 [Danio rerio]
comp238610_c0_seq1	NP_001104680.1	coiled-coil domain-containing protein 153 [Danio rerio]
comp240311_c0_seq1	BAC98932.1	chitinase [Plasmodium yoelii]
comp240803_c0_seq1	XP_005159359.1	PREDICTED: neuromedin-B isoform X1 [Danio rerio]
comp242384_c0_seq1	KFM68761.1	hypothetical protein X975_13337, partial [Stegodyphus mimosarum]
comp242450_c0_seq1	NP_001154965.1	overexpressed in colon carcinoma 1 protein homolog [Danio rerio]
comp242773_c0_seq1	KFZ62107.1	hypothetical protein N338_07810, partial [Podiceps cristatus]
comp243346_c0_seq1	XP_009293513.1	PREDICTED: uncharacterized protein LOC103909430 isoform X2 [Danio rerio]
comp243449_c0_seq1	KFM70847.1	hypothetical protein X975_27234, partial [Stegodyphus mimosarum]
comp243597_c0_seq1	CAI12014.1	novel protein [Danio rerio]
comp244128_c0_seq1	ABC47326.1	tegumental protein 20.8 kDa [Clonorchis sinensis]
comp244160_c0_seq1	XP_006125984.1	PREDICTED: uncharacterized protein C12orf60 homolog [Pelodiscus sinensis]
comp244613_c0_seq1	XP_009298152.1	PREDICTED: putative uncharacterized protein C16orf96 homolog isoform X1 [Danio rerio]
comp245177_c0_seq1	EOB08063.1	hypothetical protein Anapl_00298, partial [Anas platyrhynchos]
comp245274_c0_seq1	XP_687326.2	PREDICTED: protein KIAA1045 homolog isoform X1 [Danio rerio]
comp245743_c0_seq1	CDQ92329.1	unnamed protein product [Oncorhynchus mykiss]
comp245820_c0_seq1	CDQ81533.1	unnamed protein product [Oncorhynchus mykiss]
comp246054_c0_seq1	XP_007259767.1	PREDICTED: uncharacterized protein LOC103046630 [Astyanax mexicanus]
comp246421_c0_seq1	CDI96865.1	expressed conserved protein [Echinococcus multilocularis]
comp247078_c0_seq1	XP_005167195.1	PREDICTED: vegetative cell wall protein gp1-like [Danio rerio]
comp247131_c0_seq1	XP_009299262.1	PREDICTED: myelin regulatory factor-like protein isoform X2 [Danio rerio]
comp247917_c0_seq1	CDQ71087.1	unnamed protein product [Oncorhynchus mykiss]
comp248115_c0_seq1	ABU41102.1	Zeelin1-like protein [Lepeophtheirus salmonis]
comp248240_c0_seq1	ADD73552.1	vitellogenin 2 [Paracyclopina nana]
comp248312_c0_seq1	KFM59933.1	MFS-type transporter, partial [Stegodyphus mimosarum]
comp248731_c0_seq1	AEB60990.1	replication associated protein [Barbel circovirus]
comp250345_c0_seq1	KFM60372.1	hypothetical protein X975_20530, partial [Stegodyphus mimosarum]
comp250700_c0_seq1	ELU14781.1	hypothetical protein CAPTEDRAFT_210007 [Capitella teleta]
comp250749_c0_seq1	KFM80341.1	hypothetical protein X975_14307, partial [Stegodyphus mimosarum]
comp250935_c0_seq1	XP_009021495.1	hypothetical protein HELRODRAFT_175877 [Helobdella robusta]
comp251012_c0_seq1	KFM73502.1	Hemocyanin D chain, partial [Stegodyphus mimosarum]
comp252015_c0_seq1	CDQ86624.1	unnamed protein product [Oncorhynchus mykiss]
comp252934_c0_seq1	XP_706387.3	PREDICTED: uncharacterized protein si:dkeyp-69c1.9 [Danio rerio]
comp25379_c0_seq1	ADM14321.1	minor ampullate spidroin, partial [Latrodectus hesperus]
comp255089_c0_seq1	CDQ90848.1	unnamed protein product [Oncorhynchus mykiss]
comp255237_c0_seq1	XP_002665640.3	PREDICTED: stathmin domain-containing protein 1 [Danio rerio]
comp255319_c0_seq1	XP_001625190.1	predicted protein [Nematostella vectensis]
comp255457_c0_seq1	XP_007578992.1	PREDICTED: putative uncharacterized protein C14orf132 homolog [Poecilia formosa]
comp255876_c0_seq1	NP_001138717.1	secretory calcium-binding phosphoprotein 9 precursor
comp256380_c0_seq1	XP_008188260.1	PREDICTED: uncharacterized protein LOC103310749 [Acyrthosiphon pisum]
comp256491_c0_seq1	XP_004346643.1	hypothetical protein CAOG_04958 [Capsaspora owczarzaki ATCC 30864]
comp256514_c0_seq1	BAJ95050.1	predicted protein [Hordeum vulgare subsp. vulgare]
comp256796_c0_seq1	XP_009301231.1	PREDICTED: mesoderm posterior ba isoform X1 [Danio rerio]
comp257695_c0_seq1	XP_005155405.1	PREDICTED: uncharacterized protein LOC101882400 isoform X2 [Danio rerio]
comp258237_c0_seq1	KFM67624.1	hypothetical protein X975_22945, partial [Stegodyphus mimosarum]
comp258903_c0_seq1	AAH83463.1	H1m protein, partial [Danio rerio]
comp259100_c0_seq1	XP_001624051.1	predicted protein [Nematostella vectensis]
comp259289_c0_seq1	XP_006814831.1	PREDICTED: uncharacterized protein LOC100372610 [Saccoglossus kowalevskii]
comp259302_c0_seq1	XP_005170775.1	PREDICTED: UPF0583 protein C15orf59 homolog [Danio rerio]
comp260086_c0_seq1	XP_005729388.1	PREDICTED: uncharacterized protein LOC102210508 [Pundamilia nyererei]
comp260814_c0_seq1	NP_001077328.1	uncharacterized protein LOC793007 precursor [Danio rerio]
comp260856_c0_seq1	KFM80577.1	hypothetical protein X975_05627, partial [Stegodyphus mimosarum]
comp260975_c0_seq1	CAD68052.1	hemocyanin subunit A [Nephila inaurata madagascariensis]
comp261633_c0_seq1	KFM77447.1	hypothetical protein X975_19248, partial [Stegodyphus mimosarum]
comp261786_c0_seq1	KFM68743.1	hypothetical protein X975_12832, partial [Stegodyphus mimosarum]
comp262155_c0_seq1	XP_001338098.4	PREDICTED: adhesive plaque matrix protein [Danio rerio]
comp262620_c0_seq1	CDS26988.1	mRNA binding protein [Hymenolepis microstoma]
comp263371_c0_seq1	NP_001165870.1	prokineticin-2 precursor [Danio rerio]
comp263443_c0_seq1	XP_005174537.1	PREDICTED: linker histone H1M isoform X1 [Danio rerio]
comp263453_c0_seq1	NP_001121872.1	uncharacterized protein LOC100150067 [Danio rerio]
comp263757_c0_seq1	YP_004376332.1	putative replication protein [Barbel circovirus]
comp263861_c0_seq1	XP_002606696.1	hypothetical protein BRAFLDRAFT_72537 [Branchiostoma floridae]
comp265453_c0_seq1	XP_001627046.1	predicted protein [Nematostella vectensis]
comp265548_c0_seq1	ABU41024.1	hypothetical protein [Lepeophtheirus salmonis]
comp265646_c0_seq1	GAA49983.1	tegument antigen [Clonorchis sinensis]
comp265765_c0_seq1	XP_002592393.1	hypothetical protein BRAFLDRAFT_67258 [Branchiostoma floridae]
comp266020_c0_seq1	CDQ73355.1	unnamed protein product [Oncorhynchus mykiss]
comp266202_c0_seq1	XP_009301836.1	PREDICTED: uncharacterized protein LOC101886861 [Danio rerio]
comp266649_c0_seq1	NP_001108596.1	uncharacterized protein C4orf22 homolog [Danio rerio]
comp266783_c0_seq1	CDQ74554.1	unnamed protein product [Oncorhynchus mykiss]
comp267277_c0_seq1	AHZ63110.1	conserved hypothetical protein [Mesobuthus gibbosus]
comp2677_c0_seq1	XP_002404039.1	conserved hypothetical protein [Ixodes scapularis]
comp2677_c1_seq1	ELU12663.1	hypothetical protein CAPTEDRAFT_39725, partial [Capitella teleta]
comp267992_c0_seq1	AAI29396.1	Zgc:158703 [Danio rerio]
comp268606_c0_seq1	NP_001098409.1	membrane protein MLC1 [Danio rerio]
comp269420_c0_seq1	NP_955465.1	meiosis-specific nuclear structural protein 1 [Danio rerio]
comp269690_c0_seq1	XP_002666785.2	PREDICTED: uncharacterized protein LOC100330348 [Danio rerio]
comp270619_c0_seq1	NP_001038594.1	IQ motif-containing protein H [Danio rerio]
comp27077_c0_seq1	NP_001017684.1	cytochrome b5 domain-containing protein 1 [Danio rerio]
comp271468_c0_seq1	XP_009821559.1	hypothetical protein H257_00527 [Aphanomyces astaci]
comp272196_c0_seq1	XP_001626044.1	predicted protein [Nematostella vectensis]
comp272286_c0_seq1	ACI41238.1	aggregate spider glue 1 [Nephila clavipes]
comp272415_c0_seq1	XP_009826732.1	hypothetical protein H257_04058 [Aphanomyces astaci]
comp272844_c0_seq1	XP_009299020.1	PREDICTED: interleukin-15-like [Danio rerio]
comp272896_c0_seq1	XP_005173123.1	PREDICTED: protein FAM196B-like [Danio rerio]
comp275390_c0_seq1	XP_008279400.1	PREDICTED: uncharacterized protein LOC103356868 [Stegastes partitus]
comp275668_c0_seq1	XP_009300445.1	PREDICTED: cyclic nucleotide-binding domain-containing protein 1 isoform X2 [Danio rerio]
comp275787_c0_seq1	EFN89541.1	hypothetical protein EAI_00719, partial [Harpegnathos saltator]
comp275827_c0_seq1	NP_001008629.1	PIH1 domain-containing protein 2 [Danio rerio]
comp276081_c0_seq1	CDQ92388.1	unnamed protein product [Oncorhynchus mykiss]
comp276852_c0_seq1	CAQ15258.1	novel protein similar to human chromosome 14 open reading frame 115 (C14orf115) [Danio rerio]
comp277003_c0_seq1	KDO23594.1	hypothetical protein SPRG_10789 [Saprolegnia parasitica CBS 223.65]
comp277232_c0_seq1	NP_001038597.1	uncharacterized protein LOC567437 [Danio rerio]
comp277801_c0_seq1	KFM61135.1	hypothetical protein X975_04514, partial [Stegodyphus mimosarum]
comp277953_c0_seq1	NP_001121849.1	kinocilin [Danio rerio]
comp278780_c0_seq1	XP_002600389.1	hypothetical protein BRAFLDRAFT_99580 [Branchiostoma floridae]
comp278992_c0_seq1	BAP68993.1	RxLR effector candidate protein [Hyaloperonospora arabidopsidis Emoy2]
comp279700_c0_seq1	XP_706476.2	PREDICTED: uncharacterized protein LOC569091 isoform X2 [Danio rerio]
comp280344_c0_seq1	XP_005159810.1	PREDICTED: sushi domain-containing protein 5 [Danio rerio]
comp280834_c0_seq1	ABX75487.1	unkown [Lycosa singoriensis]
comp280849_c0_seq1	KFQ77770.1	hypothetical protein N335_13478, partial [Phaethon lepturus]
comp281066_c0_seq1	NP_001037800.1	uncharacterized protein LOC555550 [Danio rerio]
comp281196_c0_seq1	XP_001622016.1	hypothetical protein NEMVEDRAFT_v1g221280 [Nematostella vectensis]
comp281695_c0_seq1	XP_008617247.1	hypothetical protein SDRG_12941 [Saprolegnia diclina VS20]
comp281784_c0_seq1	KFM62296.1	hypothetical protein X975_04030, partial [Stegodyphus mimosarum]
comp282118_c0_seq1	KFM71246.1	hypothetical protein X975_24110, partial [Stegodyphus mimosarum]
comp282207_c0_seq1	KFM73035.1	hypothetical protein X975_00114, partial [Stegodyphus mimosarum]
comp282248_c0_seq1	KGB35999.1	hypothetical protein MS3_04262 [Schistosoma haematobium]
comp282344_c0_seq1	XP_009290056.1	PREDICTED: uncharacterized protein LOC103908851 [Danio rerio]
comp282612_c0_seq1	XP_009025828.1	hypothetical protein HELRODRAFT_163805 [Helobdella robusta]
comp282656_c0_seq1	WP_000607649.1	hypothetical protein, partial [Bacillus cereus]
comp283669_c0_seq1	XP_009290547.1	PREDICTED: serine/threonine-protein kinase 31-like [Danio rerio]
comp285079_c0_seq1	XP_009305958.1	PREDICTED: uncharacterized protein LOC103912060 [Danio rerio]
comp285103_c0_seq1	YP_007003779.1	protein ORF121 [Cyprinid herpesvirus 1]
comp285134_c0_seq1	KFM64041.1	Mite allergen Lep d 7, partial [Stegodyphus mimosarum]
comp285212_c0_seq1	CCD79478.1	hypothetical protein Smp_171780 [Schistosoma mansoni]
comp285398_c0_seq1	ADE06666.1	insulin-like growth factor binding protein-related protein 6 short [Amblyomma americanum]
comp286316_c0_seq1	CDQ76813.1	unnamed protein product [Oncorhynchus mykiss]
comp286554_c0_seq1	KFM58788.1	hypothetical protein X975_14350, partial [Stegodyphus mimosarum]
comp286691_c0_seq1	CAD68055.1	hemocyanin subunit E [Nephila inaurata madagascariensis]
comp286843_c0_seq1	XP_001641912.1	predicted protein [Nematostella vectensis]
comp287535_c0_seq1	XP_003199288.1	PREDICTED: uncharacterized protein si:ch211-218d20.15 isoform X1 [Danio rerio]
comp287783_c0_seq1	XP_001021414.1	hypothetical protein TTHERM_00317330 [Tetrahymena thermophila]
comp287859_c0_seq1	ACH47562.1	photosystem II protein D1 (chloroplast) [Geranium macrorrhizum]
comp288352_c0_seq1	CAE45012.1	interleukin-12 p35 subunit [Cyprinus carpio]
comp288927_c0_seq1	XP_001921262.3	PREDICTED: WD repeat-containing protein 93 isoform X2 [Danio rerio]
comp288977_c0_seq1	XP_008879461.1	fructose-bisphosphate aldolase, class II [Aphanomyces invadans]
comp289907_c0_seq1	ELT87537.1	hypothetical protein CAPTEDRAFT_192823 [Capitella teleta]
comp289932_c0_seq1	KFM83237.1	hypothetical protein X975_25266, partial [Stegodyphus mimosarum]
comp290656_c0_seq1	NP_001116743.1	small integral membrane protein 24 precursor [Danio rerio]
comp290796_c0_seq1	NP_001121859.1	odorant receptor, family H, subfamily 137, member 2 [Danio rerio]
comp291438_c0_seq1	XP_007237349.1	PREDICTED: probable G-protein coupled receptor 149, partial [Astyanax mexicanus]
comp291792_c0_seq1	XP_004212018.1	PREDICTED: uncharacterized protein LOC101239309 [Hydra vulgaris]
comp291977_c0_seq1	XP_001458073.1	hypothetical protein [Paramecium tetraurelia strain d4-2]
comp292240_c0_seq1	CDI96482.1	hypothetical protein EmuJ_000005500 [Echinococcus multilocularis]
comp292333_c0_seq1	CDQ92909.1	unnamed protein product, partial [Oncorhynchus mykiss]
comp292642_c0_seq1	EMD31869.1	hypothetical protein CERSUDRAFT_162701, partial [Ceriporiopsis subvermispora B]
comp292663_c0_seq1	NP_001094099.1	taste receptor, type 2, member 202 [Danio rerio]
comp292701_c0_seq1	XP_008189844.1	PREDICTED: uncharacterized protein LOC103311853 [Acyrthosiphon pisum]
comp292797_c0_seq1	XP_001681641.1	conserved hypothetical protein [Leishmania major strain Friedlin]
comp293455_c0_seq1	XP_007229455.1	PREDICTED: uncharacterized protein LOC103036065 [Astyanax mexicanus]
comp293872_c0_seq1	YP_007003729.1	putative capsid triplex subunit 1 [Cyprinid herpesvirus 1]
comp293981_c0_seq1	XP_008861965.1	hypothetical protein H310_00821 [Aphanomyces invadans]
comp294025_c0_seq1	KFM82414.1	hypothetical protein X975_23666, partial [Stegodyphus mimosarum]
comp294362_c0_seq1	XP_009298477.1	PREDICTED: tetratricopeptide repeat protein GNN-like isoform X3 [Danio rerio]
comp294940_c0_seq1	KFM74767.1	hypothetical protein X975_10850, partial [Stegodyphus mimosarum]
comp295235_c0_seq1	XP_009304755.1	PREDICTED: calymmin isoform X6 [Danio rerio]
comp295273_c0_seq1	ACF19412.1	major ampullate spidroin 1B precursor, partial [Nephila clavipes]
comp295993_c0_seq1	NP_001119861.1	uncharacterized protein LOC557261 [Danio rerio]
comp30380_c0_seq1	KFM79465.1	Cuticle protein 10.9, partial [Stegodyphus mimosarum]
comp31775_c0_seq1	XP_005459208.1	PREDICTED: uncharacterized protein LOC100703023 [Oreochromis niloticus]
comp3201_c0_seq1	XP_007229630.1	PREDICTED: transmembrane protein 25-like [Astyanax mexicanus]
comp32874_c0_seq1	XP_005810454.1	PREDICTED: uncharacterized protein LOC102218311 [Xiphophorus maculatus]
comp33098_c0_seq1	XP_003199543.1	PREDICTED: uncharacterized protein wu:fi42e03 [Danio rerio]
comp33172_c0_seq1	CAN80145.1	hypothetical protein VITISV_015720 [Vitis vinifera]
comp33187_c0_seq1	WP_010893150.1	hypothetical protein [Xylella fastidiosa]
comp33659_c0_seq1	EDN65133.1	hypothetical protein BGP_6678 [Beggiatoa sp. PS]
comp37897_c0_seq1	XP_006799421.1	PREDICTED: uncharacterized protein LOC102778332 [Neolamprologus brichardi]
comp38924_c0_seq1	XP_009299917.1	PREDICTED: uncharacterized protein LOC541433 isoform X1 [Danio rerio]
comp38950_c0_seq1	XP_009291427.1	PREDICTED: HEAT repeat-containing protein 4 isoform X1 [Danio rerio]
comp39305_c0_seq1	XP_002516402.1	conserved hypothetical protein [Ricinus communis]
comp39893_c0_seq1	XP_007250673.1	PREDICTED: uncharacterized protein LOC103037290 isoform X2 [Astyanax mexicanus]
comp41726_c0_seq1	ADD73551.1	vitellogenin 1 [Paracyclopina nana]
comp42586_c0_seq1	KFM78497.1	hypothetical protein X975_19974, partial [Stegodyphus mimosarum]
comp43208_c0_seq1	CDQ60959.1	unnamed protein product [Oncorhynchus mykiss]
comp47526_c0_seq1	XP_009305952.1	PREDICTED: centrosomal protein of 83 kDa-like [Danio rerio]
comp48087_c0_seq1	AAH95007.1	Oep protein [Danio rerio]
comp48370_c0_seq1	XP_002935199.2	PREDICTED: uncharacterized protein LOC100490020 [Xenopus (Silurana) tropicalis]
comp50546_c0_seq1	ACO51129.1	unknown, partial [Hypophthalmichthys nobilis]
comp50793_c0_seq1	KFM73807.1	hypothetical protein X975_26840, partial [Stegodyphus mimosarum]
comp52750_c0_seq1	XP_005159700.1	PREDICTED: brain and acute leukemia cytoplasmic protein [Danio rerio]
comp52933_c0_seq1	ABU41045.1	hypothetical protein [Lepeophtheirus salmonis]
comp52951_c1_seq1	XP_001342546.1	PREDICTED: uncharacterized protein si:ch211-167j6.3 isoform X1 [Danio rerio]
comp53337_c0_seq1	XP_006628839.1	PREDICTED: uncharacterized protein C15orf65-like [Lepisosteus oculatus]
comp5592_c0_seq1	EFT09945.1	hypothetical protein HMPREF9619_01598 [Propionibacterium acnes HL082PA2]
comp57565_c0_seq1	XP_009290103.1	PREDICTED: sialic acid-binding Ig-like lectin 12 isoform X1 [Danio rerio]
comp58016_c0_seq1	AAH91806.1	LOC553336 protein, partial [Danio rerio]
comp58598_c0_seq1	XP_009027343.1	hypothetical protein HELRODRAFT_164044 [Helobdella robusta]
comp58638_c0_seq2	KGE11290.1	copper oxidase [Burkholderia gladioli]
comp60079_c0_seq1	XP_005952964.1	PREDICTED: uncharacterized protein LOC102300618 [Haplochromis burtoni]
comp60405_c0_seq1	XP_003199616.1	PREDICTED: sterile alpha motif domain-containing protein 14 [Danio rerio]
comp61222_c0_seq1	XP_005169615.1	PREDICTED: microtubule-associated protein 10 [Danio rerio]
comp62011_c0_seq1	KFD67411.1	LOW QUALITY PROTEIN: hypothetical protein M514_20447 [Trichuris suis]
comp651_c0_seq1	KGB42270.1	Cercarial protease, partial [Schistosoma haematobium]
comp66313_c0_seq1	AHX03164.1	interleukin-23 p19 [Ctenopharyngodon idella]
comp66614_c0_seq1	XP_005163268.1	PREDICTED: transmembrane emp24 domain-containing protein 6 [Danio rerio]
comp7091_c0_seq1	NP_001153485.1	meiosis-specific protein MEI4-like [Danio rerio]
comp71134_c0_seq1	WP_011078084.1	hypothetical protein [Erwinia amylovora]
comp74233_c0_seq1	CDQ74374.1	unnamed protein product [Oncorhynchus mykiss]
comp75381_c1_seq1	XP_009293624.1	PREDICTED: uncharacterized protein LOC103909444 isoform X1 [Danio rerio]
comp79492_c0_seq1	XP_003197712.2	PREDICTED: secreted phosphoprotein 24 [Danio rerio]
comp79739_c0_seq1	CDR00723.1	unnamed protein product [Oncorhynchus mykiss]
comp80321_c0_seq1	ADF97604.1	zonadhesin, partial [Hypophthalmichthys molitrix]
comp80663_c0_seq1	XP_706281.1	PREDICTED: uncharacterized protein si:dkey-30e9.6 isoform X1 [Danio rerio]
comp80859_c0_seq1	XP_001345297.1	PREDICTED: uncharacterized protein LOC100006601 [Danio rerio]
comp81574_c0_seq1	XP_001344930.3	PREDICTED: uncharacterized protein C18orf63 homolog [Danio rerio]
comp8287_c0_seq1	XP_005164735.1	PREDICTED: A-kinase anchor protein 14 [Danio rerio]
comp83147_c0_seq1	XP_003728146.1	PREDICTED: uncharacterized protein LOC100890688 [Strongylocentrotus purpuratus]
comp8349_c0_seq1	AFV60022.1	anti-mullerian hormone [Carassius auratus ssp. 'Pengze']
comp85966_c1_seq1	XP_001334391.5	PREDICTED: protein FAM133-like [Danio rerio]
comp86128_c0_seq1	XP_003647814.1	hypothetical protein Ecym_7148 [Eremothecium cymbalariae DBVPG#7215]
comp86988_c0_seq1	XP_005171600.1	PREDICTED: G-protein coupled receptor family C group 5 member B-like [Danio rerio]
comp87498_c0_seq1	NP_001124245.1	uncharacterized protein LOC559801 [Danio rerio]
comp87978_c0_seq1	NP_001108367.1	uncharacterized protein LOC100141330 [Danio rerio]
comp8801_c0_seq1	XP_008183038.1	PREDICTED: uncharacterized protein LOC103309427 [Acyrthosiphon pisum]
comp88981_c0_seq1	GAA38700.1	hypothetical protein CLF_101970 [Clonorchis sinensis]
comp9021_c0_seq1	XP_009296140.1	PREDICTED: uncharacterized protein LOC568519 isoform X2 [Danio rerio]
comp90648_c0_seq1	KFM60578.1	hypothetical protein X975_21288, partial [Stegodyphus mimosarum]
comp91139_c0_seq2	XP_006815409.1	PREDICTED: uncharacterized protein LOC102808709 [Saccoglossus kowalevskii]
comp91334_c0_seq1	KFM72943.1	hypothetical protein X975_17424, partial [Stegodyphus mimosarum]
comp91626_c0_seq1	KFM78496.1	hypothetical protein X975_19973, partial [Stegodyphus mimosarum]
comp9168_c0_seq2	CDR07108.1	lysophospholipase, putative [Plasmodium chabaudi chabaudi]
comp92594_c0_seq1	NP_001138709.1	secretory calcium-binding phosphoprotein 6 precursor [Danio rerio]
comp92659_c0_seq1	XP_009289505.1	PREDICTED: testis-expressed sequence 11 protein [Danio rerio]
comp92839_c0_seq1	XP_009303509.1	PREDICTED: RNA polymerase-associated protein LEO1-like isoform X2 [Danio rerio]
comp93032_c0_seq1	AAO39752.1	salmon-type gonadotropin-releasing hormone precursor [Cyprinus carpio]
comp93093_c1_seq1	CDQ96703.1	unnamed protein product [Oncorhynchus mykiss]
comp93260_c0_seq1	KFM79892.1	hypothetical protein X975_26638, partial [Stegodyphus mimosarum]
comp93526_c0_seq1	XP_683018.3	PREDICTED: uncharacterized protein si:ch211-242e8.1 isoform X1 [Danio rerio]
comp93863_c0_seq1	XP_005452781.1	PREDICTED: uncharacterized protein LOC102077212 isoform X1 [Oreochromis niloticus]
comp94387_c0_seq1	XP_006819733.1	PREDICTED: sporulation-specific protein 15-like [Saccoglossus kowalevskii]
comp94820_c0_seq1	XP_002663575.3	PREDICTED: mucin-5AC [Danio rerio]
comp94827_c0_seq1	XP_009293501.1	PREDICTED: nose resistant to fluoxetine protein 6-like [Danio rerio]
comp96758_c0_seq1	CAA31963.1	unnamed protein product [Cyprinus carpio]
comp97382_c0_seq1	AAI22420.1	LOC100006494 protein, partial [Danio rerio]
comp97421_c0_seq1	XP_001340218.3	PREDICTED: uncharacterized protein LOC799914 isoform X1 [Danio rerio]
comp99365_c0_seq1	XP_006801328.1	PREDICTED: uncharacterized protein LOC102778642 [Neolamprologus brichardi]
comp99443_c0_seq1	AAH95239.1	Zgc:92753 protein [Danio rerio]
comp99788_c0_seq1	XP_009302287.1	PREDICTED: potassium voltage-gated channel subfamily KQT member 2-like [Danio rerio]
