# Supplementary material for: The channel catfish genome sequence provides insights into the evolution of scale formation in teleosts
Source: Nat Commun. 2016 Jun 2;7:11757. doi: 10.1038/ncomms11757 (PMC4895719; doi:10.1038/ncomms11757)
Supplement: Supplementary Data 8 — A list of 1,173 genes that were differentially expressed during carp scale regeneration. [file ncomms11757-s9.xlsx]

## Sheet: _1173_all_info
Supplementary Data 8. A list of 1,173 genes that were differentially expressed during carp scale regeneration. * The value of ‘0’ indicated that no transcripts were detected in the RNA-Seq dataset.
Carp contig ID	Accession number	Gene description	12h vs 0h fold change	24h vs 0h fold change	3d vs 0h fold change	5d vs 0h fold change	7d vs 0h fold change	14d vs 0h fold change	21d vs 0h fold change
comp194210_c0_seq1	NP_571601.1	10 kDa heat shock protein, mitochondrial [Danio rerio]	3.14935	2.25622				-3.3710905458
comp181427_c0_seq1	AFI92846.1	14 kDa apolipoprotein [Cyprinus carpio]						0/1538
comp210595_c4_seq5	XP_007258553.1	14-3-3 protein beta/alpha-A-like [Astyanax mexicanus]				3.01855
comp207198_c0_seq2	NP_840079.1	15 kDa selenoprotein precursor [Danio rerio]	2.70524	2.68757	3.08163	4.0409
comp202030_c0_seq1	JC8038	22K smooth muscle cell-specific protein SM22alpha - zebra fish	2.70683
comp204141_c0_seq1	NP_001003832.1	26S protease regulatory subunit 10B [Danio rerio]	2.88449	3.39043	3.34045	2.63024
comp204205_c0_seq2	XP_005169019.1	26S protease regulatory subunit 6A isoform X1 [Danio rerio]	3.16388	3.58266	3.45278	3.03336
comp205675_c0_seq1	NP_957260.1	26S protease regulatory subunit 7 [Danio rerio]	2.14767	2.95139	2.35453
comp204286_c0_seq2	NP_001003740.1	26S protease regulatory subunit 8 [Danio rerio]	2.07975	3.06792	2.63778	2.30277
comp206892_c0_seq3	NP_963872.1	26S proteasome non-ATPase regulatory subunit 12 [Danio rerio]	3.61655	3.58894	3.6489	3.5004
comp202923_c0_seq1	XP_003445779.1	26S proteasome non-ATPase regulatory subunit 14 [Oreochromis niloticus]	2.66281	3.03384	2.63314
comp212486_c0_seq3	NP_956840.1	26S proteasome non-ATPase regulatory subunit 2 [Danio rerio]		3.98004	4.54886
comp201515_c2_seq1	NP_956866.1	26S proteasome non-ATPase regulatory subunit 3 [Danio rerio]	2.78323	3.5405	3.10401
comp205348_c0_seq1	NP_001002112.1	26S proteasome non-ATPase regulatory subunit 4 [Danio rerio]		3.73291	3.3036
comp197146_c0_seq2	NP_001002131.1	26S proteasome non-ATPase regulatory subunit 8 [Danio rerio]		2.60811
comp203855_c0_seq1	NP_998217.1	3-ketoacyl-CoA thiolase, mitochondrial [Danio rerio]					-3.4009037459	-3.4024495276
comp197618_c1_seq3	XP_008396173.1	40S ribosomal protein S12 [Poecilia reticulata]			2.15399	2.15669	-2.9794245925	-4.3357757124	-5.8052931643
comp215746_c0_seq6	XP_007240298.1	40S ribosomal protein S15 [Astyanax mexicanus]			2.11141		-2.8883659955
comp205925_c0_seq1	ACN09866.1	40S ribosomal protein S17 [Salmo salar]				2.79725	-2.059532536		-2.392452754
comp202282_c2_seq2	ACN10478.1	40S ribosomal protein S24 [Salmo salar]							2.0961092877
comp215290_c5_seq1	ABJ98653.1	40S ribosomal protein S27, partial [Scophthalmus maximus]							2.3704803529
comp213004_c1_seq3	ACN09954.1	40S ribosomal protein S28 [Salmo salar]				4.65111
comp212816_c2_seq3	NP_957031.1	40S ribosomal protein S30 [Danio rerio]				2.52386			-2.3750068846
comp206056_c1_seq4	XP_006006303.1	40S ribosomal protein S8 [Latimeria chalumnae]				7.45427
comp213177_c0_seq2	XP_003446304.1	6.8 kDa mitochondrial proteolipid-like [Oreochromis niloticus]						-2.0178537238
comp243889_c0_seq1	AHB33743.1	60S acidic ribosomal protein P0 [Cyprinus carpio]				24.9454
comp200269_c0_seq1	NP_956323.1	60S acidic ribosomal protein P1 [Danio rerio]							-2.2765638089
comp206306_c2_seq2	NP_001013587.1	60S ribosomal export protein NMD3 [Danio rerio]	4.25531
comp197085_c0_seq2	XP_006641265.1	60S ribosomal protein L13-like isoform X1 [Lepisosteus oculatus]							-2.211120998
comp196920_c0_seq3	XP_003225100.1	60S ribosomal protein L18 [Anolis carolinensis]				4.47523
comp192929_c0_seq1	NP_001038800.1	60S ribosomal protein L22-like 1 [Danio rerio]		2.08292				2.6367992103	3.4382119912
comp195895_c1_seq1	NP_956324.1	60S ribosomal protein L27a [Danio rerio]					-2.2805216484	-2.1211649938	-2.3140356882
comp203125_c2_seq11	NP_001035141.1	60S ribosomal protein L31 [Danio rerio]							-4.3612414296
comp209018_c4_seq3	NP_775340.1	60S ribosomal protein L35 [Danio rerio]				-2.42977
comp205834_c1_seq2	XP_005405818.1	60S ribosomal protein L36 [Chinchilla lanigera]					-25.966179323	-28.216027868	-40.470748384
comp201717_c1_seq2	XP_005166798.1	60S ribosomal protein L6 isoform X1 [Danio rerio]					-2.0175472801	-2.0440742674	-2.1746333571
comp202485_c1_seq3	NP_955884.1	60S ribosomal protein L7-like 1 [Danio rerio]	3.65735	2.80812					2.400884692
comp196031_c0_seq2	XP_006629988.1	60S ribosomal protein L9-like [Lepisosteus oculatus]				3.26491
comp212574_c1_seq1	NP_001018426.1	60S ribosome subunit biogenesis protein NIP7 homolog [Danio rerio]	4.03869
comp204746_c0_seq3	NP_998618.1	6-phosphogluconate dehydrogenase, decarboxylating isoform 1 [Danio rerio]	6.09904	5.34632
comp202736_c0_seq2	XP_693535.6	A disintegrin and metalloproteinase with thrombospondin motifs 1 [Danio rerio]	5.29994
comp206202_c1_seq3	XP_009295503.1	abl interactor 1 isoform X2 [Danio rerio]	3.65673
comp210520_c0_seq4	NP_919359.2	actin related protein 2/3 complex, subunit 5A [Danio rerio]	3.73015	3.3738	2.99499
comp144411_c0_seq1	XP_006632509.1	actin, alpha cardiac-like isoform X1 [Lepisosteus oculatus]			-7.47053		-9.4251959975	-6.6810800754	-3.2624916868
comp191006_c0_seq1	XP_002191009.2	actin, alpha skeletal muscle [Taeniopygia guttata]			-5.102	-3.31684	-6.6280554346	-6.3187052544	-2.3879752901
comp201268_c2_seq1	XP_001507188.1	actin, aortic smooth muscle-like isoform X1 [Ornithorhynchus anatinus]			-5.12017		-9.0064097473	-9.48119216
comp200972_c5_seq6	XP_002931172.1	actin, cytoplasmic 2-like [Ailuropoda melanoleuca]					-2.2642431879	-2.2496302935
comp192237_c0_seq2	KFU94386.1	Actin, gamma-enteric smooth muscle [Chaetura pelagica]			-7.30722
comp204198_c0_seq4	XP_699540.2	actin-binding Rho-activating protein [Danio rerio]	-11.9111		-61.3531	-62.1357		-35.194185298
comp206354_c0_seq1	NP_571597.1	actinin alpha 3a [Danio rerio]			-16.9207
comp206979_c0_seq3	NP_001280600.1	actinoporin-like protein [Danio rerio]			2.38025
comp214803_c1_seq1	XP_007247873.1	actin-related protein 2/3 complex subunit 1A [Astyanax mexicanus]		2.17643
comp200087_c1_seq2	NP_998664.1	actin-related protein 2-A [Danio rerio]	3.92442	3.6971
comp204760_c2_seq2	NP_001096662.1	activating transcription factor 4 [Danio rerio]	3.23229
comp205241_c3_seq1	ACZ28496.1	Actn2 [Danio rerio]			-6.77355	-2.44309	-6.1853820367	-8.6038281093
comp196590_c0_seq1	ACZ28497.1	Actn3a [Danio rerio]	-3.32782		-21.3702	-3.65314	-4.3682629468	-4.0453086549	-3.8188057627
comp206130_c1_seq2	AAH96845.1	Actr3 protein [Danio rerio]							-2.0857464531
comp175876_c1_seq1	NP_001122240.1	acyl-CoA-binding domain-containing protein 7 [Danio rerio]			-8.39164		-25.446191923
comp208834_c0_seq2	NP_957043.1	acyl-protein thioesterase 2 [Danio rerio]		2.78513	3.45072
comp208623_c0_seq1	NP_954688.1	adenosylhomocysteinase [Danio rerio]			3.64817
comp208623_c0_seq2	XP_007241257.1	adenosylhomocysteinase B-like [Astyanax mexicanus]			2.71141
comp202055_c0_seq3	XP_005159705.1	adenylate kinase 2, mitochondrial isoform X1 [Danio rerio]			3.29543
comp194662_c0_seq2	ACI33954.1	Adenylate kinase isoenzyme 6 [Salmo salar]	4.07029
comp212225_c0_seq2	NP_775344.1	adenylosuccinate synthase, like [Danio rerio]	2.85468
comp206774_c0_seq9	NP_999985.1	adenylosuccinate synthetase isozyme 1 [Danio rerio]			-17.6727
comp201930_c0_seq3	XP_001920886.2	adipocyte enhancer-binding protein 1 [Danio rerio]			5.78905	4.52343	4.3921977096
comp203781_c0_seq2	ADA70027.1	adipocyte fatty acid-binding protein [Cyprinus carpio]		-4.13426	-3.92074	-2.08504	-4.7075455058	-3.1037281921
comp192803_c0_seq2	XP_007232858.1	ADP/ATP translocase 1 [Astyanax mexicanus]	-4.92335	-2.46626	-26.9969	-12.6818	-8.1118034426	-6.367990041	-2.1758745066
comp204479_c0_seq1	NP_958860.1	ADP-ribosylation factor 1 [Danio rerio]	6.97161
comp203445_c1_seq4	NP_958888.1	ADP-ribosylation factor 1 like [Danio rerio]	2.71167
comp210173_c4_seq3	NP_956170.1	ADP-ribosylation factor 4 [Danio rerio]	3.5819
comp210173_c4_seq8	NP_954969.1	ADP-ribosylation factor 5 [Danio rerio]	2.91809	2.40499
comp200972_c5_seq2	AFX64825.1	adult-type muscle actin 2, partial [Botryllus schlosseri]	-2.77068	-2.96633	-19.7142	-2.17339	-12.453665694	-13.349518561	-9.7760237866
comp203727_c0_seq2	NP_958879.1	aldehyde dehydrogenase family 9 member A1-A [Danio rerio]	-7.4073	-10.6489
comp190350_c0_seq1	AAB61138.1	Allele: hi2 [Danio rerio]	3.98658	3.11606
comp203339_c0_seq9	NP_942571.1	allograft inflammatory factor 1-like [Danio rerio]	18.3546	20.4442
comp204163_c0_seq2	AAG15366.1	alpha tubulin [Chionodraco rastrospinosus]			3.60534
comp209405_c0_seq3	XP_009289860.1	alpha-2-macroglobulin-like protein 1 [Danio rerio]			15.9568
comp192307_c0_seq1	AAN77132.1	alpha-actinin [Danio rerio]	-2.9718		-13.738	-5.5754	-17.26426252	-7.6523755389	-4.7536593192
comp204073_c1_seq2	XP_009305749.1	alpha-actinin-1 isoform X1 [Danio rerio]					-4.7499558256	-5.023477551
comp204073_c0_seq1	XP_007545482.1	alpha-actinin-2 [Poecilia formosa]			-7.40507		-9.3376460796
comp205241_c1_seq1	XP_006638728.1	alpha-actinin-2-like isoform X1 [Lepisosteus oculatus]			-6.84703	-4.09695	-12.45524131	-13.869629674
comp211566_c0_seq5	XP_007238547.1	alpha-actinin-3-like [Astyanax mexicanus]	-5.30054	-4.1125	-20.9529	-11.4822	-10.643778564	-8.4726742384
comp205241_c0_seq2	NP_955880.1	alpha-actinin-4 [Danio rerio]	2.31178
comp196224_c0_seq2	NP_998176.2	amylase-3 protein precursor [Danio rerio]						0/345
comp203689_c0_seq1	NP_001006073.1	angiopoietin-related protein 7 precursor [Danio rerio]					3.6491567437	4.0200381403
comp210177_c1_seq6	NP_956568.1	ankyrin repeat domain-containing protein 22 [Danio rerio]	7.99911
comp203634_c0_seq9	NP_861426.1	annexin A2a [Danio rerio]		2.4485	2.17593	2.03655
comp192992_c0_seq1	AHJ79064.1	apolipoprotein A-I [Cyprinus carpio]						0/483
comp192992_c0_seq2	AII80532.1	apolipoprotein AIb1 [Cyprinus carpio]						0/351
comp187501_c0_seq1	AHM88281.1	apolipoprotein C Ia [Cyprinus carpio]						32.223237408
comp187501_c0_seq2	AHM88282.1	apolipoprotein C Ib [Cyprinus carpio]						348.05749576
comp213661_c2_seq2	NP_001070050.2	apolipoprotein D-like precursor [Danio rerio]	-6.04508		-7.36754			2.8777175238
comp203286_c0_seq5	AEX91932.1	apolipoprotein E [Carassius auratus x Cyprinus carpio]	-8.13496	-8.17009			2.3853456916	2.3081296313
comp165462_c0_seq1	ACI15897.1	apolipoprotein M [Hemibarbus mylodon]						0/184
comp202417_c0_seq1	NP_001032192.1	apolipoprotein O [Danio rerio]					-3.5465629993	-4.5960313678	-3.9996742758
comp210669_c1_seq7	BAB83082.1	aquaporin 3 [Tribolodon hakonensis]				2.22241	3.5305048987	2.130827449
comp208252_c0_seq1	NP_001159593.1	aquaporin 3b [Danio rerio]				29.8236	24.807248248	21.31412695
comp198550_c0_seq2	NP_001004661.1	aquaporin 8a, tandem duplicate 1 [Danio rerio]		4.13127					3.5308786765
comp212373_c0_seq9	NP_001290191.1	arachidonate 5-lipoxygenase [Danio rerio]	6.28931
comp210687_c0_seq9	NP_956355.1	arachidonate 5-lipoxygenase-activating protein precursor [Danio rerio]	8.01951
comp199376_c0_seq2	XP_696748.4	asparagine--tRNA ligase, cytoplasmic [Danio rerio]	2.27604	2.88391
comp211643_c1_seq1	NP_956283.1	aspartate aminotransferase 2 [Danio rerio]					-2.4907907094	-3.6084428393
comp211287_c2_seq3	XP_005163443.1	aspartate beta-hydroxylase isoform X5 [Danio rerio]			-14.5412	-6.36526
comp198098_c0_seq2	BAD42842.1	aspartic acid-rich protein aspolin1 [Cyprinus carpio]	-4.8165	-4.35122	-21.1223	-10.5986	-7.9447386547	-4.5870910641	-3.9497455161
comp197452_c0_seq1	NP_001005960.1	ATP synthase F(0) complex subunit B1, mitochondrial [Danio rerio]						-2.655473079
comp211723_c0_seq1	NP_001070823.1	ATP synthase subunit alpha, mitochondrial [Danio rerio]					-4.5503778498	-5.328741782	-4.0346154967
comp207388_c0_seq3	NP_956262.1	ATP synthase subunit delta, mitochondrial [Danio rerio]				-4.3057	-29.913412283	-42.397946479	-21.51681536
comp196296_c1_seq2	NP_956051.1	ATP synthase subunit g, mitochondrial [Danio rerio]		3.33487
comp199589_c0_seq2	NP_001003843.1	ATP synthase subunit O, mitochondrial [Danio rerio]					-2.1051484894	-2.7885934789
comp204496_c0_seq7	NP_571836.1	ATP synthase, H+ transporting, mitochondrial F0 complex, subunit c3 (subunit 9) b [Danio rerio]					-3.0194121716	-3.1978895534	-3.4099948202
comp181777_c0_seq2	NP_001091951.1	ATP synthase, H+ transporting, mitochondrial F0 complex, subunit E [Danio rerio]	-2.38542					-2.2129336605
comp194648_c0_seq2	NP_001289671.1	ATP synthase, H+ transporting, mitochondrial F1 complex, epsilon subunit [Danio rerio]						-2.5555041234	-2.054115795
comp165286_c0_seq2	XP_007238300.1	ATP synthase-coupling factor 6, mitochondrial-like isoform X1 [Astyanax mexicanus]	-2.03396			-4.43925	-5.1695658229	-6.3090654634	-4.5171086262
comp199219_c1_seq1	AAH85636.1	Atp2a1 protein [Danio rerio]		-2.00821	-9.49102	-4.53017	-4.4954939064	-4.7933091232
comp199219_c1_seq2	NP_001071001.1	ATPase, Ca++ transporting, cardiac muscle, fast twitch 1 like [Danio rerio]	-3.79733	-2.21328	-25.2213	-9.12913	-6.9850449295	-4.0814274822	-3.1297532032
comp210321_c0_seq5	AAH85541.1	ATPase, H+ transporting, lysosomal accessory protein 1 [Danio rerio]	5.40404	5.17125
comp208939_c0_seq2	Q9PTY0.1	ATPB_CYPCA RecName: Full=ATP synthase subunit beta, mitochondrial; Flags: Precursor				-2.25603	-4.6258602593	-4.6633419216	-3.7434516728
comp95151_c0_seq1	NP_001004575.1	ATP-dependent 6-phosphofructokinase, muscle type [Danio rerio]	-6.60358	-4.08057	-31.9519	-8.06763	-8.5499204861	-4.5063548619
comp202490_c0_seq1	XP_003200454.2	ATP-dependent RNA helicase DDX24 [Danio rerio]	5.87689
comp215974_c1_seq2	NP_775375.1	ATP-dependent RNA helicase DDX54 [Danio rerio]	4.31502
comp204590_c1_seq4	XP_005159549.1	barrier-to-autointegration factor [Danio rerio]	6.16498	11.6482	10.4705
comp203659_c1_seq9	XP_006636842.1	basic leucine zipper and W2 domain-containing protein 1-A-like isoform X2 [Lepisosteus oculatus]	4.14531
comp206532_c0_seq1	AAH92679.1	Bcl2l10 protein, partial [Danio rerio]	3.27327
comp208987_c2_seq3	XP_007247792.1	bcl-2-like protein 15-like [Astyanax mexicanus]			4.10042
comp181280_c0_seq1	AAY25518.1	beta-actin [Cirrhinus molitorella]	2.21773	2.23937	2.08894	2.22753
comp199491_c1_seq1	AEZ00740.1	beta-defensin-like protein 1 [Cyprinus carpio]	-3.11033	-5.88683				5.5332321024
comp207978_c0_seq4	NP_999888.1	beta-enolase [Danio rerio]	-2.60909		-3.59452	-5.40118	-6.7250650082	-4.0453086549	-3.600616442
comp208784_c3_seq2	BAA13535.1	beta-globin [Cyprinus carpio]						2.7330079727	-2.3291099215
comp193117_c0_seq3	XP_003199194.1	beta-microseminoprotein [Danio rerio]		-7.41953
comp196099_c0_seq2	XP_002665222.1	beta-microseminoprotein-like [Danio rerio]					-3.259101845	-4.5086479722	-4.725163783
comp208664_c1_seq2	Q32LQ4.1	BHMT1_DANRE RecName: Full=Betaine--homocysteine S-methyltransferase 1			-9.63538
comp208120_c0_seq2	BAL40898.1	biglycan [Carassius auratus]				1/1455	1/3471	1/9000
comp208514_c2_seq8	NP_956090.1	bridging integrator 2 [Danio rerio]	4.31227
comp213663_c0_seq3	XP_005170616.1	cadherin-like protein 26 isoform X1 [Danio rerio]	-3.12895	-5.85687
comp213207_c0_seq6	XP_005166494.1	caldesmon, smooth muscle-like isoform X2 [Danio rerio]			-5.8452	-3.63187	-12.673845267	-5.9192383995	-7.5721802741
comp212610_c0_seq1	EHB18285.1	Calmodulin [Heterocephalus glaber]	-2.90016
comp214911_c0_seq2	NP_001017899.2	calpain small subunit 1 [Danio rerio]				2.31317
comp187084_c0_seq1	XP_688643.1	calpain-1 catalytic subunit [Danio rerio]	-37.7021	-25.3962	-3.45778	-3.51409
comp207461_c0_seq8	AAH46906.1	Calrl protein [Danio rerio]		2.43759	2.27466
comp202096_c0_seq1	NP_001003620.2	calsequestrin 1a precursor [Danio rerio]	-5.2727	-5.24658	-27.1519	-6.69178	-5.5568009217	-4.2934209191	-3.0899315324
comp201493_c0_seq1	AAH67561.1	Capping protein (actin filament) muscle Z-line, alpha 1 [Danio rerio]					6.395656314	8.6139666509	6.288327863
comp190411_c0_seq3	NP_001070801.1	carbonic anhydrase XV c precursor [Danio rerio]	48.5823
comp206968_c2_seq4	NP_954965.1	carboxypeptidase A precursor [Danio rerio]						91.958372459
comp186164_c0_seq1	XP_005162544.2	carboxypeptidase B isoform X1 [Danio rerio]						1/301
comp212580_c2_seq3	XP_005169284.2	caspase-3-like [Danio rerio]	1/520	1/585
comp198707_c0_seq2	NP_001018333.1	caspase-6 [Danio rerio]			4.92332
comp176367_c0_seq1	XP_007250492.1	catenin beta-1 isoform X2 [Astyanax mexicanus]			2.82415	3.50275
comp193535_c0_seq5	BAE44111.1	cathepsin B preproprotein [Cyprinus carpio]	2.44464	2.69941	2.994
comp208662_c0_seq6	AHY86051.1	cathepsin K [Cyprinus carpio 'color']	2.3574	3.66673	3.26389	2.45662	2.7577972692	3.3733038938	3.2708806686
comp216088_c0_seq4	XP_005165325.1	cathepsin L1 isoform X1 [Danio rerio]	5.60967	6.62582	5.9364	4.17544	2.6421532787	2.5328649002
comp216088_c0_seq1	AAN32912.1	cathepsin, partial [Danio rerio]	5.44281	5.74996	4.69106		2.8197527049	2.5588022871
comp205370_c0_seq3	BAA31459.1	CC chemokine-1 [Cyprinus carpio]	38.8912	42.0588
comp199635_c0_seq4	NP_001129720.2	C-C motif chemokine 19-like precursor [Danio rerio]	-64.8302	-29.1695	-38.2595	-22.4657	-62.597632131		-11.277192556
comp202492_c1_seq8	XP_008405126.1	C-C motif chemokine 25-like [Poecilia reticulata]	-3.55799		-2.9266		-3.0244616686
comp206307_c0_seq5	NP_571137.1	C-C motif chemokine 27 precursor [Danio rerio]			5.15179	4.98908	4.6954184674	3.3644065395
comp195955_c0_seq1	AAH56512.2	CCAAT/enhancer binding protein (C/EBP), delta [Danio rerio]			-23.7829	-19.6794	-50.128998088	-68.433138079	-208.51750158
comp199342_c0_seq1	AAL54865.1	CCAAT/enhancer binding protein beta [Danio rerio]	8.49232	5.90829			-2.9813086795	-4.8689668604
comp204339_c0_seq1	NP_001017745.3	CCAAT/enhancer-binding protein zeta [Danio rerio]	4.6973
comp211001_c0_seq3	BAA89277.1	CCT (chaperonin containing T-complex polypeptide 1) epsilon subunit [Carassius auratus]	2.79257	2.73201	2.30656		2.4005519508
comp200845_c0_seq1	XP_005169083.1	CD59 glycoprotein [Danio rerio]			-12.1213
comp202286_c0_seq4	XP_009297187.1	CD59 glycoprotein-like [Danio rerio]	68.074	62.0975
comp211595_c2_seq9	NP_955837.1	CD63 antigen [Danio rerio]	3.95291
comp205416_c0_seq1	NP_001003735.1	CD81 antigen [Danio rerio]			145.707	279.388	332.07326368	170.73274887
comp202095_c1_seq1	ACJ65496.1	CD9 antigen [Cyprinus carpio]	6.23498	4.58794
comp207166_c0_seq4	BAN05299.1	CDC like kinase 4a [Carassius auratus]				-3.11096
comp200273_c0_seq1	P51958.1	CDK1_CARAU RecName: Full=Cyclin-dependent kinase 1; Short=CDK1; AltName: Full=Cell division control protein 2 homolog; AltName: Full=Cell division protein kinase 1; AltName: Full=p34 protein kinase			3.93642	3.7081
comp210791_c0_seq3	NP_001133449.1	CEF-10 precursor [Salmo salar]		-3.92147	-8.89953	-12.459	-26.678323321	-32.425677187	-9.4087165345
comp202949_c0_seq1	AAV28474.1	cell division cycle associated 8 [Danio rerio]			7.51099
comp211727_c1_seq3	NP_998245.2	cell division cycle protein 20 homolog [Danio rerio]			8.40615
comp205782_c1_seq3	XP_005173542.1	cell division cycle-associated protein 3 isoform X1 [Danio rerio]			8.20636
comp209693_c0_seq11	XP_009291835.1	cell wall protein DAN4 [Danio rerio]	16.9051	11.7536
comp198015_c0_seq3	NP_001001842.1	cellular retinoic acid binding protein 1b [Danio rerio]			12.9925	20.1642	17.19314235
comp195728_c0_seq6	XP_009292316.1	cellular retinoic acid-binding protein 2 isoform X1 [Danio rerio]	-7.90411	-6.50059
comp186486_c1_seq2	NP_001122221.1	centromere protein S [Danio rerio]				13.4321
comp207692_c0_seq2	BAB39769.2	c-fos [Carassius auratus]	-3.80535	-5.82717	-68.8671	-347.76	851/0	-164.84632769	-8.806451607
comp205057_c3_seq9	NP_001123756.1	ChaC glutathione-specific gamma-glutamylcyclotransferase 1 [Xenopus (Silurana) tropicalis]	2.57114
comp210886_c1_seq3	AAH53271.1	Chaperonin containing TCP1, subunit 3 (gamma) [Danio rerio]	2.95892	2.99022	2.46075
comp209446_c0_seq3	AAI63866.1	Chaperonin containing TCP1, subunit 7 (eta) [Danio rerio]	2.74018	2.76004	2.04619
comp202487_c0_seq6	NP_998069.1	charged multivesicular body protein 2b [Danio rerio]	4.8515
comp184731_c0_seq1	NP_001289630.1	chemokine (C-C motif) ligand 19b precursor [Danio rerio]	-14.5558	-11.4611	-10.2999	-25.2456	-18.170465936	-7.2844869619	-3.1456569795
comp203349_c1_seq12	NP_001108532.1	chemokine (C-X-C motif) ligand 18b precursor [Danio rerio]	-4.36223	-2.74009	-4.02983	-2.89774	-2.3230090307		2.3323308286
comp202492_c1_seq2	NP_001186964.1	chemokine CCL-C11a precursor [Danio rerio]	-6.68872	-3.30984	-2.63789
comp189617_c0_seq2	AEX93435.1	chemokine CCL-C5a-like protein [Cyprinus carpio]						20.463854741
comp216300_c0_seq1	NP_001076281.1	chemokine-like receptor 1 [Danio rerio]		7.8093	9.87803
comp202578_c1_seq7	NP_955818.1	chloride intracellular channel protein 3 [Danio rerio]	6.18007
comp207839_c0_seq1	Q6IQ73.1	CHM4C_DANRE RecName: Full=Charged multivesicular body protein 4c; AltName: Full=Chromatin-modifying protein 4c; Short=CHMP4c	3.77568	2.41279
comp196427_c0_seq7	NP_001008652.1	cholesterol 25-hydroxylase-like protein [Danio rerio]	3.30575	3.3736
comp205056_c0_seq1	XP_005159162.1	choline kinase alpha isoform X1 [Danio rerio]					3.2609485795
comp202798_c0_seq4	NP_997783.1	chymotrypsin B1 precursor [Danio rerio]						0/549
comp210925_c1_seq2	XP_005169982.1	cirhin isoform X1 [Danio rerio]	4.41272
comp211696_c0_seq2	NP_001119928.1	cis-aconitate decarboxylase [Danio rerio]	177.286	189.312
comp212790_c1_seq6	XP_005159863.1	clathrin light chain A isoform X2 [Danio rerio]	4.18681	2.98794
comp207004_c1_seq4	NP_571838.1	claudin b [Danio rerio]			2.03327
comp199987_c1_seq2	NP_571843.1	claudin i [Danio rerio]	-2.51507	-3.11807		-2.15428	-27.883669255	-26.781441558	-10.14814861
comp207004_c1_seq1	XP_008330770.1	claudin-4-like [Cynoglossus semilaevis]				21.8831
comp202773_c0_seq2	XP_007255478.1	clusterin [Astyanax mexicanus]		7.16573
comp208790_c0_seq3	XP_009305924.1	coagulation factor VIII [Danio rerio]	29.1046
comp203931_c1_seq3	NP_001138831.1	coiled-coil domain-containing protein 86 [Danio rerio]	5.40199
comp199659_c1_seq2	NP_957061.1	coiled-coil-helix-coiled-coil-helix domain-containing protein 2, mitochondrial [Danio rerio]				-4.17579
comp204531_c1_seq1	NP_001017797.1	cold inducible RNA binding protein [Danio rerio]	3.71608	3.54075	3.17288	4.03112			-2.6899767774
comp214591_c2_seq2	NP_956311.1	cold-inducible RNA-binding protein isoform 2 [Danio rerio]	3.35693	2.94344	2.28643	2.14916	3.3716826204	2.6390329446	3.5227431179
comp209427_c3_seq7	XP_009304444.1	collagen alpha-1(VI) chain [Danio rerio]	-4.27764	-4.25006	-3.11756
comp86627_c0_seq1	XP_005469675.1	collagen alpha-1(VII) chain-like [Oreochromis niloticus]				0/44
comp208542_c5_seq3	XP_683515.6	collagen alpha-1(X) chain [Danio rerio]				134.848	664.47401578	3353.5141956
comp216017_c0_seq4	XP_697241.4	collagen alpha-1(XVII) chain isoform X1 [Danio rerio]			2.98183
comp215903_c3_seq1	NP_892013.2	collagen alpha-2(I) chain precursor [Danio rerio]	-5.58657	-5.64947	-5.32474	-2.02993		2.6070725174	2.2216726772
comp215803_c0_seq3	NP_001139254.1	collagen alpha-2(V) chain precursor [Danio rerio]				2.12301	2.7499845842	2.3811911236
comp212848_c0_seq1	XP_696164.2	collagen alpha-2(VI) chain isoform X1 [Danio rerio]	-4.4995	-6.84388	-4.32102	-3.07364
comp208549_c0_seq1	XP_005159505.1	collagen alpha-2(XI) chain isoform X5 [Danio rerio]				0/646
comp188889_c0_seq1	BAG72200.1	collagen type I alpha 1 [Carassius auratus]	-3.69933	-3.7904	-2.71035			2.740727548
comp203681_c0_seq2	BAG72201.1	collagen type I alpha 2 [Carassius auratus]	-3.96413	-4.0004	-2.36715			3.1593044802
comp215832_c0_seq2	BAG72202.1	collagen type I alpha 3 [Carassius auratus]	-4.67812	-3.87348	-2.45166			2.641701981
comp206794_c0_seq1	ADG36300.1	collagen type XI alpha-1a [Danio rerio]					42.491623237
comp194466_c0_seq1	NP_001018363.1	complement C1q subcomponent subunit A precursor [Danio rerio]						2.2011973307
comp175852_c0_seq1	AGN71010.1	complement C1q subcomponent subunit B [Ctenopharyngodon idella]			2.2188	2.23871		2.4477727696
comp176397_c0_seq1	AFC36320.1	complement C1q subcomponent subunit C [Ctenopharyngodon idella]			2.28827		2.3751620663	2.6470193623	2.1120970846
comp193698_c0_seq1	XP_002660918.2	complement C1q-like protein 2 [Danio rerio]			5.81736	6.51515	13.279127456
comp210078_c1_seq8	XP_009302346.1	complement component C7 isoform X2 [Danio rerio]	-5.13521
comp206002_c0_seq2	BAB32650.1	complement factor B/C2-A3 [Cyprinus carpio]	199.469	117.127
comp196077_c0_seq2	AHB81535.1	complement factor D [Ctenopharyngodon idella]	-5.91956	-5.63624	-12.8396	-5.21594	-3.1262464363
comp203664_c0_seq4	NP_001096043.1	connective tissue growth factor b precursor [Danio rerio]	-8.51963
comp202108_c0_seq9	NP_998807.1	costars family protein ABRACL [Danio rerio]			2.78807	2.77963
comp200906_c0_seq3	O13082.1	COX6A_CYPCA RecName: Full=Cytochrome c oxidase subunit 6A, mitochondrial; AltName: Full=Cytochrome c oxidase polypeptide VIa; Flags: Precursor	-2.79949	-2.13493	-14.723	-11.0672	-10.644753359	-13.832230037	-7.3194051994
comp212289_c0_seq1	AAC96092.1	creatine kinase M1-CK [Cyprinus carpio]	-4.51933	-3.08196	-22.6744	-7.44758	-10.99742473	-8.6660618046	-3.0292539259
comp207051_c2_seq6	AAC96093.1	creatine kinase M2-CK [Cyprinus carpio]	-2.94448		-6.62856	-2.9996	-2.3569451784	-2.7178016019
comp199030_c1_seq2	AAC96094.1	creatine kinase M3-CK [Cyprinus carpio]	-3.40514	-2.57928	-19.6994	-8.07225	-8.7271663747	-6.021539481	-2.9128874291
comp204289_c1_seq4	XP_007243998.1	creatine kinase S-type, mitochondrial isoform X1 [Astyanax mexicanus]		-3.9355	-27.8502	-10.8185	-7.9558298012	-7.3976709199	-5.2707306385
comp143023_c0_seq1	ACO82040.1	C-type lectin 7 [Perca flavescens]						80.587175864
comp213843_c0_seq9	AGO58842.1	C-type lectin, partial [Carassius auratus]	36.9755
comp197259_c0_seq3	CAD79351.1	CXC chemokine a protein [Cyprinus carpio]	36.3686	39.1156
comp197403_c0_seq3	AEM98349.1	CXC chemokine CXCb2 [Cyprinus carpio]		9.95842	6.19392
comp209707_c1_seq1	BAA31458.1	CXC chemokine receptor-1 [Cyprinus carpio]	163.084	118.522
comp143005_c0_seq1	XP_001339307.1	C-X-C motif chemokine 11 [Danio rerio]		34.0246
comp197403_c0_seq10	XP_005165469.1	C-X-C motif chemokine 11-like [Danio rerio]	6.33062	11.404	5.70507
comp198199_c0_seq3	XP_002664233.1	C-X-C motif chemokine 3 [Danio rerio]				18.6924
comp144071_c0_seq1	P24951.1	CYB_CYPCA RecName: Full=Cytochrome b; AltName: Full=Complex III subunit 3; AltName: Full=Complex III subunit III; AltName: Full=Cytochrome b-c1 complex subunit 3; AltName: Full=Ubiquinol-cytochrome-c reductase complex cytochrome b subunit	-2.0031		-2.37303	-2.4835	-2.0202504924
comp200230_c0_seq2	ABX89586.1	cyclin B [Cyprinus carpio]			10.3571
comp211090_c0_seq4	NP_998386.1	cyclin-I [Danio rerio]						3.3619189931
comp195926_c0_seq3	BAA85660.1	cyclin-selective ubiquitin carrier protein E2-C [Carassius auratus]			6.44128	4.82277
comp203646_c1_seq2	NP_001096599.1	cystatin B [Danio rerio]	3.87669	4.07791	2.42607	2.49951
comp180973_c0_seq1	XP_005168662.1	cystatin-B-like [Danio rerio]			-21.5081	2.57307			2.9685757566
comp213408_c0_seq6	AAA49207.1	cysteine proteinase [Cyprinus carpio]		13.8678
comp209060_c1_seq8	BAE73113.1	cysteine sulfinate decarboxylase [Cyprinus carpio]	-23.6094
comp201777_c0_seq27	XP_009295340.1	cytidine deaminase [Danio rerio]	130.19	100.219
comp197066_c0_seq8	NP_001099054.1	cytochrome b ascorbate-dependent protein 3 [Danio rerio]		-2.98052			2.1392719918		-5.0654495505
comp209029_c1_seq4	BAF73665.1	cytochrome b245 alpha polypeptide [Cyprinus carpio]	4.23733	4.21714
comp199736_c0_seq2	NP_998300.1	cytochrome b5 [Danio rerio]	3.63678
comp201835_c3_seq1	XP_004079233.1	cytochrome b-c1 complex subunit 10-like [Oryzias latipes]				-2.27405	-3.2164791213	-3.1309320276
comp201114_c0_seq1	XP_007244216.1	cytochrome b-c1 complex subunit 6, mitochondrial-like [Astyanax mexicanus]					-2.3559170949	-2.9416228461	-3.3148009412
comp187913_c0_seq2	XP_003453904.1	cytochrome b-c1 complex subunit 9-like [Oreochromis niloticus]				-2.01176		-2.1337891806
comp201322_c0_seq1	NP_001096664.1	cytochrome b-c1 complex subunit Rieske, mitochondrial [Danio rerio]					-2.4527833117	-2.8403230981
comp198561_c0_seq6	ADO28798.1	cytochrome c [Ictalurus punctatus]			-2.37463	-2.44002	-2.3507150334	-3.6080740639
comp192217_c0_seq2	NP_999866.1	cytochrome c oxidase subunit 4 isoform 1, mitochondrial [Danio rerio]	2.02711
comp187681_c0_seq2	XP_700576.1	cytochrome c oxidase subunit 5A, mitochondrial [Danio rerio]				-2.86057	-7.0118395521	-9.307638134	-5.6877845129
comp210846_c1_seq1	XP_003965420.1	cytochrome c oxidase subunit 5B, mitochondrial-like [Takifugu rubripes]	2.33042	2.91614	3.19136		-2.1064462192	-2.353951157	-2.1782546184
comp186643_c0_seq1	NP_001005592.1	cytochrome c oxidase subunit 6A1, mitochondrial [Danio rerio]			2.92147
comp158849_c1_seq1	YP_006460071.1	cytochrome c oxidase subunit I (mitochondrion) [Cyprinus carpio carpio]			-2.21403	-2.32834
comp193241_c0_seq1	YP_006460072.1	cytochrome c oxidase subunit II (mitochondrion) [Cyprinus carpio carpio]	-2.21424	-2.03983	-3.21866	-4.4056	-3.0502659938	-2.1718039465
comp209558_c2_seq1	YP_008757982.1	cytochrome c oxidase subunit III (mitochondrion) [Tor sinensis]			-2.51734	-2.04497	-2.3241881113
comp174769_c0_seq1	NP_957097.1	cytochrome c oxidase subunit IV isoform 2 [Danio rerio]	-3.76911		-4.56979	-4.72934
comp198267_c0_seq1	NP_001038822.1	cytochrome c oxidase subunit Vb 2 [Danio rerio]	-3.09905	-2.54797	-17.1975	-12.5608	-16.180630081	-12.202494335	-6.8236158967
comp207715_c0_seq3	NP_001124074.1	cytochrome c oxidase subunit VIIb [Danio rerio]					-6.6802430058	-9.1413468306	-5.035651103
comp207991_c0_seq4	NP_001027900.1	cytochrome c oxidase, subunit VIIa 2a [Danio rerio]		2.4155
comp206071_c0_seq1	NP_956289.1	cytochrome c oxidase, subunit VIIc [Danio rerio]						-2.6342610154	-2.115434571
comp201094_c0_seq1	NP_001032470.1	cytochrome c-1 [Danio rerio]				-2.13049	-2.7224132874	-3.2427716153
comp206494_c2_seq2	AGH33728.1	cytoglobin 1 [Cyprinus carpio]				8.83432
comp215684_c1_seq5	XP_006635215.1	cytohesin-1-like isoform X1 [Lepisosteus oculatus]	26.5351	15.3045
comp196730_c0_seq1	XP_002667284.2	cytokine-like protein 1 isoform X1 [Danio rerio]						15.691821387
comp203657_c0_seq5	NP_001139981.1	Cytokine-like protein 1 precursor [Salmo salar]	-10.0461	-7.0627	-9.57445	-8.43779
comp201894_c0_seq3	XP_004074454.1	cytosolic 5'-nucleotidase 1A-like, partial [Oryzias latipes]		27.7357	26.2723
comp204173_c0_seq2	ACC94161.1	cytosolic malate dehydrogenase [Ctenopharyngodon idella]	-2.34597					-2.091193066
comp208677_c0_seq3	XP_005170061.1	cytosolic non-specific dipeptidase isoform X1 [Danio rerio]		3.96224	6.09829
comp201669_c0_seq1	AAH96848.1	DEAD (Asp-Glu-Ala-Asp) box polypeptide 18 [Danio rerio]	3.81029	3.01953
comp201520_c0_seq3	NP_571648.1	death-associated protein-like 1 [Danio rerio]					7.0344513844	4.1161662091
comp212701_c0_seq2	BAL40899.1	decorin variant 1 [Carassius auratus]	-3.24447	-2.1804	-2.53369	-2.00104
comp185152_c0_seq1	XP_001333959.4	deleted in malignant brain tumors 1 protein-like [Danio rerio]	562.223	390.88
comp201294_c0_seq1	XP_007570915.1	density-regulated protein isoform X1 [Poecilia formosa]	2.65187	2.43782		2.5048
comp180678_c0_seq1	KFP09357.1	Deoxynucleoside triphosphate triphosphohydrolase SAMHD1, partial [Egretta garzetta]			71.2415
comp204366_c1_seq4	BAJ76677.2	dermatopontin [Carassius auratus]	-2.39548		-2.26878
comp206969_c0_seq1	XP_005167495.1	desmin isoform X1 [Danio rerio]		2.11409	-5.52502	-6.1209	-8.6266762126	-8.045334004	-3.9369158045
comp188695_c0_seq1	XP_008402116.1	desmin-like [Poecilia reticulata]					-14.954531253	117/0
comp207284_c0_seq4	NP_001243566.1	desmoglein 2, tandem duplicate 1 precursor [Danio rerio]				2.2066
comp208568_c0_seq3	NP_001025367.1	diacylglycerol O-acyltransferase 2 [Danio rerio]	-8.22277		-11.1898	-9.31447	-36.642516369	-6.0072833526
comp215897_c1_seq3	NP_956931.1	disintegrin and metalloproteinase domain-containing protein 8 precursor [Danio rerio]	39.5626	29.7409
comp200636_c0_seq4	NP_956401.1	DNA damage-inducible transcript 4 protein [Danio rerio]	-4.69636	-3.5305	-27.9191	-24.4534	-17.839119811	-11.961559212	-3.8254006122
comp144862_c0_seq3	XP_005170087.1	DNA-directed RNA polymerase I subunit RPA12 isoform X2 [Danio rerio]	5.44312
comp190967_c0_seq1	NP_001002317.2	DNA-directed RNA polymerase II subunit RPB4 [Danio rerio]				2.62388
comp194326_c0_seq1	XP_005991022.1	DNA-directed RNA polymerases I, II, and III subunit RPABC5-like isoform X1 [Latimeria chalumnae]		2.67512	2.30305
comp199891_c0_seq2	XP_002666797.3	dnaJ homolog subfamily A member 1 [Danio rerio]	23.3725
comp205355_c0_seq1	NP_998658.1	dnaJ homolog subfamily A member 2 [Danio rerio]	3.48377	2.36805
comp214187_c0_seq4	NP_958866.1	dolichyl-diphosphooligosaccharide--protein glycosyltransferase subunit STT3A [Danio rerio]			2.07645
comp165854_c0_seq1	XP_007241087.1	dual specificity phosphatase DUPD1 isoform X1 [Astyanax mexicanus]			-21.9446	-15.3412
comp207911_c0_seq1	NP_997730.1	dual specificity protein phosphatase 5 [Danio rerio]	27.585	11.0928
comp214870_c2_seq4	XP_009467908.1	E3 ubiquitin-protein ligase ARIH1 [Nipponia nippon]				3.42947
comp181192_c0_seq2	NP_001077013.1	E3 ubiquitin-protein ligase RBX1 [Danio rerio]		2.64929
comp198489_c2_seq3	NP_998202.1	E3 ubiquitin-protein ligase RNF185 [Danio rerio]	2.90467
comp211260_c0_seq1	NP_571323.1	early growth response protein 1 [Danio rerio]			-10.3404	-13.2289
comp203225_c0_seq1	XP_684862.2	ectonucleoside triphosphate diphosphohydrolase 5 [Danio rerio]				0/379	0/540	0/587
comp207708_c2_seq2	NP_001038676.1	EF-hand domain-containing protein D2 [Danio rerio]	2.81873
comp208883_c0_seq2	NP_998039.1	EH-domain containing 1a [Danio rerio]	5.46333
comp206793_c0_seq3	Q6DRC4.1	EIF3G_DANRE RecName: Full=Eukaryotic translation initiation factor 3 subunit G; Short=eIF3g; AltName: Full=Eukaryotic translation initiation factor 3 RNA-binding subunit; Short=eIF-3 RNA-binding subunit; AltName: Full=Eukaryotic translation initiation fac				5.44014
comp205203_c5_seq1	AAH42328.1	Ela2 protein, partial [Danio rerio]						46.14398618
comp202284_c2_seq1	XP_007234431.1	ELAV-like protein 1-like [Astyanax mexicanus]	5.25558	3.09752		3.0848
comp187973_c0_seq2	EGW06596.1	Elongation factor 1-alpha 1 [Cricetulus griseus]	-2.23405	-2.71946	-16.1015	-6.92052	-7.5809294977	-5.1864318183	-2.0598524495
comp203591_c1_seq1	XP_697966.5	elongation factor 2 [Danio rerio]			-13.5365	-5.09588
comp197249_c1_seq1	XP_005476210.1	elongation factor 2-like [Oreochromis niloticus]							2.3139929979
comp205061_c0_seq18	XP_005163652.1	elongation factor-1, delta, a isoform X2 [Danio rerio]		10.7446
comp203710_c0_seq1	NP_956072.1	elongation of very long chain fatty acids protein 7 [Danio rerio]	8.70651
comp206788_c0_seq5	NP_001112369.1	envoplakin [Danio rerio]	10.0547	6.06183		5.67987
comp185033_c0_seq1	NP_997944.1	eosinophil peroxidase precursor [Danio rerio]	-33.5636	-38.8325	5.02665
comp213870_c0_seq1	NP_919405.1	epidermal growth factor receptor precursor [Danio rerio]	3.1732
comp198972_c0_seq9	NP_775331.1	epididymal secretory protein E1 precursor [Danio rerio]	3.79931	2.95279	2.2631
comp199420_c0_seq2	ADB25057.1	epithelial cell adhesion molecule [Ctenopharyngodon idella]					2.3301110441
comp197451_c3_seq4	XP_008282759.1	epithelial membrane protein 2-like [Stegastes partitus]			2.74289	2.11959
comp206061_c0_seq1	NP_998709.1	ER membrane protein complex subunit 2 [Danio rerio]	3.09166
comp197093_c0_seq1	XP_003199893.1	ES1 protein homolog, mitochondrial [Danio rerio]	4.30972
comp208070_c0_seq2	NP_998616.2	eukaryotic initiation factor 4A-II [Danio rerio]			-4.40518	-5.46193	-4.0148436145
comp203580_c0_seq2	XP_006638618.1	eukaryotic initiation factor 4A-III-like [Lepisosteus oculatus]	2.33519
comp210712_c0_seq3	XP_003215303.2	eukaryotic peptide chain release factor subunit 1 [Anolis carolinensis]	4.76262
comp200011_c2_seq4	XP_004886349.1	eukaryotic translation initiation factor 1A, X-chromosomal [Heterocephalus glaber]	2.44871
comp207010_c0_seq5	NP_997876.1	eukaryotic translation initiation factor 2 subunit 3 [Danio rerio]	2.06153
comp214115_c0_seq8	AAT68096.1	eukaryotic translation initiation factor 3 subunit 6 [Danio rerio]				4.12771
comp212716_c0_seq1	NP_001277022.1	eukaryotic translation initiation factor 3 subunit B [Danio rerio]	2.04326
comp213040_c1_seq8	XP_008302113.1	eukaryotic translation initiation factor 3 subunit C [Stegastes partitus]		2.69645
comp202215_c1_seq2	XP_007573904.1	eukaryotic translation initiation factor 3 subunit D [Poecilia formosa]					2.263074139	2.3648697436	2.2834372222
comp205338_c0_seq3	NP_001003763.1	eukaryotic translation initiation factor 3 subunit H-A [Danio rerio]		2.19104	2.18335
comp210272_c0_seq5	NP_001019906.1	eukaryotic translation initiation factor 3 subunit M [Danio rerio]		2.04047	2.34838		2.0363825745	2.0194533634	2.2257946185
comp209480_c0_seq3	NP_938180.1	eukaryotic translation initiation factor 4A, isoform 1A [Danio rerio]	5.14643	3.37814					3.4679216728
comp207336_c0_seq4	NP_999883.1	eukaryotic translation initiation factor 4B [Danio rerio]	5.01436
comp211436_c0_seq3	NP_955885.1	eukaryotic translation initiation factor 5 [Danio rerio]	4.38638
comp183091_c0_seq1	NP_001017572.2	exosome complex component RRP4 [Danio rerio]	4.25568	3.76167
comp203032_c1_seq7	XP_005173557.2	extracellular matrix protein 1 isoform X2 [Danio rerio]	-3.53184	-3.10351	-3.72851	-3.91522
comp197134_c2_seq2	NP_001018326.1	ezrin a [Danio rerio]	27.4255
comp214360_c0_seq2	AAQ13340.1	fast muscle troponin I [Danio rerio]	-4.27447	-3.00013	-21.7546	-7.66776	-5.8752429796	-3.3606213205	-2.0766185781
comp201826_c0_seq1	BAA12731.1	fast skeletal myosin light chain 1a [Cyprinus carpio]	-3.85829	-3.31628	-32.6314	-9.89716	-9.0060193186	-6.017814528	-2.0801178485
comp202094_c2_seq1	BAA12733.1	fast skeletal myosin light chain 3 [Cyprinus carpio]	-4.53534	-3.30751	-22.5293	-8.32418	-4.4260626654	-2.8923275854
comp203781_c0_seq4	AEZ53130.1	fatty acid-binding protein [Onychostoma macrolepis]			-2.75264
comp191592_c0_seq3	AFW90182.1	fatty acid-binding protein 2b [Cyprinus carpio 'jian']					-3.1237394223	-2.7322595749
comp208378_c0_seq3	NP_999972.1	fatty acid-binding protein, brain [Danio rerio]					4.5944699725	4.2000444564
comp195513_c0_seq5	AFH66778.1	fatty-acid binding protein 3a [Cyprinus carpio]	-3.97574	-2.01126
comp195513_c0_seq6	AFH66779.1	fatty-acid binding protein 3b [Cyprinus carpio]	-2.12958		-2.22621	-2.12075
comp200855_c0_seq3	NP_571660.1	ferritin heavy chain [Danio rerio]	2.47291
comp182241_c0_seq1	NP_997939.1	fibrinogen beta chain precursor [Danio rerio]						0/366
comp165150_c0_seq1	NP_998219.1	fibrinogen gamma chain precursor [Danio rerio]						1/388
comp152005_c0_seq1	AAU14809.1	fibronectin 1b [Danio rerio]				8.61447
comp212793_c0_seq2	XP_009302778.1	fibronectin isoform X1 [Danio rerio]			3.74353
comp207947_c1_seq7	P68512.1	Fish-egg lectin; Short=FEL					5.277894861
comp207947_c1_seq12	NP_942119.3	fish-egg lectin-like precursor [Danio rerio]	-7.29726	-32.1144	-61.0773	-16.8186	-8.916769753	-3.0658064719	-5.6688772372
comp210731_c1_seq3	XP_007255899.1	flotillin-2a-like isoform X1 [Astyanax mexicanus]	4.7142	3.0209
comp215433_c0_seq1	AAI62574.1	Fn1 protein [Danio rerio]			2.92527
comp209762_c0_seq1	NP_571804.1	forkhead box C1-B [Danio rerio]		-28.7676	-14.6489
comp207692_c0_seq4	P79702.1	FOS_CYPCA RecName: Full=Proto-oncogene c-Fos; AltName: Full=Cellular oncogene fos	-7.77933	-15.0845	-54.164	-104.41	-62.507822041	-181.36467136	-14.534660251
comp207894_c0_seq5	XP_009289400.1	fos-related antigen 1 isoform X1 [Danio rerio]	29.2008	21.6484
comp200822_c0_seq2	XP_009293711.1	fos-related antigen 2-like [Danio rerio]	1/1214	1/939
comp205170_c0_seq3	XP_001920566.1	free fatty acid receptor 3-like [Danio rerio]	167.212	133.795
comp205597_c0_seq1	NP_919348.3	fructose-bisphosphate aldolase B [Danio rerio]		-12.3382			2.7296602835	2.8310896784
comp215454_c1_seq1	AAH80223.1	Fstl1b protein, partial [Danio rerio]					2.4250007994	3.7536741277	2.0448249896
comp192325_c0_seq2	NP_001122215.1	G0/G1 switch protein 2 [Danio rerio]	-3.86201	-5.8203	-10.6196	-7.8775	-13.410830878	-6.1167016409	-4.6205453155
comp211370_c0_seq2	NP_942101.1	G1 to S phase transition 1, like [Danio rerio]	4.26606	2.92006
comp206038_c1_seq2	AAH65894.1	Gabarap protein, partial [Danio rerio]						2.3382558347
comp181103_c0_seq2	XP_007238272.1	galactose-specific lectin nattectin-like [Astyanax mexicanus]			-3.89851	-2.30698
comp200220_c1_seq2	XP_005172121.1	galectin-1 isoform X1 [Danio rerio]	157.977	226.124	34.2623
comp213255_c4_seq3	ADU02196.1	gamma-interferon-inducible lysosomal thiol reductase [Carassius auratus]			2.51706
comp203054_c2_seq4	AAI15132.1	Gapdh protein, partial [Danio rerio]	-5.07263	-3.33132	-22.7546	-8.512	-5.9418611706	-3.677297937
comp213813_c1_seq7	AEM60429.1	GAPDH-2 [Misgurnus mizolepis]		2.82113
comp202613_c0_seq7	XP_001969987.1	GG25361, isoform B [Drosophila erecta]			27.1857
comp170891_c1_seq2	ADZ76342.1	Gig2-like protein CauD [Carassius auratus]		3.68994	6.72382
comp197709_c0_seq14	ADZ76343.1	Gig2-like protein CauIb [Carassius auratus]		79.0951	174.8	68.5998			83.320344185
comp215831_c0_seq2	XP_002664526.2	girdin [Danio rerio]	8.57709	6.35428
comp196951_c1_seq4	AAH96952.1	Glrx protein [Danio rerio]	4.23453	6.22752	3.88275
comp208907_c1_seq3	AEI61932.1	glucose phosphate isomerase A [Hypophthalmichthys molitrix]	3.04155	4.06651
comp200532_c1_seq1	AEH76920.1	glucose phosphate isomerase b [Hypophthalmichthys molitrix]	-4.35292	-4.06317	-25.6476	-13.4996	-10.515318446	-6.6228504527	-3.7965442665
comp203440_c0_seq8	XP_005158508.1	glutamate receptor, ionotropic, N-methyl D-aspartate-associated protein 1b (glutamate binding) isoform X1 [Danio rerio]		9.35273
comp199653_c0_seq1	NP_001003509.1	glutamate-rich WD repeat-containing protein 1 [Danio rerio]	3.94242	3.24942
comp196951_c1_seq5	NP_001005942.1	glutaredoxin-1 [Danio rerio]	3.45336	5.31119	4.08841	2.49344	2.1599962994
comp200320_c1_seq2	AGC50802.1	glutathione peroxidase 1 [Carassius auratus ssp. 'Pengze']		2.52313
comp199385_c0_seq13	XP_009290747.1	glutathione S-transferase kappa 1-like isoform X1 [Danio rerio]	-5.41295		-98.5786	783/0	783/0	-141.58580292	-17.927419343
comp200038_c0_seq1	NP_956878.1	glutathione S-transferase theta 1b [Danio rerio]	-9.32775
comp205057_c3_seq1	NP_001103596.2	glutathione-specific gamma-glutamylcyclotransferase 1 [Danio rerio]	2.62078
comp195433_c0_seq2	NP_998259.1	glyceraldehyde-3-phosphate dehydrogenase 2 [Danio rerio]	2.19281	2.88298
comp203054_c2_seq1	AFR60233.1	glyceraldehyde-3-phosphate dehydrogenase, partial [Catla catla]	-5.8379	-3.29425	-44.774	-12.3832	-11.952439863	-7.0212631777	-2.9580631135
comp198754_c1_seq1	BAH47260.1	gp130 [Danio rerio]	6.09584	5.1791
comp200487_c0_seq1	XP_005166061.1	G-protein coupled receptor 84 isoform X1 [Danio rerio]	107.961	114.598
comp200591_c0_seq4	ABD03952.1	granulin [Carassius auratus]	30.8516	32.0762	40.8705	16.93	7.5174153107	3.5041673716	3.2186850928
comp165049_c0_seq1	NP_001002350.1	group 10 secretory phospholipase A2 [Danio rerio]				17.5071	18.175607627	21.394029956
comp199790_c0_seq1	NP_998196.1	growth arrest and DNA-damage-inducible, beta a [Danio rerio]	-3.85874	-6.14884	-7.62205	-26.6475	-18.416257301	-17.034161143	-9.1414694648
comp205187_c1_seq6	XP_007257280.1	growth arrest-specific protein 7-like [Astyanax mexicanus]	18.8773
comp209183_c0_seq2	NP_998200.1	growth factor receptor-bound protein 2 [Danio rerio]					12.662885794
comp211636_c1_seq2	AAT68092.1	GTP binding protein NGB [Danio rerio]	2.49546
comp214416_c1_seq2	AAH65323.1	GTPase activating protein (SH3 domain) binding protein 1 [Danio rerio]	3.37921	2.6375
comp207538_c0_seq2	XP_002666654.1	GTPase IMAP family member 4-like [Danio rerio]	7.66402	6.77267
comp207037_c0_seq1	XP_009295814.1	guanine nucleotide exchange factor VAV3 [Danio rerio]	10.9702
comp200210_c0_seq1	XP_003452106.1	guanine nucleotide-binding protein G(i) subunit alpha-1-like [Oreochromis niloticus]	4.13804
comp202992_c1_seq1	NP_001001818.1	guanine nucleotide-binding protein G(i) subunit alpha-2 [Danio rerio]	3.23071
comp188766_c0_seq1	XP_003965273.1	guanine nucleotide-binding protein G(I)/G(S)/G(O) subunit gamma-10-like [Takifugu rubripes]	225.281	225.917
comp200487_c0_seq8	XP_005462888.1	gypsy retrotransposon integrase-like protein 1-like [Oreochromis niloticus]	228.219
comp205256_c1_seq7	NP_957269.1	H/ACA ribonucleoprotein complex subunit 1 [Danio rerio]	3.31206	2.32873
comp198212_c0_seq1	NP_001003868.1	H/ACA ribonucleoprotein complex subunit 3 [Danio rerio]	8.15069	8.5695
comp209955_c0_seq5	NP_001028279.2	H/ACA ribonucleoprotein complex subunit 4 [Danio rerio]	4.19613
comp194259_c0_seq1	AAH49523.1	H2afvl protein, partial [Danio rerio]	-2.1234		4.32641	2.85158
comp206636_c0_seq2	BAJ23949.1	hatching enzyme, partial [Alepocephalus longiceps]			-12.3396
comp210865_c0_seq5	XP_007247088.1	heat shock 70 kDa protein 4 [Astyanax mexicanus]	6.52564
comp209916_c0_seq3	ACC93993.2	heat shock cognate 70 [Megalobrama amblycephala]	11.7225	6.51443	3.66374	2.85281	3.5589488032	2.3101474298	3.0051731914
comp201529_c1_seq2	BAE93468.1	heat shock protein 27 [Carassius auratus]			-5.82725	-6.21137	-3.8753607847	-5.7526028991	-2.8143143142
comp215019_c0_seq2	NP_999881.1	heat shock protein 4a [Danio rerio]	10.7228	3.86161
comp214930_c0_seq1	AAH63946.1	Heat shock protein 5 [Danio rerio]	3.25484	2.73757
comp216117_c0_seq1	ABG56393.1	heat shock protein 90 alpha [Paralichthys olivaceus]	6.56698	3.93606
comp200804_c0_seq1	NP_001092897.1	heat shock protein beta-11 [Danio rerio]			-65.9201	-19.0416	-41.053189636	-84.277263644	-8.8387570054
comp208155_c5_seq2	XP_007230794.1	heat shock protein HSP 90-alpha [Astyanax mexicanus]	39.1793
comp208155_c2_seq1	NP_001278186.1	heat shock protein HSP 90-alpha 1-like [Astyanax mexicanus]		-3.95153	-14.58	-7.28324	-23.480692961	-22.4775618	-2.552076492
comp216117_c0_seq2	NP_571385.2	heat shock protein HSP 90-beta [Danio rerio]	3.13709	3.08421	2.78544	2.1617
comp193589_c0_seq2	NP_001108177.1	heat shock protein, alpha-crystallin-related, 9 [Danio rerio]			-51.3574	-31.0679
comp206324_c2_seq1	XP_008414817.1	hematological and neurological expressed 1-like protein isoform X1 [Poecilia reticulata]				19.9563
comp191263_c0_seq1	ADO27993.1	heme oxygenase [Ictalurus furcatus]	3.68859	3.5049
comp197016_c0_seq1	AGI99567.1	hemoglobin alpha [Cyprinus carpio]						2.0511236496	-3.1413869955
comp198356_c0_seq1	NP_998467.1	heterogeneous nuclear ribonucleoprotein A/B [Danio rerio]	2.73108
comp208334_c0_seq4	NP_001268650.1	heterogeneous nuclear ribonucleoprotein A0, like [Danio rerio]	4.70615
comp209177_c0_seq1	NP_999871.1	heterogeneous nuclear ribonucleoprotein A0b [Danio rerio]	2.98662			3.21461
comp195428_c0_seq1	NP_956789.1	heterogeneous nuclear ribonucleoprotein A1 [Danio rerio]	-2.0909
comp210715_c2_seq6	ELW63904.1	Heterogeneous nuclear ribonucleoprotein D-like protein [Tupaia chinensis]	-4.83674	-3.61748	-3.43195
comp203367_c0_seq5	CAX13609.1	hexokinase 2 [Danio rerio]	11.362
comp208143_c1_seq3	NP_956394.1	HIG1 domain family member 1A [Danio rerio]	17.3625	9.92864
comp202671_c1_seq8	AHI15743.1	high mobility group box 1 [Carassius auratus]			5.42226	9.88001	17.595864603	7.4506925054	19.82504842
comp216245_c1_seq1	NP_001004674.1	high mobility group box 2b [Danio rerio]			4.03021	2.75507
comp185143_c1_seq1	NP_001092721.2	high mobility group protein B1 [Danio rerio]			2.58027	3.00173	3.5056147389		2.8849954937
comp207436_c0_seq1	NP_001116308.1	high mobility group protein B3 [Danio rerio]			3.8768	7.68905	7.583545342	3.0595147788	5.8550907222
comp193545_c0_seq1	NP_001289191.1	histidyl-tRNA synthetase, cytoplasmic isoform 2 [Danio rerio]	2.58457	2.74915
comp200268_c0_seq1	XP_007256874.1	histone H1.0-like [Astyanax mexicanus]	-11.9791
comp204496_c1_seq1	XP_007238184.1	histone H1-like [Astyanax mexicanus]							-5.4127365392
comp200048_c0_seq3	XP_007979605.1	histone H2A.V isoform X1 [Chlorocebus sabaeus]			2.53708
comp211404_c1_seq1	EFN83153.1	Histone H3.3 [Harpegnathos saltator]			2.52834
comp197168_c0_seq15	XP_004562913.1	histone H3-like centromeric protein CSE4-like [Maylandia zebra]							-2.6344688058
comp206644_c0_seq10	AAX56088.1	HMG-box transcription factor Sox9b [Cyprinus carpio]	-26.4312	-21.8928	-9.42568	-14.5612	-28.626965913	-9.0241500764
comp202266_c0_seq5	NP_571397.2	homeobox protein Dlx3b [Danio rerio]					3.3129643067
comp199368_c1_seq6	BAA92270.1	homologue of high affinity IgE receptor gamma subunit [Cyprinus carpio]	6.43474	7.1475	3.66356	2.20455
comp205832_c1_seq4	ABI26640.1	HSP47 [Carassius auratus]	-4.90224
comp212595_c0_seq1	ABI26641.1	HSP60 [Carassius auratus]	5.63351	4.16915
comp201900_c0_seq3	AEO44578.1	hsp70 protein [Cyprinus carpio]	52.4023
comp203776_c2_seq1	XP_007560450.1	hsp90 co-chaperone Cdc37 [Poecilia formosa]	3.37377
comp187893_c0_seq1	AAH48053.1	Hydroxysteroid (17-beta) dehydrogenase 12a [Danio rerio]	21.1288	11.6893	9.84487	9.17223
comp199834_c0_seq1	WP_017454576.1	hypothetical protein [Herbaspirillum rubrisubalbicans]		2.91201				-2.5809911991
comp202776_c0_seq3	WP_017455675.1	hypothetical protein [Herbaspirillum rubrisubalbicans]		-3.50315				-3.8920772665	-3.8392748975
comp214360_c0_seq1	WP_017455634.1	hypothetical protein [Herbaspirillum rubrisubalbicans]	-3.56982	-3.51068	-16.2626	-5.06246	-5.2354045001	-4.1059882847	-2.27776815
comp202707_c1_seq1	KGC78695.1	hypothetical protein DO71_3878 [Burkholderia pseudomallei]							-25.315945991
comp194354_c1_seq2	XP_002798787.1	hypothetical protein LOC716917 [Macaca mulatta]	2.77576	2.25309
comp198846_c3_seq2	XP_009062936.1	hypothetical protein LOTGIDRAFT_129268, partial [Lottia gigantea]					107.97907437
comp208589_c0_seq8	XP_009051150.1	hypothetical protein LOTGIDRAFT_201713 [Lottia gigantea]	2.58461	2.1021		2.58258
comp208589_c0_seq7	XP_009049421.1	hypothetical protein LOTGIDRAFT_213170 [Lottia gigantea]		2.05893	2.7025	2.34113
comp175826_c0_seq1	ELK37276.1	hypothetical protein MDA_GLEAN10012073 [Myotis davidii]	-7.59442	-3.13404	-10.0151	-6.38274		-4.7628424527	-9.1115991703
comp193098_c0_seq3	XP_007417422.1	hypothetical protein MELLADRAFT_94716 [Melampsora larici-populina 98AG31]					0/642
comp197012_c1_seq5	XP_003614382.1	hypothetical protein MTR_5g050970 [Medicago truncatula]	-6.48031	-4.86841	-5.46403	-3.4849	5.362165658	-2.1675933134	-11.30587484
comp197012_c1_seq3	XP_003614396.1	hypothetical protein MTR_5g051150 [Medicago truncatula]		36.0748
comp204156_c1_seq15	KFW76151.1	hypothetical protein N305_05884, partial [Manacus vitellinus]					10.006590786
comp193451_c0_seq1	EKZ75334.1	hypothetical protein O7E_02948, partial [Escherichia coli O104:H4 str. Ec11-5604]		39.6685
comp208825_c1_seq6	WP_017454563.1	hypothetical protein, partial [Herbaspirillum rubrisubalbicans]	-3.62829		-11.5714		-5.5360983403	-4.2981404459	-5.8141284691
comp196050_c0_seq1	NP_997926.1	ictacalcin [Danio rerio]	-2.2915	-3.59179
comp202703_c0_seq1	Q6ZM19.1	IF6_DANRE RecName: Full=Eukaryotic translation initiation factor 6; Short=eIF-6	3.86233	3.14762
comp190887_c0_seq3	ACI67609.1	Ig kappa chain V region 3315 [Salmo salar]				5.29198		6.6417489542
comp205625_c0_seq3	AEF32116.1	IgE Fc receptor high affinity I gamma polypeptide [Ctenopharyngodon idella]						2.8689804215
comp212187_c0_seq4	XP_005165462.2	IgGFc-binding protein isoform X2 [Danio rerio]			6.26499
comp208052_c0_seq1	AAI34001.1	Igiv1s5 protein [Danio rerio]				16.7134
comp201563_c0_seq8	AHV91026.1	IkBa [Ctenopharyngodon idella]	4.01561	3.35496
comp199692_c0_seq4	AAM52337.1	IL-6 subfamily-like cytokine M17 [Cyprinus carpio]	158.676	257.361
comp204478_c0_seq1	AAH66587.1	Im:6805837 protein, partial [Danio rerio]	168.667	84.3681
comp210694_c2_seq2	NP_001136055.1	immediate early response 2 [Danio rerio]			-4.18482	-7.03498	-5.4563309894	-9.4671459494
comp198000_c0_seq2	XP_009304421.1	immediate early response gene 2 protein [Danio rerio]				-5.42
comp207740_c0_seq1	BAA34718.1	immunoglobulin heavy chain, partial [Cyprinus carpio]	-2.52361	-3.05994			2.0490589786	3.0523406331
comp207740_c0_seq3	BAA34719.1	immunoglobulin heavy chain, partial [Cyprinus carpio]						3.3971032771
comp197538_c0_seq4	ADD82676.1	immunoglobulin mu heavy chain, partial [Ctenopharyngodon idella]						8.3635974951
comp198533_c0_seq3	AAU06743.1	immunoglobulin zeta heavy chain, partial [Danio rerio]				6.20071
comp196736_c0_seq1	NP_001071075.1	immunoresponsive gene 1, like [Danio rerio]			7.84025
comp205621_c0_seq5	NP_001002335.1	importin subunit alpha-1 [Danio rerio]			10.7632	7.83998
comp199270_c1_seq2	NP_958477.2	importin subunit alpha-4 [Danio rerio]	2.69479
comp208107_c0_seq3	NP_001032791.3	importin subunit beta-1 [Danio rerio]	3.5069
comp215757_c0_seq2	NP_957199.2	importin-7 [Danio rerio]	3.76666	2.58006
comp205890_c0_seq11	CAB60197.1	inducible nitric oxide synthase [Cyprinus carpio]	4/1191	4/1747
comp203721_c0_seq2	NP_001017833.1	inorganic pyrophosphatase [Danio rerio]	2.40189	2.27653	2.31471
comp206723_c0_seq3	NP_955940.1	integral membrane protein 2B [Danio rerio]					2.8750527825		2.5835243641
comp214315_c2_seq1	XP_003199352.2	integrin alpha-2-like [Danio rerio]	-14.1231
comp212359_c1_seq7	BAB39130.1	integrin beta2-chain [Cyprinus carpio]	15.182
comp213026_c0_seq2	NP_001013466.1	integrin, alpha 6b precursor [Danio rerio]	2.4122	2.50359
comp176038_c0_seq2	AFS89611.1	interferon-induced transmembrane protein 1 [Cyprinus carpio]	622.298	436.327	9.56625
comp206458_c2_seq1	XP_009290911.1	interferon-induced transmembrane protein 3 [Danio rerio]		8.2038
comp211281_c1_seq1	NP_001170783.1	interferon-induced transmembrane protein 5 [Danio rerio]			583.471	648.247	524.30896957	343.44309714
comp197709_c0_seq9	AAP49829.1	interferon-inducible protein Gig2 [Carassius auratus]			16.4404
comp211175_c0_seq2	CAC19888.1	interleukin 1 beta 2-2 [Cyprinus carpio]		25.2766
comp197259_c0_seq7	ABE47600.1	interleukin 8 [Cyprinus carpio]	4.63487	7.99041	-4.2367	-4.82304		-4.6392627035
comp208181_c0_seq2	ADH93567.1	interleukin enhancer binding factor 2 [Epinephelus coioides]	3.48941	2.71566
comp211175_c0_seq6	BAA24538.1	interleukin-1 beta [Cyprinus carpio]	124.721	413.778
comp213585_c1_seq12	AGW43283.1	interleukin-1 receptor 2 [Ctenopharyngodon idella]	148.881
comp213869_c0_seq1	XP_005155546.1	interleukin-6 receptor subunit beta isoform X1 [Danio rerio]	2.47163
comp205911_c0_seq2	AGR82313.1	interleukin-6a [Cyprinus carpio]		9.67524
comp196296_c1_seq3	NP_001017884.1	intraflagellar transport protein 22 homolog [Danio rerio]				-2.1882	-8.5759080864	-4.105686396	-3.4591796774
comp199657_c0_seq1	BAC53767.1	invariant chain like protein 1 [Cyprinus carpio]				54.0018	8.9276192576	21.094393682
comp199691_c0_seq2	BAC53768.1	invariant chain like protein 2 [Cyprinus carpio]	-2.31399	-3.85839		-2.14058
comp194044_c0_seq3	AAW34337.1	Iroquois 4a protein [Danio rerio]	-54.4505	-16.5371
comp207390_c0_seq2	NP_955858.1	isocitrate dehydrogenase [NADP], mitochondrial [Danio rerio]	-2.4417	-2.14	-3.14952	-2.41689	-2.2511618101	-2.4246983229
comp212385_c0_seq2	AAH66513.1	Ivns1abpa protein [Danio rerio]	-2.38863	-3.90108	-4.79004	-3.38885	-2.64640396
comp203344_c1_seq14	NP_001002493.1	jun dimerization protein 2 [Danio rerio]	-24.8431	-10.7786	-8.2354	-58.127	-30.82624393	-44.093864339
comp215081_c2_seq17	Q90303.1	K1C1_CARAU RecName: Full=Keratin, type I cytoskeletal 50 kDa; AltName: Full=GK50			2.10907
comp208245_c0_seq4	Q7ZTS4.2	K1C18_DANRE RecName: Full=Keratin, type I cytoskeletal 18; AltName: Full=Cytokeratin-18; Short=CK-18; AltName: Full=Dorsal aorta proneprin kinesin-1; AltName: Full=DreK18; AltName: Full=Keratin-18; Short=K18	3.8173	4.65696	2.95326
comp192355_c1_seq3	P12115.2	KAD1_CYPCA RecName: Full=Adenylate kinase isoenzyme 1; Short=AK 1; AltName: Full=ATP-AMP transphosphorylase 1; AltName: Full=ATP:AMP phosphotransferase; AltName: Full=Adenylate monophosphate kinase; AltName: Full=Myokinase	-3.3478	-3.01408	-12.1413	-5.33439	-8.6669948112	-6.9601101773	-4.8574029556
comp200044_c0_seq3	AAA21578.1	kainate receptor alpha subunit [Carassius auratus]	-2.81145	-3.92612	-6.93929	-9.86902	-6.1889818516
comp203231_c2_seq6	AAC38008.1	keratin [Carassius auratus]	-2.64912		3.601	4.06338	3.7642152456	2.7970803039	2.0601047074
comp197974_c0_seq13	NP_571584.1	keratin 4 [Danio rerio]					-2.6140178975
comp143930_c0_seq4	NP_001002383.1	keratin 97 [Danio rerio]	-5.20744	-9.17423			-2.5354768479		2.4311179254
comp200551_c0_seq3	XP_007238410.1	keratin, type I cytoskeletal 13-like [Astyanax mexicanus]				6.07548	12.656168083	19.790752282	2.9590787333
comp199449_c0_seq7	XP_007254286.1	keratin, type II cytoskeletal 8-like [Astyanax mexicanus]					2.1430326341	2.506030607
comp205698_c0_seq1	AAI24100.1	Krt1-19d protein, partial [Danio rerio]			30.9466
comp199449_c0_seq1	AAH63955.1	Krt5 protein [Danio rerio]			3.63014	3.14737
comp211245_c3_seq1	NP_571931.2	Krueppel-like factor 2 [Danio rerio]	-5.33845	-12.4602	-12.667	-8.38195	-3.7085058837
comp200390_c0_seq1	XP_005162541.1	Krueppel-like factor 6 isoform X1 [Danio rerio]	2.21883
comp215884_c1_seq1	XP_001919421.1	laccase domain-containing protein 1 isoform X1 [Danio rerio]	33.7921	30.1545
comp214024_c1_seq4	XP_696031.5	laminin subunit alpha-3 [Danio rerio]	45.0072	25.978	9.62362
comp215608_c0_seq3	XP_008301809.1	laminin subunit beta-3 [Stegastes partitus]	41.4551	15.5977
comp215389_c0_seq3	XP_003197932.2	laminin subunit gamma-2 [Danio rerio]	9.52057
comp208250_c1_seq9	ADF97607.1	large ribosomal protein P0 [Hypophthalmichthys molitrix]							-2.2896395826
comp209433_c0_seq5	XP_005169695.1	latexin isoform X4 [Danio rerio]	284.54	222.047
comp207315_c2_seq2	AAH45838.1	Ldha protein [Danio rerio]			-2.55549		-4.6281620865	-2.8917636088
comp207315_c2_seq8	Q9W7K5.3	LDHA_CYPCA RecName: Full=L-lactate dehydrogenase A chain; Short=LDH-A	4.30745	4.43261
comp211878_c1_seq2	NP_998059.2	lectin, galactoside-binding, soluble, 2a [Danio rerio]		-3.22374
comp210602_c1_seq1	NP_999924.1	legumain precursor [Danio rerio]			4.01765	3.51712
comp207766_c1_seq8	CAI30827.1	leptin-II [Cyprinus carpio]	0/495	0/807
comp182342_c1_seq1	ACI33239.1	Leukocyte elastase inhibitor [Salmo salar]	2.91788
comp210891_c1_seq1	XP_002662767.4	leukotriene B4 receptor 1-like [Danio rerio]	55.0687	35.3684
comp210460_c0_seq4	NP_997801.1	LIM and SH3 domain protein 1 [Danio rerio]	2.50468
comp187700_c0_seq2	NP_571739.1	LIM domain and actin-binding protein 1 [Danio rerio]	3.97915	2.8421
comp201906_c2_seq9	NP_956152.1	LIM domain binding 3 [Danio rerio]			-18.1532
comp207418_c1_seq5	XP_697507.5	lipid phosphate phosphohydrolase 1 isoform X1 [Danio rerio]	-6.42819	-3.50379	-4.82087	-5.22881	-4.9096182063
comp212820_c1_seq4	XP_003200726.1	lipid phosphate phosphohydrolase 3 isoform X2 [Danio rerio]	2.25407
comp175871_c0_seq1	BAB88224.1	lipocalin-type prostaglandin D synthase-like protein [Danio rerio]	-5.28144	-8.22259	-4.95633		-2.5005429678
comp214089_c0_seq7	AHN63313.1	lipolipase 1b [Cyprinus carpio]	-16.3352
comp175245_c0_seq1	XP_003197791.1	lipopolysaccharide-induced tumor necrosis factor-alpha factor homolog [Danio rerio]	7.89708	5.39697	6.38273
comp214089_c0_seq4	ACN66301.1	lipoprotein lipase [Cyprinus carpio]	-12.9172	-18.7334	-10.5187	-5.71619
comp214089_c0_seq1	AIU47020.1	lipoprotein lipase-a [Cyprinus carpio]	-11.3155	-11.4123	-8.2115	-12.8007
comp99974_c0_seq1	ACA64701.1	liver-basic fatty acid binding protein b [Cyprinus carpio]						0/425
comp193157_c0_seq2	AAI54036.1	LOC100000079 protein, partial [Danio rerio]	-3.00852	-5.88915	-14.8053	-5.02068	-5.7247844221
comp175042_c0_seq2	AAI42751.1	LOC100148802 protein, partial [Danio rerio]		-14.5388	-44.4638	-18.7075	-13.842728406
comp199762_c2_seq1	AAI33113.1	LOC561562 protein, partial [Danio rerio]			99.2224
comp215635_c1_seq4	AAI55564.1	LOC565984 protein, partial [Danio rerio]		8.79567
comp206393_c3_seq3	AAI54472.1	LOC799918 protein, partial [Danio rerio]				-2.28463
comp200972_c5_seq3	XP_010181524.1	LOW QUALITY PROTEIN: actin, cytoplasmic 1-like [Mesitornis unicolor]		2.03663
comp188122_c1_seq1	XP_008296477.1	LOW QUALITY PROTEIN: redox-regulatory protein FAM213A-like [Stegastes partitus]		-3.06922	-5.81404	-6.91511	-19.830480602	-4.5354133573
comp203509_c0_seq10	XP_006014640.1	LOW QUALITY PROTEIN: septin 7 [Latimeria chalumnae]				10.265
comp205153_c2_seq1	XP_006641146.1	LOW QUALITY PROTEIN: serine/arginine-rich splicing factor 1-like [Lepisosteus oculatus]	-2.92218	-2.54629		-3.36696	-2.3448194631
comp201422_c0_seq1	XP_005810956.1	LOW QUALITY PROTEIN: UPF0562 protein C7orf55 homolog [Xiphophorus maculatus]				-3.41208	-21.8633681	-46.605326795	-19.571533369
comp204631_c0_seq4	NP_998410.1	L-threonine 3-dehydrogenase, mitochondrial [Danio rerio]	6.70023	5.67895
comp208462_c0_seq1	BAL40896.1	lumican [Carassius auratus]	-4.4791	-4.09613	-3.6464	-2.51496
comp202791_c0_seq10	Q8JFR1.1	LYG_CYPCA RecName: Full=Lysozyme g; AltName: Full=1,4-beta-N-acetylmuramidase	176.813	121.508	11.3148
comp206366_c2_seq2	XP_005157804.1	lymphocyte antigen 6D [Danio rerio]			7.23652				-3.0060667692
comp210564_c0_seq3	XP_005166722.1	lysine--tRNA ligase isoform X1 [Danio rerio]			3.35596
comp212711_c1_seq1	AAL54381.1	lysosomal cofactor/neurotrophic factor prosaposin [Danio rerio]			2.38065
comp205408_c0_seq1	NP_955996.1	lysosome-associated membrane glycoprotein 1 precursor [Danio rerio]	4.81675
comp199551_c0_seq2	BAA95698.1	lysozyme C [Cyprinus carpio]	8.70651
comp202791_c0_seq13	NP_001002706.1	lysozyme g-like 1 [Danio rerio]		-4.78934
comp203643_c0_seq1	NP_001074095.1	lysyl oxidase homolog 2 precursor [Danio rerio]						3.6350160542
comp202746_c0_seq4	XP_005173146.1	lysyl oxidase homolog 3 isoform X1 [Danio rerio]	-6.01591	-6.22411	-8.01382	-4.28141	-4.5630628906	-2.9474508248
comp210964_c0_seq3	XP_002664258.3	lysyl oxidase homolog 4 [Danio rerio]				7.94557
comp193863_c1_seq1	XP_685841.1	magnesium-dependent phosphatase 1 [Danio rerio]	20.6117	14.3025
comp207450_c2_seq5	NP_001017692.1	major histocompatibility complex class I UIA precursor [Danio rerio]				7.58883
comp207546_c0_seq2	Q6NYD4.1	MAK16_DANRE RecName: Full=Protein MAK16 homolog; AltName: Full=MAK16-like protein; AltName: Full=Protein RBM13	4.60357
comp206088_c0_seq3	NP_998296.1	malate dehydrogenase, mitochondrial [Danio rerio]	-2.00344		-2.82229	-2.90135	-2.4708621143	-2.5125538168
comp212457_c0_seq2	XP_005155642.1	MAM domain-containing protein 2 isoform X2 [Danio rerio]			-9.24892	-6.21729	-5.8574253106
comp198696_c0_seq1	ADM86391.1	manganese superoxide dismutase [Hypophthalmichthys molitrix]	-2.23499			-2.08863	-3.67598148	-4.0013379087	-2.4767197807
comp202021_c0_seq5	AAQ07962.1	matrix metalloproteinase 13 [Danio rerio]	573.977	2451.71
comp213452_c2_seq7	AAI62135.1	Matrix metalloproteinase 14 (membrane-inserted) beta [Danio rerio]					2.9197984922	3.2082251261
comp212221_c0_seq2	ADU34084.1	matrix metalloproteinase 2 [Ctenopharyngodon idella]						3.1844021959
comp201652_c0_seq2	NP_919395.1	matrix metalloproteinase-14 precursor [Danio rerio]	-4.45281					2.8812524704
comp208493_c0_seq6	NP_998288.1	matrix metalloproteinase-9 precursor [Danio rerio]	104.315	142.387	17.1657	8.34174	11.618719799
comp198677_c0_seq5	NP_001117701.1	m-calpain [Oncorhynchus mykiss]							2.6571928171
comp195892_c1_seq3	EDL22804.1	mCG23455, isoform CRA_c, partial [Mus musculus]			2.57419	4.2674
comp203147_c0_seq2	AGV15504.1	M-CSF2 [Ctenopharyngodon idella]							3.321702643
comp215976_c1_seq11	NP_001017670.1	membrane-spanning 4-domains, subfamily A, member 17A.11 [Danio rerio]	9.64971	7.91936
comp199363_c0_seq3	XP_009299315.1	membrane-spanning 4-domains, subfamily A, member 17A.4 isoform X2 [Danio rerio]		6.46589
comp198181_c0_seq1	NP_001186650.1	membrane-spanning 4-domains, subfamily A, member 4-like [Danio rerio]		3.2747	3.97577		4.0079650428
comp198213_c0_seq3	NP_001070097.1	mesencephalic astrocyte-derived neurotrophic factor precursor [Danio rerio]	4.25152
comp213764_c0_seq4	NP_001017734.1	metalloreductase STEAP4 [Danio rerio]		10.9946
comp211021_c1_seq14	AID68654.1	MHC class I antigen [Carassius auratus]			2.01662	2.19819		2.5286332984	2.2979930966
comp211021_c1_seq9	CAA62497.1	MHC class I protein [Cyprinus carpio]					2.1353582044	3.9454087194	3.8301543896
comp206430_c1_seq8	CAA64708.1	MHC class II alpha chain [Cyprinus carpio]	-3.59679	-3.41915				2.0165030026
comp206430_c1_seq6	CAD44967.1	MHC class II antigen, partial [Labeobarbus intermedius]	-11.8838	-150.384	-153.038	743/0	743/0	3.7267519873	743/0
comp186994_c0_seq1	CAA88847.1	MHC class II, partial [Cyprinus carpio]	-19.2204	1729/0	-910.473	1729/0	1729/0	-2.291454442	1729/0
comp200707_c0_seq1	XP_001339837.3	microfibril-associated glycoprotein 4-like isoform X1 [Danio rerio]	19.6985	23.2206
comp208128_c3_seq1	AAI63797.1	Microfibrillar-associated protein 2 [Danio rerio]	-2.97974			2.91092	2.9798070571	4.8191600797	2.0559920113
comp200407_c0_seq5	XP_003200198.1	microfibrillar-associated protein 2-like [Danio rerio]	-6.81452	-7.32772	-5.1519	-5.60272
comp191302_c0_seq1	ABD67515.1	microsomal glutathione S-transferase 3 [Cyprinus carpio]	-3.46949
comp200007_c0_seq1	NP_571410.1	mid1-interacting protein 1A [Danio rerio]	4.32295
comp196666_c0_seq1	XP_007236791.1	mid1-interacting protein 1-B-like [Astyanax mexicanus]	-3.58094	-10.7004	-6.86488	-6.23863	-53.319559076	-22.869043283	-6.3170899066
comp201757_c2_seq1	ABS19628.1	midkine a [Carassius gibelio]	-4.18492	-3.20036		3.41101	3.3553885718	2.7775658348
comp194482_c0_seq1	ABY71027.1	MIF [Cyprinus carpio]	2.21939	4.13645	3.51238
comp207332_c0_seq3	NP_001013588.1	mimecan precursor [Danio rerio]	-61.8694	-14.188	-9.65105	-4.46809
comp191687_c0_seq1	NP_001002099.1	mitochondrial 2-oxoglutarate/malate carrier protein [Danio rerio]			-2.25428	-2.34287	-3.0299817419	-4.0884750583
comp206220_c1_seq2	BAM85839.1	mitochondrial aspartate aminotransferase 2 [Cyprinus carpio]	-3.07269	-2.59781	-5.12712	-4.66747	-3.9832653677	-4.4623013717	-2.2632982774
comp211723_c0_seq2	BAB47389.1	mitochondrial ATP synthase alpha-subunit [Cyprinus carpio]					-4.5772487399	-5.4195859854	-3.8131160887
comp189554_c0_seq3	AGL61415.1	mitochondrial ATP synthase F0 complex subunit d [Hypophthalmichthys molitrix]						-2.7764676301
comp199077_c1_seq2	BAB47390.1	mitochondrial ATP synthase gamma-subunit [Cyprinus carpio]				-2.57393		-2.1442080731
comp180725_c1_seq2	ADO28038.1	mitochondrial ATP synthase subunit f [Ictalurus furcatus]						-2.3236028952
comp198561_c0_seq4	AHV90611.1	mitochondrial cytochrome c [Cyprinus carpio]	2.23381			-2.04645		-2.3325222463
comp203005_c0_seq1	NP_001002579.1	mitochondrial glycine cleavage system H protein [Danio rerio]			4.96434	4.60896
comp193634_c1_seq2	NP_001002678.1	mitochondrial import inner membrane translocase subunit Tim10 [Danio rerio]	2.85437
comp197170_c1_seq1	NP_938181.1	mitochondrial import inner membrane translocase subunit Tim17-A [Danio rerio]	2.85572
comp198954_c2_seq3	NP_001153383.1	mitochondrial import inner membrane translocase subunit Tim9 [Danio rerio]	3.88968
comp200512_c0_seq1	NP_001187320.1	mitochondrial NADH dehydrogenase (ubiquinone) 1 alpha subcomplex subunit 9 [Ictalurus punctatus]				-3.15593	-3.4922704777	-2.9617438366
comp193564_c0_seq1	ADO27847.1	mitochondrial NADH dehydrogenase 1 beta subcomplex subunit 5 [Ictalurus furcatus]			-2.19941	-2.8416	-2.2747627797	-2.8449072823
comp194137_c0_seq10	NP_001002398.2	mitochondrial pyruvate carrier 1 [Danio rerio]	-2.24115		-2.20954		-2.9882417851	-2.4509146571	-2.4387295218
comp195470_c0_seq3	XP_007227874.1	mitochondrial pyruvate carrier 2 [Astyanax mexicanus]	-2.25947					-2.5320915181
comp206786_c1_seq5	XP_692177.3	mitogen-activated protein kinase kinase kinase 8 [Danio rerio]	6.08409
comp204461_c1_seq8	NP_775395.1	MKI67 FHA domain-interacting nucleolar phosphoprotein [Danio rerio]	3.48621
comp212439_c1_seq3	NP_001004296.1	moesin [Danio rerio]	2.50034	2.22034
comp197995_c0_seq1	XP_686130.1	monocarboxylate transporter 3 [Danio rerio]	17.5731	16.1633
comp199850_c0_seq8	NP_001003618.1	M-phase phosphoprotein 6 [Danio rerio]	4.55836
comp212613_c0_seq4	AAH68379.1	Mpx protein [Danio rerio]	-32.2619		4.7513
comp211662_c0_seq5	XP_009296068.1	mucin-2 isoform X1 [Danio rerio]			3.69722
comp211662_c0_seq7	AEZ00739.1	mucin-like protein, partial [Cyprinus carpio]			4.85075
comp195613_c3_seq2	AAM81602.1	muscle-specific heat shock protein Hsc70-1, partial [Cyprinus carpio]			-18.6127	-7.51642
comp201188_c1_seq1	NP_001183982.1	musculoskeletal embryonic nuclear protein 1 [Danio rerio]	-4.72188	-24.5841	-15.9336	-8.42316	-27.312245997	-13.990025765	-11.358270411
comp201098_c1_seq3	NP_001258389.1	myelin basic protein isoform 1 [Danio rerio]		-19.7526	-22.6196	306/0	-21.120339296
comp202207_c0_seq11	XP_006641721.1	myelin-associated glycoprotein-like [Lepisosteus oculatus]	-4.43426	-7.16114	-5.36976
comp201222_c1_seq8	NP_571674.1	myeloid cell leukemia 1a [Danio rerio]	2.96666	2.74729
comp200903_c1_seq2	BAB16024.1	myeloid protein-1 [Cyprinus carpio]	34.5061	35.1966	10.281	3.76188	4.826360674
comp208115_c1_seq4	XP_690393.1	myeloid-associated differentiation marker homolog [Danio rerio]	3.561
comp209290_c2_seq1	AAH45324.1	Myh9 protein, partial [Danio rerio]	-3.03871	-2.35361	-2.28202	-2.31702
comp150292_c0_seq2	XP_009304767.1	myoferlin isoform X1 [Danio rerio]				70.5123
comp203496_c1_seq1	ACE62930.1	myofibril-bound serine proteinase [Hypophthalmichthys molitrix]	-2.23775	-2.13272		-2.21455
comp196187_c0_seq1	AGH33730.1	myoglobin 1 [Cyprinus carpio]	-3.32239	-3.17794	-16.5469	-14.525	-12.732349122	-12.255210707	-3.8420022311
comp205091_c0_seq7	BAA22067.1	myosin heavy chain [Cyprinus carpio]	-6.43461	-3.01752	-23.014	-6.29152	-5.1454385631	-4.4603468156	-9.1704872965
comp204185_c0_seq2	BAE79363.1	myosin heavy chain embryonic type 3 [Cyprinus carpio]			-5.15878		-8.0027106341	-11.906691808
comp201210_c0_seq4	BAF93222.1	myosin heavy chain fast skeletal type 1 [Hypophthalmichthys molitrix]							6.292037791
comp201601_c0_seq2	XP_009289654.1	myosin heavy chain, clone 203 [Danio rerio]	-24.7634	-196.033	-2.32258
comp200305_c0_seq2	XP_001339206.5	myosin heavy chain, fast skeletal muscle [Danio rerio]							5.6385448954
comp205091_c0_seq5	XP_009294025.1	myosin heavy chain, fast skeletal muscle-like [Danio rerio]							7.0168558698
comp192628_c0_seq1	XP_005515027.1	myosin heavy chain, skeletal muscle, adult-like, partial [Columba livia]					-6.7630323422	-7.0792901461
comp202107_c2_seq5	BAA89704.1	myosin regulatory light chain [Cyprinus carpio]	-4.43464	-3.65376	-22.3927	-6.36904	-5.0374988029	-3.7523891065
comp215269_c0_seq2	XP_007259489.1	myosin regulatory light chain 2B, cardiac muscle isoform-like [Astyanax mexicanus]			-5.30508		-10.363539983	-14.585233939
comp197362_c0_seq8	XP_002666779.1	myosin-7 [Danio rerio]			-8.81003		-13.707015383	-11.071371056
comp214588_c0_seq1	XP_002666778.1	myosin-7-like [Danio rerio]			-3.77844		-4.1033984963	-6.0224077047
comp208621_c0_seq1	XP_005163758.1	myosin-9 isoform X2 [Danio rerio]					-3.2521474555	-2.9507987375	-4.3840820801
comp215405_c0_seq3	NP_001013529.2	myosin-binding protein C, fast-type [Danio rerio]			-23.5532
comp213191_c0_seq3	XP_005170126.1	myosin-Ig isoform X1 [Danio rerio]	9.22064
comp214551_c2_seq1	NP_998137.1	myotrophin [Danio rerio]			2.26238
comp211179_c0_seq7	XP_009296707.1	NACHT, LRR and PYD domains-containing protein 12 isoform X13 [Danio rerio]				12.6865
comp208489_c0_seq5	XP_009296915.1	NAD kinase b isoform X2 [Danio rerio]	27.2623
comp203493_c1_seq1	XP_006628758.1	NAD(P) transhydrogenase, mitochondrial-like [Lepisosteus oculatus]			-15.2004	-9.48464	-22.419434357	-20.273581747	-14.748798892
comp182670_c0_seq1	KFO23775.1	NAD-dependent ADP-ribosyltransferase sirtuin-4 [Fukomys damarensis]					30.175719227
comp197453_c0_seq4	NP_998582.1	NADH dehydrogenase (ubiquinone) 1 alpha subcomplex 4, like [Danio rerio]				-2.15736	-2.4288996052	-2.4706046797
comp206955_c0_seq1	AAH71334.1	NADH dehydrogenase (ubiquinone) 1 alpha subcomplex, 10 [Danio rerio]					-2.2359815096	-2.7517506548
comp191190_c0_seq3	NP_001187754.1	NADH dehydrogenase (ubiquinone) 1 subunit c2 [Ictalurus punctatus]	-2.26726		-2.15172	-3.237	-4.0613130079	-4.3947724916	-3.754972952
comp212273_c0_seq7	NP_001003418.1	NADH dehydrogenase (ubiquinone) 1, alpha/beta subcomplex 1-like [Danio rerio]						-3.6845804946
comp197767_c0_seq1	NP_001187963.1	NADH dehydrogenase (ubiquinone) iron-sulfur protein 5 [Ictalurus punctatus]					-3.6055960081	-5.2316732124	-3.4846504072
comp198491_c0_seq4	XP_007243383.1	NADH dehydrogenase [ubiquinone] 1 alpha subcomplex subunit 12 [Astyanax mexicanus]				-2.58248	-6.8769964838	-5.8420281905	-5.8984431985
comp186747_c0_seq1	NP_001019591.1	NADH dehydrogenase [ubiquinone] 1 alpha subcomplex subunit 2 [Danio rerio]				-2.43505	-2.6354697353	-3.4487277826	-2.6261184234
comp144565_c0_seq2	XP_003450957.1	NADH dehydrogenase [ubiquinone] 1 alpha subcomplex subunit 3-like [Oreochromis niloticus]					-2.7185880554	-4.2625859753	-2.2698476531
comp85913_c0_seq1	XP_001342709.2	NADH dehydrogenase [ubiquinone] 1 alpha subcomplex subunit 4-like 2 [Danio rerio]					4.6372361081	5.4062944847	4.4492975565
comp181222_c0_seq2	XP_008287163.1	NADH dehydrogenase [ubiquinone] 1 alpha subcomplex subunit 5 [Stegastes partitus]				-2.40363		-2.1493935372
comp197366_c0_seq2	XP_008286140.1	NADH dehydrogenase [ubiquinone] 1 beta subcomplex subunit 10 [Stegastes partitus]					-4.8237129037	-8.5204313544
comp193169_c0_seq1	NP_957142.1	NADH dehydrogenase [ubiquinone] 1 beta subcomplex subunit 7 [Danio rerio]				-3.2897	-6.1718581864	-6.5545449196	-5.2999313623
comp213448_c2_seq5	XP_005919621.1	NADH dehydrogenase [ubiquinone] 1 beta subcomplex subunit 8, mitochondrial-like [Haplochromis burtoni]			-2.33603	-4.30618	-2.8915766298	-2.4898290803	-2.0268222361
comp194532_c1_seq1	NP_001268977.1	NADH dehydrogenase [ubiquinone] 1 subunit C1, mitochondrial [Danio rerio]						-2.7427616273
comp200641_c0_seq1	NP_957041.1	NADH dehydrogenase [ubiquinone] flavoprotein 2, mitochondrial [Danio rerio]				-2.98076	-2.3270358121	-2.3904096597
comp207320_c1_seq1	NP_001018481.2	NADH dehydrogenase [ubiquinone] iron-sulfur protein 2, mitochondrial [Danio rerio]					-2.6673061891	-2.5708106473
comp197694_c0_seq1	NP_001017755.1	NADH dehydrogenase [ubiquinone] iron-sulfur protein 3, mitochondrial [Danio rerio]					-2.2127123411	-2.6171262086
comp198235_c0_seq1	NP_001018512.1	NADH dehydrogenase [ubiquinone] iron-sulfur protein 4, mitochondrial [Danio rerio]			-3.2892	-5.02092	-2.6246746276	-3.1890516563	-2.2725275205
comp186742_c0_seq1	NP_001004651.1	NADH dehydrogenase [ubiquinone] iron-sulfur protein 6, mitochondrial [Danio rerio]	-2.03722			-2.2813
comp202826_c0_seq3	NP_001186841.1	NADH dehydrogenase [ubiquinone] iron-sulfur protein 7, mitochondrial [Danio rerio]				-2.92997	-3.6996550344	-5.1890715187	-3.4035689751
comp196675_c0_seq2	ACI67486.1	NADH dehydrogenase 1 alpha subcomplex subunit 13 [Salmo salar]					-17.659657195	-40.228347179	-36.719423448
comp145722_c0_seq1	ACO08902.1	NADH dehydrogenase 1 alpha subcomplex subunit 6 [Osmerus mordax]				-4.47979	-41.426400451	-19.307154944	-19.557184738
comp197366_c0_seq3	ACI68765.1	NADH dehydrogenase 1 beta subcomplex subunit 10 [Salmo salar]						-2.9365041742
comp175290_c1_seq1	ACI66902.1	NADH dehydrogenase 1 beta subcomplex subunit 6 [Salmo salar]				-2.80882	-2.5172373902	-2.9669918714	-2.0762617708
comp210213_c2_seq8	ACI67693.1	NADH dehydrogenase flavoprotein 3, mitochondrial precursor [Salmo salar]				-6.48639
comp187584_c0_seq1	YP_006460079.1	NADH dehydrogenase subunit 5 (mitochondrion) [Cyprinus carpio carpio]			-2.49569	-3.15102	-3.0587032218	-2.5420688666
comp200863_c0_seq5	NP_998499.1	N-alpha-acetyltransferase 10 [Danio rerio]		2.82319
comp194464_c1_seq5	XP_007252424.1	N-alpha-acetyltransferase 38, NatC auxiliary subunit-like isoform X1 [Astyanax mexicanus]		2.80628	2.85176		2.6150913995		2.6340488394
comp202724_c0_seq1	ABC59223.1	natural killer cell enhancement factor [Cyprinus carpio]			2.27586
comp198999_c0_seq2	BAD35013.1	NCC receptor 1 like protein [Cyprinus carpio]	11.5254	7.91315	3.62613
comp215002_c3_seq2	XP_007253589.1	nebulin [Astyanax mexicanus]			-13.3276	-8.43704	-8.3972433346	-10.113271637
comp200054_c0_seq3	AAB62737.1	nephrosin precursor [Cyprinus carpio]	21.3289	23.3743
comp205272_c0_seq4	XP_687696.4	neuroblast differentiation-associated protein AHNAK isoform X7 [Danio rerio]					-2.2094742255
comp205673_c0_seq8	BAF73666.1	neutrophil cytosolic factor 1 [Cyprinus carpio]	26.0407	28.225
comp201549_c1_seq1	NP_955829.1	NHP2 non-histone chromosome protein 2-like 1 [Danio rerio]	3.67692	3.42143
comp214169_c2_seq2	NP_997833.1	nicotinamide phosphoribosyltransferase b [Danio rerio]				-2.62659
comp210861_c1_seq3	XP_007236020.1	nicotinamide riboside kinase 2-like isoform X1 [Astyanax mexicanus]		-6.06489	-29.7992	-8.93845	-101.78476769	-62.702284151	-9.3339254651
comp201193_c0_seq2	NP_001136015.1	non-histone chromosomal protein HMG-17 [Danio rerio]			4.88913
comp204937_c4_seq4	NP_998804.1	non-muscle cofilin 1 [Danio rerio]	-2.17213				2.1079561117
comp201506_c0_seq5	XP_005170134.1	non-syndromic hearing impairment protein 5 [Danio rerio]	-19.2178	-7.85018
comp209472_c0_seq15	AAH56732.1	Nop56 protein, partial [Danio rerio]	2.91727	2.19463
comp175970_c0_seq1	CAI21060.1	novel elastase protein (zgc:637440), partial [Danio rerio]						167.10714995
comp203986_c1_seq7	CAM56444.1	novel protein similar to vertebrate pentaxin-related gene, rapidly induced by IL-1 beta (PTX3) [Danio rerio]	2.31804	2.84368			2.0532420399	3.2772881014
comp197505_c0_seq2	CAN88770.1	novel protein similar to vertebrate surfeit 1 (SURF1) [Danio rerio]				2.91708
comp176098_c0_seq1	XP_005733121.1	N-terminal EF-hand calcium-binding protein 1-like [Pundamilia nyererei]	-9.80728	-3.76598	-7.10628	-5.70738	7.4070176287		-6.601151369
comp204422_c1_seq4	XP_005166341.1	nuclear autoantigenic sperm protein isoform X2 [Danio rerio]	-2.25942		2.64434	2.34677	2.3724483059
comp204689_c0_seq5	AGL08669.1	nuclear factor of kappa light polypeptide alpha b, partial [Carassius auratus]			-3.03713	-6.16289	-3.3046121244	-2.9010642068	-3.0514756328
comp200972_c0_seq1	ELR55702.1	Nuclear pore complex protein Nup133, partial [Bos mutus]	-2.1758	-2.09186	-13.6297	-3.71383	-24.918179396	-14.82208862	-17.631188429
comp175826_c0_seq2	ELK38641.1	Nuclear prelamin A recognition factor [Myotis davidii]	-6.25938	-2.98457	-7.51116	-6.35108		-6.3146281443	-11.167102316
comp200194_c2_seq1	NP_001268851.1	nuclear protein 1 [Danio rerio]						9.986877009
comp184857_c0_seq4	XP_007255873.1	nuclear protein 1-like [Astyanax mexicanus]	-4.29165				2.1477822898	3.7965375449
comp209228_c2_seq2	NP_001017565.1	nuclear transcription factor Y, beta [Danio rerio]					4.7932396855
comp184857_c0_seq2	XP_004557497.1	nuclear transcriptional regulator 1-like protein-like isoform X1 [Maylandia zebra]	-4.79278					2.2983707402
comp206193_c0_seq3	NP_001003830.1	nucleolar complex protein 2 homolog [Danio rerio]	4.41787
comp182791_c0_seq2	NP_001025234.1	nucleolar protein 11-like [Danio rerio]	3.43237
comp197250_c0_seq6	NP_956584.1	nucleolar protein 12 [Danio rerio]	5.8493
comp206190_c1_seq1	XP_002662124.1	nucleolar protein 9 [Danio rerio]	6.62591
comp206352_c0_seq2	JC7925	nucleolin - common carp	4.8139	3.62735	2.29259	2.28024
comp175326_c0_seq1	AAQ17064.1	nucleolin 2 [Cyprinus carpio]	5.64848	3.51062
comp196046_c0_seq3	ABX80236.1	nucleophosmin [Carassius gibelio]	10.7127	7.90753	3.78748	3.72774			2.2374703352
comp209303_c1_seq5	XP_005171724.1	nucleosome assembly protein 1-like 1 isoform X2 [Danio rerio]	2.23749	2.39238	2.22271
comp206808_c0_seq4	AAH68353.1	Nudc protein [Danio rerio]	3.51318
comp211089_c2_seq3	XP_002666846.2	olfactomedin-4-like [Danio rerio]	9.32638	14.2815
comp193997_c0_seq1	NP_001187501.1	oligosaccharyltransferase 4 homolog [Ictalurus punctatus]	2.04615
comp182283_c0_seq5	NP_957239.2	p21-activated protein kinase-interacting protein 1-like [Danio rerio]	5.02207
comp214194_c0_seq2	NP_001243136.1	p53 apoptosis effector related to PMP-22 [Danio rerio]	2.31021				-2.075388578	-2.1300019035	-2.1294570899
comp212033_c0_seq7	P20965.3	PABPA_XENLA RecName: Full=Polyadenylate-binding protein 1-A; Short=PABP-1-A; Short=Poly(A)-binding protein 1-A; Short=xPABP1-A; AltName: Full=Cytoplasmic poly(A)-binding protein 1-A				-3.34063
comp209832_c0_seq7	NP_942106.1	paladin [Danio rerio]	11.5334	9.84456
comp195617_c0_seq1	ACD01405.1	pancreatic elastase precursor [Ctenopharyngodon idella]						354.97909369
comp201737_c1_seq11	NP_956373.1	pancreatic progenitor cell differentiation and proliferation factor A [Danio rerio]			-2.72217	-2.4949
comp201737_c1_seq1	XP_007250060.1	pancreatic progenitor cell differentiation and proliferation factor B-like [Astyanax mexicanus]	-2.42979	-2.30533	-9.41434	-6.60941	-7.5792671306	-4.0691693684	-4.0415340383
comp210191_c0_seq3	CAC83659.1	parvalbumin [Cyprinus carpio]	-4.96413	-3.93531	-27.232	-7.84834	-4.9600917769	-2.8580907423
comp194539_c1_seq10	NP_571591.1	parvalbumin-2 [Danio rerio]	-2.89691	-3.75005	-65.9627	-20.4015	-6.9829674373	-15.945258281	-72.841266252
comp201172_c0_seq4	NP_991137.2	parvalbumin-7 [Danio rerio]	-2.74297	-4.74984	-16.6625	-14.9315	-17.077222135	-5.2244909496
comp206912_c0_seq4	XP_694358.3	pentraxin-related protein PTX3 [Danio rerio]			-17.2967
comp203986_c1_seq1	XP_005159288.1	pentraxin-related protein PTX3-like [Danio rerio]	4.50925	4.07793	2.66562
comp197940_c0_seq3	XP_005162473.1	peptidase inhibitor 16-like [Danio rerio]			-9.82339
comp196689_c0_seq1	ADX31896.1	peptidoglycan recognition protein 5 [Ctenopharyngodon idella]	48.5974	33.9378
comp210973_c0_seq2	NP_001003471.1	peptidyl-prolyl cis-trans isomerase FKBP14 precursor [Danio rerio]	-13.8466
comp209249_c1_seq2	XP_005166078.1	peptidyl-prolyl cis-trans isomerase FKBP5 isoform X1 [Danio rerio]	2.90298		-13.0147			-7.6817829245	-7.7910016157
comp209330_c0_seq5	XP_002663594.2	periostin [Danio rerio]	-14.2229	-18.933	-19.3178	-13.4043	-10.446331421
comp196681_c0_seq4	XP_684531.2	perlwapin [Danio rerio]				2.67157	3.1496680944
comp199255_c1_seq4	NP_001082894.1	peroxiredoxin-4 precursor [Danio rerio]	-3.22569	-2.75261
comp210120_c1_seq1	XP_007244580.1	peroxiredoxin-5, mitochondrial-like [Astyanax mexicanus]	7.04749	16.0939
comp208371_c0_seq4	AAH65888.1	Pgk1 protein [Danio rerio]					-2.8588948694	-2.6894634464
comp212303_c1_seq1	AAI28806.1	Phenylalanyl-tRNA synthetase, alpha subunit [Danio rerio]	4.86656	3.72535
comp211748_c0_seq1	XP_005162821.1	phosphate-regulating neutral endopeptidase isoform X1 [Danio rerio]						12.112796372
comp176189_c0_seq1	NP_998488.1	phosphatidylethanolamine-binding protein 1 [Danio rerio]			-10.8574
comp204129_c0_seq1	XP_007260955.1	phosphatidylinositol transfer protein alpha isoform-like [Astyanax mexicanus]	4.29415	3.53902	3.29815	3.24055
comp213641_c0_seq1	XP_009300828.1	phosphofructokinase, muscle b isoform X1 [Danio rerio]	-4.63975	-4.90542	-35.7319	-12.0263	-12.701592137	-10.146612093	-4.8791823921
comp206390_c0_seq1	NP_957319.1	phosphoglucomutase-1 [Danio rerio]	-3.58357	-2.44527	-6.96411	-4.93632	-4.6688230398	-3.3416095258
comp203069_c0_seq1	NP_957318.1	phosphoglycerate mutase 2 [Danio rerio]	-4.33175	-3.66681	-36.1346	-16.2708	-10.342977404	-6.4562960001	-3.4998284122
comp203760_c1_seq1	NP_997891.2	phosphoglycolate phosphatase [Danio rerio]	14.7575	7.83695
comp199076_c0_seq5	XP_008274562.1	phosphoserine phosphatase isoform X1 [Stegastes partitus]					-15.776638992	-27.739259348
comp195399_c0_seq1	ABD67510.1	Pi-class glutathione S-transferase [Cyprinus carpio]							2.2564262237
comp197568_c0_seq5	NP_001004539.1	pigment epithelium-derived factor precursor [Danio rerio]	-2.97661	-2.929	-2.2349
comp207545_c2_seq10	AAH67143.1	Pkm2a protein [Danio rerio]	2.39754	2.47498
comp213243_c1_seq2	ACI67846.1	PLAC8-like protein 1 [Salmo salar]	26.1195	22.3821
comp177242_c0_seq1	XP_001338299.2	plakophilin-1 [Danio rerio]	6.77739		5.00425
comp196112_c0_seq1	XP_009291063.1	plasma alpha-L-fucosidase isoform X1 [Danio rerio]			4.99102
comp214927_c2_seq7	XP_009301297.1	plasminogen activator inhibitor 1 isoform X1 [Danio rerio]	26.2156	10.51
comp204228_c0_seq5	XP_001338198.4	plasminogen activator inhibitor 1 RNA-binding protein isoform X2 [Danio rerio]	2.07731
comp211833_c0_seq2	XP_009303302.1	plastin-2 [Danio rerio]	3.29973	4.46181
comp206230_c0_seq2	NP_001071049.1	platelet receptor Gi24 precursor [Danio rerio]	8.95729	6.14167
comp208957_c0_seq1	AAT68070.1	polo-like kinase [Danio rerio]			7.52941
comp202202_c0_seq10	NP_001038439.1	poly(U)-specific endoribonuclease-C precursor [Danio rerio]	-9.88412	-9.76887	-9.65105	-4.79509
comp210055_c0_seq1	NP_957176.1	polyadenylate-binding protein 1 [Danio rerio]					-2.7679930038		-2.3989588308
comp207536_c0_seq3	NP_958453.1	polyadenylate-binding protein 4 [Danio rerio]			-11.4319
comp185277_c1_seq1	NP_957060.1	polyadenylate-binding protein-interacting protein 2B [Danio rerio]						-2.1745386268
comp209148_c0_seq2	NP_001108021.1	polymerase I and transcript release factor isoform 2 [Danio rerio]	-2.43541	-2.08842
comp190523_c0_seq2	XP_009297160.1	polymeric immunoglobulin receptor-like [Danio rerio]	65.6253	55.5359
comp192519_c0_seq3	CAA52416.1	polyubiquitin [Artemia franciscana]				2.89266
comp192519_c0_seq1	XP_008477817.1	polyubiquitin-B isoform X4 [Diaphorina citri]				2.50119
comp211245_c2_seq3	XP_010135639.1	polyubiquitin-C isoform X4 [Buceros rhinoceros silvestris]				3.27311
comp202718_c0_seq2	XP_002666179.1	pre-rRNA processing protein FTSJ3 [Danio rerio]	5.84994
comp203067_c0_seq1	XP_005157625.1	pre-rRNA-processing protein TSR1 homolog isoform X1 [Danio rerio]	4.76231
comp214337_c1_seq1	XP_005171626.1	probable ATP-dependent RNA helicase DDX5 isoform X2 [Danio rerio]	2.19743
comp199224_c0_seq1	NP_001003876.1	probable ATP-dependent RNA helicase DDX56 [Danio rerio]	6.31666
comp207798_c0_seq5	NP_001003461.1	probable phosphatase phospho1 [Danio rerio]				0/464
comp180911_c0_seq1	NP_998158.1	probable ribosome biogenesis protein RLP24 [Danio rerio]					2.0868222351		2.3722225065
comp196098_c1_seq1	NP_001003840.1	probable rRNA-processing protein EBP2 [Danio rerio]	4.31977	3.71628
comp209491_c0_seq4	XP_007236840.1	probable signal peptidase complex subunit 2-like isoform X1 [Astyanax mexicanus]				2.38386
comp209888_c0_seq2	NP_001025352.2	procollagen C-endopeptidase enhancer precursor [Danio rerio]						2.2211371126
comp202044_c0_seq15	XP_007234193.1	profilin-1-like [Astyanax mexicanus]	2.14869	2.84597					-2.5125836888
comp206755_c0_seq4	XP_007234069.1	profilin-2-like isoform X2 [Astyanax mexicanus]			2.53835	2.31303
comp208236_c0_seq4	NP_955975.1	prohibitin 2a [Danio rerio]	2.17323
comp208575_c0_seq5	NP_571479.2	proliferating cell nuclear antigen [Danio rerio]	-4.49019
comp203099_c0_seq1	NP_001002070.1	proliferation-associated 2G4, a [Danio rerio]		2.27256				-2.413650703
comp211908_c0_seq2	XP_009304776.1	prolyl 4-hydroxylase, alpha polypeptide I a isoform X1 [Danio rerio]				4.0142	4.2283315725	4.4557023692
comp213180_c1_seq5	NP_001104630.1	prostacyclin synthase [Danio rerio]	6.38063
comp210632_c0_seq8	NP_705943.1	prostaglandin-endoperoxide synthase 2 precursor [Danio rerio]	3.78856
comp205123_c0_seq5	XP_005161543.1	prostate stem cell antigen-like [Danio rerio]		17.3809	63.5855				14.07983903
comp211302_c0_seq1	NP_001002580.1	prostate transmembrane protein, androgen induced 1 [Danio rerio]	11.5654
comp208190_c0_seq3	AAI54337.1	Proteasome (prosome, macropain) 26S subunit, ATPase, 1a [Danio rerio]	2.66133	2.94051	3.2267
comp209029_c1_seq11	AAI54789.1	Proteasome (prosome, macropain) 26S subunit, non-ATPase, 13 [Danio rerio]		3.04619	2.67892
comp206191_c1_seq7	NP_571449.1	proteasome activator complex subunit 2 [Danio rerio]			3.49467	4.20391
comp204831_c0_seq3	NP_571451.2	proteasome activator complex subunit 3 [Danio rerio]	3.66541
comp207852_c1_seq3	ABE60902.1	proteasome activator PA28 subunit [Cyprinus carpio]			2.47464				2.3523496549
comp210134_c0_seq2	NP_001019612.1	proteasome alpha 2 subunit [Danio rerio]	7.64628	11.0797	7.97841
comp199167_c1_seq1	XP_007242159.1	proteasome subunit alpha type-2-like [Astyanax mexicanus]		2.57913	2.48678
comp202402_c1_seq5	ADO27884.1	proteasome subunit alpha type-3 [Ictalurus furcatus]		2.72402	3.48658	2.57979
comp199457_c0_seq1	NP_999862.1	proteasome subunit alpha type-4 [Danio rerio]		3.0127	3.32691
comp205965_c0_seq1	ACQ58745.1	Proteasome subunit alpha type-5 [Anoplopoma fimbria]		3.47539	3.54753
comp203668_c0_seq13	XP_001363110.1	proteasome subunit alpha type-6 [Monodelphis domestica]			6.04835
comp212559_c0_seq2	NP_998331.1	proteasome subunit alpha type-7-like [Danio rerio]		4.33963
comp194494_c0_seq3	NP_001002609.1	proteasome subunit beta type-2 [Danio rerio]		3.20225	3.48552	2.34154
comp197976_c0_seq1	XP_006799729.1	proteasome subunit beta type-3-like [Neolamprologus brichardi]	2.00035	3.18948	3.27394
comp196208_c0_seq1	ADF97632.1	proteasome subunit beta type-4 [Hypophthalmichthys molitrix]	2.35259	3.17384	3.66647	2.58245
comp198116_c0_seq6	NP_571466.1	proteasome subunit beta type-9 [Danio rerio]			2.62439
comp204862_c0_seq3	NP_956944.2	protein arginine N-methyltransferase 1 [Danio rerio]	5.83237						6.1172589635
comp198777_c0_seq2	XP_008284280.1	protein BRICK1 isoform X1 [Stegastes partitus]				8.3266
comp204262_c0_seq4	NP_570997.1	protein BTG2 [Danio rerio]	-9.97053	-10.7585	-11.4975	-10.1472	-15.54850072	-20.05066029	-10.420224198
comp206326_c0_seq2	XP_003199042.1	protein C19orf12 homolog [Danio rerio]			-4.64569		-7.1249337384
comp165534_c0_seq1	NP_001006048.1	protein CMSS1 [Danio rerio]	5.00505	4.17843
comp205786_c0_seq4	NP_001186666.1	protein disulfide-isomerase A3 precursor [Danio rerio]			2.00217
comp85966_c1_seq1	XP_001334391.5	protein FAM133-like [Danio rerio]		2.41298	4.0215	2.68957
comp199553_c0_seq9	NP_001082812.1	protein FAM162B [Danio rerio]	3.26935
comp210563_c0_seq4	XP_005156044.1	protein FAM20A isoform X1 [Danio rerio]						34.113589783
comp189346_c0_seq1	XP_007232628.1	protein FAM50A-like [Astyanax mexicanus]	-9.37415	-4.27585		-4.73092
comp202423_c0_seq2	XP_007573868.1	protein GAPT-like [Poecilia formosa]	32.1722	27.4628
comp213814_c2_seq3	ADG57600.1	protein kinase HCK [Cyprinus carpio]	18.0297	12.6136
comp188230_c0_seq1	XP_001341582.2	protein lifeguard 1 [Danio rerio]	473.825	416.277
comp207790_c0_seq15	NP_571109.1	protein NipSnap homolog 2 [Danio rerio]			-5.61336	-4.24228	-5.5354181882	-3.2315063279	-3.6529259025
comp203635_c0_seq1	NP_001006079.1	protein odd-skipped-related 1 [Danio rerio]	-9.07185	-10.369	-13.0703	-15.701	-6.4969000654
comp213243_c1_seq6	KFO32482.1	Protein OSCP1 [Fukomys damarensis]	15.634	16.3363
comp209819_c0_seq4	NP_001002704.1	protein PBDC1 [Danio rerio]	2.25478
comp213459_c1_seq1	XP_003198182.2	protein PFC0760c-like isoform X1 [Danio rerio]					-41.477292834
comp201373_c1_seq1	NP_001025134.1	protein phosphatase 1 regulatory subunit 14C [Danio rerio]	21.8041
comp206046_c0_seq3	NP_001002692.1	protein phosphatase 1, regulatory (inhibitor) subunit 14Bb [Danio rerio]	4.10531
comp205150_c1_seq4	XP_009291394.1	protein quaking-A isoform X2 [Danio rerio]	2.93247
comp173334_c0_seq1	NP_001269112.1	protein S100-A11 [Danio rerio]					2.7648825191	6.6287610916
comp208409_c1_seq4	NP_001073630.2	protein S100-A14 [Danio rerio]	2.12659
comp197406_c0_seq10	XP_002664891.1	protein S100-A16 [Danio rerio]	2.28809
comp207028_c0_seq2	XP_007233966.1	protein SET-like isoform X1 [Astyanax mexicanus]	2.49028
comp210288_c0_seq1	NP_705959.1	protein unc-45 homolog B [Danio rerio]			-25.1124
comp203707_c0_seq4	XP_008276697.1	protein wntless homolog isoform X4 [Stegastes partitus]					2.045314077
comp211033_c0_seq3	NP_001070858.1	protein-cysteine N-palmitoyltransferase HHAT-like protein [Danio rerio]			-9.35561
comp213731_c0_seq2	XP_009301053.1	protein-glutamine gamma-glutamyltransferase 2-like [Danio rerio]	9.84637
comp215635_c1_seq5	XP_009300366.1	protein-glutamine gamma-glutamyltransferase 5 [Danio rerio]	61.2176	64.3404	27.6827
comp206562_c0_seq5	NP_996972.1	protein-lysine 6-oxidase precursor [Danio rerio]	-3.82262	-4.60798	-4.33502
comp212653_c0_seq7	XP_009301964.1	protein-lysine 6-oxidase-like [Danio rerio]						0/282
comp211878_c1_seq1	AAR84190.1	proto galectin Gal1-L2 [Danio rerio]		-2.61909	-3.26783
comp211974_c0_seq12	NP_001070859.1	proto-oncogene serine/threonine-protein kinase pim-1 [Danio rerio]			-6.66851	-14.3357	-5.1754966623	-8.4459484755	-5.5497597767
comp200537_c0_seq3	Q9IB84.1	PSB1A_CARAU RecName: Full=Proteasome subunit beta type-1-A; AltName: Full=20S proteasome beta-6 subunit A; Short=B6-A	2.35076	3.46757	3.88258	2.118
comp203028_c1_seq3	AAI65062.1	Psmb6 protein [Danio rerio]		3.77537	4.05507
comp188069_c0_seq2	NP_001002102.1	purine nucleoside phosphorylase 4a [Danio rerio]	-43.135	-34.9345				3.9434273904
comp210761_c2_seq3	AHB23864.1	purine nucleoside phosphorylase 5a [Carassius auratus]	4.4804	5.4682
comp203536_c0_seq4	NP_001004628.1	purine nucleoside phosphorylase 5b [Danio rerio]	29.6021	29.8857
comp205508_c0_seq11	CAI38847.1	putative arginase 2C precursor [Cyprinus carpio]		4.81865
comp201864_c0_seq1	AAX46760.1	putative DEAD-box family RNA helicase PL10, partial [Carassius auratus]			-5.20586	-4.48038
comp201780_c0_seq1	ACH44542.1	putative ribosomal protein S3a [Taeniopygia guttata]		2.18237	2.73594	3.0146	-3.4039496081
comp208376_c0_seq4	NP_001288288.1	putative ribosomal RNA methyltransferase NOP2 [Danio rerio]	7.97578
comp212048_c2_seq7	CAC84642.2	putative Tumour necrosis factor alpha two [Cyprinus carpio]		0/239
comp215119_c0_seq7	XP_005166687.1	pyrin-like [Danio rerio]		10.811	8.42165
comp201725_c0_seq1	XP_005165191.1	pyruvate dehydrogenase E1 alpha 1 isoform X1 [Danio rerio]						-3.8141481604
comp215596_c2_seq2	NP_998319.1	pyruvate dehydrogenase E1 component subunit beta, mitochondrial [Danio rerio]			-2.67549	-2.43434	-5.8567956492	-6.6471776307	-3.1330199887
comp208341_c0_seq1	XP_005163170.2	pyruvate kinase isozymes M1/M2 isoform X1 [Danio rerio]	-4.84026	-3.7204	-31.9445	-14.3329	-15.193689868	-8.1097893888	-5.345559365
comp203515_c0_seq1	XP_009291639.1	pyruvate kinase PKM isoform X1 [Danio rerio]	2.41773	2.64573
comp201211_c0_seq1	AAH66502.1	Rab32 protein [Danio rerio]	5.56961
comp208636_c0_seq2	EDL91304.1	RAB7, member RAS oncogene family, isoform CRA_c [Rattus norvegicus]	4.09397	2.57111
comp192574_c0_seq1	XP_008962197.1	ras-related C3 botulinum toxin substrate 1 [Pan paniscus]	3.12975
comp202166_c0_seq1	AHY01344.1	ras-related C3 botulinum toxin substrate 2, partial [Carassius gibelio]	2.97777	2.76081
comp198901_c0_seq2	XP_008122919.1	ras-related protein Rab-10 [Anolis carolinensis]	4.2794
comp211262_c1_seq6	NP_001003449.1	ras-related protein Rab-18-B [Danio rerio]	3.59144
comp215366_c2_seq4	NP_001003649.1	ras-related protein Ral-B [Danio rerio]	2.78858
comp209916_c0_seq2	EDL95234.1	rCG57965, isoform CRA_c [Rattus norvegicus]	7.97923	4.09974	3.0577
comp201856_c1_seq1	XP_693604.5	receptor-transporting protein 2 [Danio rerio]		20.318
comp207611_c0_seq6	XP_001332101.5	regulator of G-protein signaling 13 [Danio rerio]	13.223	12.7651
comp190899_c0_seq7	XP_001923588.4	regulator of G-protein signaling 21-like [Danio rerio]	4.68645
comp197752_c0_seq2	NP_956256.1	regulator of G-protein signaling 5 [Danio rerio]							2.1277249145
comp211897_c0_seq3	NP_001002158.1	reticulocalbin-3 precursor [Danio rerio]	-11.1453
comp201888_c0_seq1	NP_001025136.1	reticulon 2a [Danio rerio]			-19.7408
comp208822_c0_seq6	XP_009305569.1	reticulon-1 isoform X1 [Danio rerio]			-11.4319
comp211607_c0_seq3	NP_571414.1	retinoic acid receptor gamma-A [Danio rerio]	5.2035	3.73908
comp202007_c2_seq2	NP_001122222.1	retinoid-binding protein 7 [Danio rerio]			-13.7162	-5.8028	-16.134770582	-6.0269632325
comp185532_c0_seq2	CAC12738.1	retinol binding protein [Cyprinus carpio]						178.9727464
comp199682_c0_seq3	AAH63968.1	Rho GDP dissociation inhibitor (GDI) alpha [Danio rerio]	2.09699	2.25055
comp202509_c0_seq1	ADF97617.1	Rho GDP dissociation inhibitor gamma [Hypophthalmichthys molitrix]	2.63461	2.48002	2.41187	2.98577
comp208942_c0_seq1	NP_001187623.1	rho-related gtp-binding protein rhoc [Ictalurus punctatus]	4.83805
comp181019_c1_seq1	NP_001013566.1	ribonuclease P/MRP protein subunit POP5 [Danio rerio]	5.88669	4.82795
comp209422_c0_seq1	AAH66678.1	Ribophorin II [Danio rerio]		2.16173	2.18951
comp204731_c0_seq4	XP_686114.2	ribosomal L1 domain-containing protein 1 [Danio rerio]	4.93969	3.75873
comp211585_c4_seq1	AAH71510.1	Ribosomal protein L10a [Danio rerio]	6.14162
comp197085_c0_seq3	BAF98660.1	ribosomal protein L13 [Solea senegalensis]				-2.86962			-3.3931166706
comp215746_c0_seq4	AAH76221.1	Ribosomal protein S15 [Danio rerio]				3.80044
comp212693_c0_seq16	XP_008398171.1	ribosomal protein S6 kinase alpha-1 isoform X3 [Poecilia reticulata]	13.3454	9.31242
comp201614_c0_seq1	XP_009302685.1	ribosomal RNA processing protein 1 homolog A [Danio rerio]	5.58187
comp209128_c1_seq2	NP_001035427.1	ribosomal RNA small subunit methyltransferase NEP1 [Danio rerio]	5.51199
comp204385_c0_seq2	NP_956356.1	ribosome biogenesis regulatory protein homolog [Danio rerio]	4.53997	2.7275					3.0472398662
comp148519_c1_seq1	NP_999913.1	ribosome production factor 2 homolog [Danio rerio]	3.95737	2.88309
comp215721_c1_seq1	NP_956084.1	RNA-binding protein 25 [Danio rerio]	6.31389
comp202562_c0_seq2	NP_001013363.1	RNA-binding protein 8A [Danio rerio]	2.46422
comp211674_c0_seq1	NP_997795.1	RNA-binding protein EWS [Danio rerio]				3.14758
comp206448_c1_seq2	XP_006809045.1	rRNA 2'-O-methyltransferase fibrillarin-like isoform X1 [Neolamprologus brichardi]	3.32415
comp208008_c0_seq9	AAI28802.1	Samsn1a protein, partial [Danio rerio]	25.4665	23.3415
comp199219_c2_seq3	XP_004575013.1	sarcoplasmic/endoplasmic reticulum calcium ATPase 1-like isoform X1 [Maylandia zebra]	-4.19393	-3.24179	-21.9108	-32.8217	-11.302843389	-6.8394909217	-2.4665163235
comp204168_c1_seq6	NP_957259.1	sarcoplasmic/endoplasmic reticulum calcium ATPase 2 [Danio rerio]			-3.91792	-3.57599	-3.4988513894	-2.9813924787
comp204505_c0_seq3	AAH67619.1	Sb:cb283 protein, partial [Danio rerio]			4.24215
comp210859_c0_seq1	XP_009298520.1	scavenger receptor cysteine-rich type 1 protein M130-like [Danio rerio]	-5.32071	-7.98307	-11.5421	-6.25279	-5.6196660472
comp204131_c0_seq1	NP_998255.2	scinderin like b [Danio rerio]	2.32103	2.49599	3.31096	2.98614	2.7651643687	2.6767116983
comp200710_c0_seq3	AAI24766.1	Sdc4 protein, partial [Danio rerio]	3.97852
comp213326_c0_seq1	AAH78653.1	Sec23 homolog B (S. cerevisiae) [Danio rerio]	5.37912
comp205077_c1_seq9	BAM10436.1	secreted acidic cysteine rich glycoprotein [Carassius auratus]	-8.16758	-13.0853	-8.50904	-7.06494
comp200328_c1_seq1	AGR34023.1	secreted immunoglobulin heavy chain IgM [Megalobrama amblycephala]				2.71371		4.4019036228
comp181242_c0_seq1	NP_001138711.1	secretory calcium-binding phosphoprotein 7 precursor [Danio rerio]				75.2935	102.98022405	186.59749078	12.95548059
comp202997_c2_seq3	NP_001091957.2	selenoprotein T2 precursor [Danio rerio]			3.84609
comp204381_c1_seq6	NP_840072.3	selenoprotein W [Danio rerio]					3.5535135226	2.8824931315	2.0627966272
comp204822_c1_seq1	Q98SV1.3	SELPA_DANRE RecName: Full=Selenoprotein Pa; Short=zSelPa; Flags: Precursor	-4.75087	-2.80136	-2.02596
comp196197_c0_seq1	NP_001165083.1	serglycin precursor [Danio rerio]	20.6508
comp198479_c1_seq6	NP_001103200.1	serine (or cysteine) proteinase inhibitor, clade B (ovalbumin), member 6 [Danio rerio]			20.8889	25.5441
comp207553_c0_seq2	NP_001002219.1	serine protease HTRA1A precursor [Danio rerio]			5.45997
comp206451_c2_seq4	XP_007236480.1	serine protease HTRA2, mitochondrial [Astyanax mexicanus]	5.12893
comp193855_c0_seq1	AAA73954.1	serine protease inhibitor [Cyprinus carpio]						0/589
comp205153_c2_seq6	NP_956887.2	serine/arginine-rich splicing factor 1B [Danio rerio]			-2.89018	-4.78597
comp188950_c0_seq3	XP_005747790.1	serine/arginine-rich splicing factor 2-like [Pundamilia nyererei]					2.0131127595		2.2053430172
comp200093_c0_seq4	XP_005994422.1	serine/arginine-rich splicing factor 6 isoform X1 [Latimeria chalumnae]			-3.16987	-6.35635	-4.1905533625	-2.3525524932	-3.5439095312
comp182342_c0_seq1	XP_005174262.1	serpin peptidase inhibitor, clade B (ovalbumin), member 1, like 3 isoform X1 [Danio rerio]	3.25712
comp211129_c1_seq4	XP_009300781.1	SERPINE1 mRNA binding protein 1a isoform X1 [Danio rerio]		2.01668
comp207028_c0_seq5	AAH66410.1	Setb protein [Danio rerio]	2.25631
comp204218_c3_seq1	XP_005169743.1	SH3 domain-binding glutamic acid-rich protein isoform X9 [Danio rerio]			-22.0595	-14.0307	-7.4950601664	-6.4828664342
comp198420_c1_seq2	AAH57247.1	Si:ch211-102c2.6 protein, partial [Danio rerio]		2.58155
comp206254_c1_seq2	NP_001245246.1	si:ch211-39i2.2 [Danio rerio]	14.6269	7.48219	17.2785
comp198555_c0_seq3	XP_005167502.1	si:ch73-199e17.1 isoform X1 [Danio rerio]				6.17127
comp202202_c0_seq12	AAI33831.1	Si:dkey-103i16.2 [Danio rerio]	-89.3329	-60.2913
comp206604_c0_seq1	AAI35062.1	Si:dkey-14d8.7 protein [Danio rerio]			10.2042	10.6453	28.222410191	13.843195854	2.9614556704
comp197988_c0_seq10	NP_001139028.1	si:dkey-22i16.3 precursor [Danio rerio](fa93e10)				1/2055	1/1778	1/1559
comp211905_c0_seq3	AAH90742.1	Si:dkey-91i17.1 protein, partial [Danio rerio]	7.98384	4.08588
comp175234_c0_seq3	AAI09415.1	Si:dkeyp-95d10.1 protein, partial [Danio rerio]	9.93086	7.18732
comp203215_c0_seq6	AAH56585.1	Si:rp71-61h23.4 protein, partial [Danio rerio]	8.08937	5.54334
comp181415_c0_seq3	XP_009296503.1	signal-regulatory protein beta-1 isoform X3 [Danio rerio]				13.0429
comp196427_c0_seq1	ADD81348.1	skeletal alpha-actin 2 protein [Cobitis choii]	-2.59128	-2.61868	-3.98054	-4.18685	-3.3209179429
comp187059_c0_seq1	NP_001096096.2	slow myosin heavy chain 2 [Danio rerio]			-4.60783		-7.0231489707	-5.9836857187	-2.7750738545
comp201964_c0_seq1	NP_997914.2	small GTPase RhoA [Danio rerio]	2.93332						2.7599351964
comp192069_c2_seq3	XP_003442826.1	small nuclear ribonucleoprotein E-like [Oreochromis niloticus]	2.0527	2.17403
comp192013_c0_seq1	NP_001004660.2	small nuclear ribonucleoprotein G isoform 2 [Danio rerio]	2.5954
comp196386_c0_seq1	XP_007233963.1	small nuclear ribonucleoprotein Sm D3-like [Astyanax mexicanus]	2.79176	2.84181
comp192998_c0_seq2	NP_001134522.1	Small nuclear ribonucleoprotein-associated protein B [Salmo salar]	2.35289	2.51696
comp212825_c1_seq1	AAI17603.1	Snrnp70 protein [Danio rerio]				-2.95561	-2.8499734954
comp199308_c0_seq4	XP_689092.6	solute carrier family 2, facilitated glucose transporter member 6 [Danio rerio]	206.671	151.418
comp203670_c0_seq9	XP_005170711.1	solute carrier family 25 member 3 isoform X1 [Danio rerio]			-2.64593	-6.53061	-12.660351927	-14.342457958	-12.483309407
comp208699_c0_seq3	NP_958922.2	solute carrier family 3 (amino acid transporter heavy chain), member 2b [Danio rerio]	3.3079
comp206008_c0_seq3	NP_001002559.1	solute carrier family 35 member F6 [Danio rerio]			5.40775
comp200465_c0_seq1	NP_001004595.1	something about silencing protein 10 [Danio rerio]	5.12221
comp205077_c1_seq4	AAT01213.1	SPARC [Danio rerio]	-3.67346	-4.07796	-3.37019			3.4402349356
comp203791_c0_seq14	NP_001002169.1	spermidine/spermine N1-acetyltransferase [Danio rerio]	7.89885	4.45343			2.1149413816
comp209589_c0_seq4	NP_571831.1	spermine synthase [Danio rerio]	6.5532
comp205643_c0_seq9	XP_005163238.1	spi-1 proto-oncogene a isoform X1 [Danio rerio]	25.5754	23.0056
comp200982_c1_seq1	AGD93128.1	spindle assembly checkpoint protein Mad2 [Danio rerio]			4.60096	4.59863
comp205954_c1_seq10	XP_007227831.1	splicing factor 3B subunit 1 isoform X4 [Astyanax mexicanus]	-2.66129	-3.24835	-2.63234	-2.79572
comp197959_c0_seq1	NP_057131.1	splicing factor 3B subunit 6 [Homo sapiens]							26.151282069
comp205153_c2_seq8	NP_001167114.1	Splicing factor, arginine/serine-rich 1 [Salmo salar]		4.5919	4.90979	8.57823
comp200039_c0_seq2	NP_001002308.1	spp1 protein precursor [Danio rerio]						210.61433692
comp192511_c0_seq1	ACO09701.1	Stathmin [Osmerus mordax]	-12.8639	-11.43	-13.2357
comp197438_c0_seq4	NP_956328.1	stress-associated endoplasmic reticulum protein 1 [Danio rerio]						2.30390331
comp210930_c0_seq3	NP_840092.1	stromal cell-derived factor 1 precursor [Danio rerio]	-3.21271	-2.22314	-9.00908	-5.12387	-6.5418947779	-2.5640339244
comp199898_c3_seq1	XP_005171436.1	succinate dehydrogenase cytochrome b560 subunit, mitochondrial isoform X1 [Danio rerio]						-2.3729464177
comp202372_c0_seq2	XP_005163218.1	sulfide:quinone oxidoreductase, mitochondrial isoform X2 [Danio rerio]	-4.06295	-3.35909
comp210490_c0_seq1	NP_998469.1	suppressor of cytokine signaling 3b [Danio rerio]	21.0589	13.96
comp200250_c0_seq3	ACC85669.1	suppressor of cytokine signalling 3 [Ctenopharyngodon idella]			-3.14139	-17.2791	-6.0936933289	-9.67984571
comp201381_c1_seq2	NP_957359.1	surfeit locus protein 6 [Danio rerio]	4.46687
comp201247_c0_seq3	NP_998075.1	syntaxin-11 [Danio rerio]	20.0166	14.6369
comp204356_c0_seq1	NP_997856.1	syntenin-1 [Danio rerio]	2.66715	2.38133	2.00947
comp193098_c0_seq7	XP_003614391.1	Tar1p [Medicago truncatula]					72.21119787
comp194530_c0_seq2	XP_007237498.1	T-complex protein 1 subunit alpha-like [Astyanax mexicanus]	2.58519	2.32333
comp207973_c2_seq6	NP_958863.1	T-complex protein 1 subunit beta [Danio rerio]	2.80526	2.97404	2.66418				-3.8305757944
comp210832_c0_seq4	XP_006806183.1	T-complex protein 1 subunit delta-like [Neolamprologus brichardi]	3.80973	3.43134
comp205180_c0_seq1	NP_958447.1	T-complex protein 1 subunit zeta [Danio rerio]	2.54467	2.45981
comp214153_c4_seq8	AAH44397.1	Tcp1 protein [Danio rerio]	3.05476	2.98118
comp198352_c0_seq3	Q98SJ7.1	TCTP_LABRO RecName: Full=Translationally-controlled tumor protein homolog; Short=TCTP						2.2063326512	2.4488471148
comp210661_c0_seq12	BAM68364.1	teleost complement regulatory membrane protein [Cyprinus carpio]	2.82239
comp192461_c1_seq1	CAM13370.1	tenascin C [Danio rerio]			11.4438	12.814	12.547485111	6.7567979764
comp192461_c0_seq1	NP_570982.1	tenascin precursor [Danio rerio]				17.4618
comp200763_c0_seq4	NP_001107885.1	tenomodulin [Danio rerio]			-9.30637
comp191584_c0_seq1	XP_701303.5	tetranectin [Danio rerio]		-9.54326	-12.6782	-11.3325
comp198934_c2_seq1	XP_003200569.1	tetranectin-like [Danio rerio]	-15.2632	-17.1304	-26.9442	-15.1124	-6.1141544482
comp197328_c0_seq1	NP_001007389.1	tetratricopeptide repeat protein 36 [Danio rerio]	-4.56916
comp209136_c0_seq2	NP_001002461.1	thioredoxin [Danio rerio]	10.9207	9.40888	3.44919
comp214104_c0_seq9	AAI54785.1	Thioredoxin reductase 1 [Danio rerio]	6.11515
comp199798_c0_seq1	NP_001013478.3	thioredoxin-dependent peroxide reductase, mitochondrial [Danio rerio]	-2.54367					-3.2303197318
comp209019_c1_seq2	XP_005162460.1	thioredoxin-like protein 1 isoform X1 [Danio rerio]	3.77997	3.89054	3.04899
comp197381_c1_seq1	XP_691720.4	thiosulfate sulfurtransferase/rhodanese-like domain-containing protein 1 [Danio rerio]			4.90122	4.08653	3.400841344		2.7569279342
comp210222_c1_seq2	XP_684575.2	thrombospondin type-1 domain-containing protein 4 [Danio rerio]		45.4736	34.8149
comp204592_c0_seq8	XP_007228743.1	thymosin beta-11-like [Astyanax mexicanus]	-2.9049	-2.3508
comp211630_c0_seq5	NP_998461.1	TIMP metallopeptidase inhibitor 2b precursor [Danio rerio]	23.8391	23.0866
comp197799_c0_seq1	NP_001004625.1	T-lymphocyte maturation-associated protein-like [Danio rerio]	10.2165	4.81159		7.22148
comp210664_c0_seq3	AAI63556.1	Tnc protein [Danio rerio]				8.58646	7.5509474158
comp209459_c0_seq9	NP_001073421.1	TNFAIP3-interacting protein 1 [Danio rerio]	5.4851	5.99865
comp213207_c0_seq5	AAH65452.1	Tnnt3b protein [Danio rerio]	-23.9798	-6.80313	-19.8495	-6.55278	-4.3575137874	-4.7912876024
comp203359_c0_seq1	XP_005173854.2	trans-2-enoyl-CoA reductase, mitochondrial-like [Danio rerio]	111.171	123.037
comp199604_c0_seq1	NP_955981.1	transaldolase [Danio rerio]			2.02828
comp189837_c0_seq1	NP_001239578.1	transcobalamin-like precursor [Danio rerio]			2.1122	-2.71867	-2.7575156187	-3.4923169546	-2.5683253243
comp212680_c0_seq1	NP_001136426.1	transcription elongation factor B polypeptide 2 [Danio rerio]	2.05315
comp199930_c0_seq1	NP_998721.2	transcription factor jun-B [Danio rerio]				-4.70559	-5.212902121	-6.9559575652	-6.1570554435
comp216061_c0_seq1	XP_005165373.1	transcription initiation factor TFIID subunit 1 isoform X1 [Danio rerio]	4.19748	2.62792
comp215589_c0_seq1	ACD99639.1	transferrin variant C [Cyprinus carpio]						262.52632137
comp211880_c0_seq7	AAH95296.1	Transforming growth factor, beta-induced [Danio rerio]						2.3725254156
comp202072_c0_seq1	NP_001025267.1	transglutaminase 1 [Danio rerio]	130.271	289.773
comp212815_c0_seq3	XP_007238029.1	transitional endoplasmic reticulum ATPase [Astyanax mexicanus]	2.67725	2.55426	2.44937
comp211023_c1_seq3	NP_932336.3	transketolase-like protein 2 [Danio rerio]		2.26859
comp216158_c0_seq1	NP_958484.1	translocon-associated protein subunit alpha precursor [Danio rerio]				5.60137
comp215457_c0_seq1	NP_999863.1	transmembrane emp24 domain-containing protein 10 precursor [Danio rerio]			2.08304
comp213900_c1_seq1	XP_002667042.1	transmembrane protein 100 [Danio rerio]	12.2925	6.72429
comp206064_c3_seq3	NP_956663.1	transmembrane protein 134 [Danio rerio]	2.56394
comp203318_c0_seq8	AEN04476.1	transmembrane protein 173 [Carassius auratus]					-3.3734380149	-2.5897199157
comp204569_c1_seq8	NP_001108064.1	transmembrane protein 26 [Danio rerio]	-144.975	-29.2499
comp205448_c0_seq1	NP_705954.2	triosephosphate isomerase B [Danio rerio]			-3.22071	-2.94003	-4.0462586663	-3.7939052922	-3.6058001305
comp216304_c2_seq11	XP_009305001.1	tripartite motif-containing protein 14-like [Danio rerio]	-15.2214
comp208567_c0_seq3	XP_009294921.1	tripartite motif-containing protein 16 isoform X2 [Danio rerio]			3.52092
comp210647_c1_seq6	ABF82223.1	tropoelastin 1 [Danio rerio]		-10.6228	-19.44	-16.3691
comp200922_c1_seq2	NP_571271.1	tropomodulin-4 [Danio rerio]	-4.31715	-3.70205	-14.8213	-7.22268	-5.940906849	-6.7689965845	-3.0669653569
comp208825_c1_seq9	XP_007905857.1	tropomyosin alpha-1 chain isoform X6 [Callorhinchus milii]			-12.4705	-2.77699	-6.0126465863	-4.0590682082	-4.0147449827
comp209936_c1_seq5	XP_005159432.1	tropomyosin alpha-3 chain isoform X1 [Danio rerio]	2.33078
comp208825_c1_seq12	XP_005798288.1	tropomyosin alpha-4 chain-like isoform X1 [Xiphophorus maculatus]	-5.18534	-3.68447	-31.2599	-17.8215	-5.840879746	-8.0906173098	-6.1506305724
comp195452_c1_seq2	XP_005810043.1	tropomyosin alpha-4 chain-like isoform X3 [Xiphophorus maculatus]	-2.09109	-2.06287	-6.79296	-3.47281	-3.5099231101	-4.3857554229
comp205271_c0_seq5	XP_005155555.1	tropomyosin beta chain isoform X4 [Danio rerio]			-5.06564	-5.11229	-4.3894681067	-4.7343447445
comp201716_c1_seq1	NP_001002085.1	troponin C type 1b (slow) [Danio rerio]	-2.42274		-8.13597	-5.71913	-6.4824173924	-13.701851896	-2.2842967308
comp204865_c0_seq3	NP_571638.1	troponin C type 2 (fast) [Danio rerio]	-4.80031	-3.21087	-28.0203	-8.60392	-8.1929813858	-6.2579076781	-3.6350306437
comp202434_c1_seq4	NP_001003423.1	troponin I type 2b (skeletal, fast), tandem duplicate 2 [Danio rerio]	-7.70946	-2.92181	-32.5995	-18.3931	-30.481859377	-20.435783377	-5.7251495206
comp196874_c1_seq1	NP_001009901.2	troponin I, skeletal, fast 2a.4 [Danio rerio]	-8.88602	-5.10255	-52.0014	-37.6294	-21.980662928	-18.714559099	-14.64397721
comp197670_c1_seq2	XP_007252905.1	troponin I, slow skeletal muscle-like [Astyanax mexicanus]	-5.24767	-5.1881	-67.4712	-54.5191	-22.947838534	-10.31553707
comp207086_c0_seq5	NP_001020350.1	troponin T2d, cardiac [Danio rerio]			-8.55072
comp209223_c1_seq19	XP_009298238.1	troponin T2e, cardiac isoform X2 [Danio rerio]	-3.75732	-4.21428	-13.3184	-17.2428	-4.5065574681	-4.3049737375
comp200981_c0_seq1	BAL04386.1	trypsin 2 [Cyprinus carpio]						1885.6410353
comp115382_c0_seq1	AEZ68786.1	trypsin, partial [Cyprinus carpio 'jian']						524.06384304
comp198359_c0_seq5	NP_957066.1	tryptophan--tRNA ligase, cytoplasmic [Danio rerio]		3.00509
comp210609_c3_seq1	NP_997910.1	TSC22 domain family protein 1 [Danio rerio]	-6.42019	-4.44705
comp204517_c0_seq8	NP_956863.1	TSC22 domain family protein 3 [Danio rerio]		-2.54188	-5.95426	-6.5023	-4.2870364019	-3.3843105087	-2.9710224146
comp203318_c0_seq14	AGH32452.1	tubulin alpha 1-like protein 2 [Hypophthalmichthys molitrix]	-2.33704
comp204163_c0_seq6	XP_005918420.1	tubulin alpha chain-like [Haplochromis burtoni]	2.04138	2.3252	2.86017	2.12277
comp208589_c0_seq3	ACO09494.1	Tubulin alpha-1 chain [Osmerus mordax]		2.48392	2.64436	2.36998
comp203318_c0_seq5	NP_001134939.1	Tubulin alpha-1A chain [Salmo salar]	7.175	4.94317		3.7974
comp208589_c0_seq2	XP_004917694.1	tubulin alpha-1A chain-like isoform X2 [Xenopus (Silurana) tropicalis]	2.38911		2.52179	2.57935
comp198555_c0_seq2	XP_005919949.1	tubulin alpha-1D chain-like isoform X1 [Haplochromis burtoni]		2.58212	3.25658	3.59134	4.6856036295	2.1188565083
comp210995_c1_seq4	XP_008335861.1	tubulin beta-4B chain-like [Cynoglossus semilaevis]			3.0842
comp200458_c0_seq2	XP_008287409.1	tubulin beta-6 chain [Stegastes partitus]	20.3619	19.8342	8.24755	5.18864
comp211634_c0_seq1	NP_958492.2	tubulin polymerization-promoting protein family member 3 [Danio rerio]	-24.7714	-26.4134	-28.5274	-5.49515	-3.4841708941
comp210995_c1_seq3	NP_942104.2	tubulin, beta 2c [Danio rerio]	4.3355	3.5391	2.79601	2.74027
comp206898_c0_seq3	XP_002665479.2	tumor necrosis factor receptor superfamily member 11B [Danio rerio]	327.147	241.881
comp201905_c0_seq3	NP_001035333.2	tumor necrosis factor-inducible gene 6 protein precursor [Danio rerio]	26.1399	35.2542
comp174541_c0_seq1	NP_571182.1	type I cytokeratin, enveloping layer [Danio rerio]		4.96202	17.5709	21.2508	4.4137619167
comp213091_c0_seq5	XP_001337601.1	type-2 ice-structuring protein-like [Danio rerio]					4.7251901425	6.9976594427
comp210785_c2_seq1	NP_958892.1	tyrosine 3-monooxygenase/tryptophan 5-monooxygenase activation protein, theta polypeptide b [Danio rerio]	2.2305
comp206756_c0_seq10	NP_997946.1	tyrosine-protein kinase Fgr [Danio rerio]	14.4474	10.7879
comp209426_c0_seq2	NP_956254.1	tyrosine-protein phosphatase non-receptor type 6 [Danio rerio]	5.64368	6.91089
comp212825_c1_seq2	XP_007251166.1	U1 small nuclear ribonucleoprotein 70 kDa-like [Astyanax mexicanus]					-2.3335221661
comp199343_c0_seq2	NP_001002719.1	U3 small nucleolar ribonucleoprotein protein IMP4 [Danio rerio]	4.84986	3.47557
comp203094_c0_seq1	XP_005165685.1	U3 small nucleolar RNA-associated protein 14 homolog A isoform X1 [Danio rerio]	4.35325
comp195582_c0_seq1	XP_003201179.1	U6 snRNA-associated Sm-like protein LSm3 [Danio rerio]			3.7258
comp197390_c0_seq1	XP_005044800.1	U6 snRNA-associated Sm-like protein LSm6 [Ficedula albicollis]		2.40035	2.50331
comp207859_c0_seq4	AAH70011.1	Ubiquinol-cytochrome c reductase core protein I [Danio rerio]					-7.2868640507	-27.305833421	-11.087028133
comp215133_c0_seq10	ELR54587.1	Ubiquitin-60S ribosomal protein L40, partial [Bos mutus]	3.00916	2.35098	2.96269	2.49671
comp199500_c0_seq2	NP_955958.1	ubiquitin-conjugating enzyme E2 D1 [Danio rerio]	3.50952
comp192468_c1_seq2	NP_957253.1	ubiquitin-conjugating enzyme E2 D2 [Danio rerio]	2.1629
comp200651_c1_seq1	NP_998651.1	ubiquitin-conjugating enzyme E2 N [Danio rerio]	2.4133
comp208642_c0_seq8	AAF17609.1	ubiquitin-like protein [Carassius auratus]		13.9517	5.08191
comp206286_c0_seq1	XP_004757496.1	ubiquitin-like protein 5-like [Mustela putorius furo]		2.15677	2.64019		2.0093955776
comp212816_c2_seq1	XP_007230786.1	ubiquitin-like protein FUBI-like isoform X1 [Astyanax mexicanus]					-2.2380198156	-3.8027441448	-2.9537099087
comp202557_c0_seq1	NP_956144.2	uncharacterized protein C20orf24 homolog [Danio rerio]	61.0544	61.599
comp186586_c0_seq1	XP_009295909.1	uncharacterized protein C7orf50 homolog isoform X2 [Danio rerio]	4.58481	4.57001
comp204995_c0_seq8	XP_009291660.1	uncharacterized protein LOC100000278 [Danio rerio]			82.2018
comp202798_c0_seq1	NP_001104713.1	uncharacterized protein LOC100003031 precursor [Danio rerio]		86.7547	473.869
comp209153_c1_seq2	NP_001108540.1	uncharacterized protein LOC100003859 precursor [Danio rerio]	-4.109	-8.39772	-18.0141	-7.20324	-17.812334346
comp194364_c0_seq5	NP_001108541.1	uncharacterized protein LOC100003896 precursor [Danio rerio]	391.793	253.491
comp193098_c0_seq1	NP_001091866.1	uncharacterized protein LOC100037361 [Danio rerio]	-6.51908	-4.62038	-6.26766	-3.44781	4.5751442214	-2.0363937283	-9.227580675
comp204007_c1_seq1	XP_005159054.1	uncharacterized protein LOC100141367 isoform X1 [Danio rerio]	-7.95128	-8.24157	-2.60322	-4.04618	-4.933502128	-5.0511094407	-3.7968428252
comp197719_c0_seq1	XP_009302284.1	uncharacterized protein LOC100148399 [Danio rerio]	154.758	158.674
comp195706_c0_seq2	NP_001124116.1	uncharacterized protein LOC100170809 precursor [Danio rerio]	-31.1389	-31.4721	-4.54685	-2.47105	-2.9337962452
comp198475_c0_seq3	NP_001124122.1	uncharacterized protein LOC100170815 [Danio rerio]			-19.7617
comp194364_c0_seq6	NP_001124127.1	uncharacterized protein LOC100170820 precursor [Danio rerio]	0/697	0/355
comp194334_c0_seq2	NP_001280631.1	uncharacterized protein LOC100302470 precursor [Danio rerio]			6.40979	2.97055
comp200248_c0_seq2	XP_009300583.1	uncharacterized protein LOC100330485 [Danio rerio]				39.58
comp190459_c2_seq3	XP_009294592.1	uncharacterized protein LOC100330916 isoform X6 [Danio rerio]			81.2347
comp200338_c1_seq13	XP_009298356.1	uncharacterized protein LOC100332348 [Danio rerio]	3323.38	3414.39
comp192239_c0_seq7	XP_003200289.2	uncharacterized protein LOC100535673 [Danio rerio]	-9.03484	-4.78352	-2.32833	-2.62285
comp196532_c0_seq1	XP_003201752.1	uncharacterized protein LOC100536887 [Danio rerio]			-26.4419	-17.0372
comp198805_c1_seq4	XP_009294462.1	uncharacterized protein LOC100536946 [Danio rerio]		712.098
comp191588_c2_seq2	XP_003200841.1	uncharacterized protein LOC100537308 [Danio rerio]	-22.8437		-37.6391	-95.208	-16.00796801
comp216068_c0_seq9	XP_005164297.2	uncharacterized protein LOC101882965 [Danio rerio]	5.82248
comp203718_c0_seq2	XP_009294288.1	uncharacterized protein LOC101883051 isoform X2 [Danio rerio]				5.59791
comp202966_c0_seq3	XP_009300581.1	uncharacterized protein LOC101883268 [Danio rerio]				147.677	85.96571175
comp194791_c0_seq6	XP_009297364.1	uncharacterized protein LOC101886663 [Danio rerio]					0/43
comp190548_c0_seq1	XP_007193055.1	uncharacterized protein LOC103017900 [Balaenoptera acutorostrata scammoni]	-6.26301	-3.77922	-6.6786	-3.59712		-5.313288745	-21.960192161
comp200815_c0_seq2	XP_007242003.1	uncharacterized protein LOC103023664 isoform X1 [Astyanax mexicanus]	26.2828	47.5846	19.261
comp203760_c0_seq6	XP_007230839.1	uncharacterized protein LOC103038265 isoform X1 [Astyanax mexicanus]		251.556
comp194625_c0_seq1	XP_007245688.1	uncharacterized protein LOC103046043 [Astyanax mexicanus]	-2.53115	-3.30216
comp210375_c2_seq2	XP_008331653.1	uncharacterized protein LOC103395660 [Cynoglossus semilaevis]	18.2526	15.1579	10.9854
comp200815_c0_seq8	XP_008396059.1	uncharacterized protein LOC103457577 [Poecilia reticulata]	16.5812		14.8286
comp205052_c0_seq1	XP_008404349.1	uncharacterized protein LOC103463014 [Poecilia reticulata]			12.8797
comp165336_c0_seq1	XP_008645343.1	uncharacterized protein LOC103626742 [Zea mays]	-6.12815	-4.70203	-7.2919	-4.67613	2.0120666289	-6.08913144	-35.042842985
comp186270_c0_seq1	XP_009298201.1	uncharacterized protein LOC103910360 [Danio rerio]	3.48779	4.22844	2.8361
comp199926_c0_seq1	XP_009305153.1	uncharacterized protein LOC103911941 isoform X1 [Danio rerio]			16.6821
comp193378_c0_seq3	XP_005172583.1	uncharacterized protein LOC335309 isoform X1 [Danio rerio]	11.9449	13.7105	14.2939	12.229	8.4391248165		7.2895559774
comp190924_c0_seq2	NP_956317.1	uncharacterized protein LOC336637 [Danio rerio]			2.64071	2.02535
comp196206_c0_seq1	NP_956552.1	uncharacterized protein LOC393228 [Danio rerio]	3.42088
comp210834_c1_seq4	NP_956810.1	uncharacterized protein LOC393488 [Danio rerio]		-2.53807	-5.09224	-3.46479	-3.818549565	-5.4280524319
comp202462_c0_seq3	NP_957067.1	uncharacterized protein LOC393746 [Danio rerio]	15.9598	11.6672
comp205186_c0_seq12	XP_009303246.1	uncharacterized protein LOC445086 isoform X1 [Danio rerio]	-12.379	-9.08285
comp204560_c0_seq7	XP_005163834.1	uncharacterized protein LOC447817 isoform X1 [Danio rerio]	-3.20511	-4.99775
comp212826_c1_seq10	NP_001007421.1	uncharacterized protein LOC492779 [Danio rerio]					5.1789955324
comp203700_c1_seq7	NP_001017633.1	uncharacterized protein LOC550326 precursor [Danio rerio]			5.03297		4.1754774279	4.2377130165
comp199161_c0_seq1	NP_001017664.1	uncharacterized protein LOC550357 [Danio rerio]	20.8363
comp206366_c0_seq3	NP_001017803.1	uncharacterized protein LOC550501 precursor [Danio rerio]	3.45405	2.07304	5.52574
comp196198_c0_seq2	XP_005164187.1	uncharacterized protein LOC554458 isoform X1 [Danio rerio]			8.04899
comp202791_c0_seq15	NP_001076289.1	uncharacterized protein LOC559821 [Danio rerio]	-3.59397	-24.6435	-7.15163		-5.0892383846	-3.5810444306	-2.0785413731
comp200858_c0_seq1	XP_009289929.1	uncharacterized protein LOC562658 isoform X1 [Danio rerio]	15.6717
comp202743_c1_seq3	XP_009289816.1	uncharacterized protein LOC564559 isoform X1 [Danio rerio]			-3.88582	-6.39111	-9.0802726967	-6.920650591	-5.6289873366
comp196779_c0_seq1	NP_001098587.1	uncharacterized protein LOC565274 [Danio rerio]	-2.42441	-4.35748	-3.89361
comp193020_c0_seq1	NP_001099060.1	uncharacterized protein LOC565650 [Danio rerio]			8.17622
comp192251_c0_seq3	XP_005160259.1	uncharacterized protein LOC566185 isoform X1 [Danio rerio]			10.3295
comp212237_c2_seq8	XP_005171961.1	uncharacterized protein LOC568178 isoform X1 [Danio rerio]	4.60933	4.9411
comp215632_c0_seq18	XP_009294408.1	uncharacterized protein LOC569265 isoform X1 [Danio rerio]				8.33659
comp182995_c0_seq1	NP_001289971.1	uncharacterized protein LOC569770 [Danio rerio]	-3.43701	-2.36046	-14.2563	-10.7458	-7.5608562066	-6.1519657273	-2.2524503839
comp196679_c0_seq1	NP_001038796.1	uncharacterized protein LOC724056 [Danio rerio]			6.15533	7.01062
comp207338_c0_seq2	XP_005168969.1	uncharacterized protein LOC767641 isoform X1 [Danio rerio]			-9.30637
comp198106_c0_seq4	NP_001070194.1	uncharacterized protein LOC767759 precursor [Danio rerio]	-32.7441	-109.847	-29.147	-7.88874	-4.2363579163		-2.6740457399
comp198584_c0_seq2	NP_001070742.1	uncharacterized protein LOC768128 [Danio rerio]				27.2404
comp200009_c0_seq2	XP_005169434.1	uncharacterized protein LOC768299 isoform X1 [Danio rerio]	10.941	9.24294	5.45997
comp210907_c0_seq3	XP_003201130.2	uncharacterized protein LOC793843 [Danio rerio]	126.353	109.33
comp86020_c0_seq1	NP_001076397.1	uncharacterized protein LOC799147 precursor [Danio rerio]			661.483
comp194625_c1_seq1	NP_001077343.1	uncharacterized protein LOC799904 precursor [Danio rerio]	-3.61141	-4.74638	-3.53481				2.1628879906
comp196818_c0_seq1	XP_005163949.1	uncharacterized protein si:ch211-139g16.8 [Danio rerio]	85.4598	62.3247
comp210120_c1_seq10	XP_002664121.1	uncharacterized protein si:ch73-52p7.1 [Danio rerio]	9.07382	11.0526
comp197806_c0_seq1	XP_001919860.2	uncharacterized protein si:dkey-27h10.2 isoform X1 [Danio rerio]	18.2837	15.7107
comp197712_c1_seq2	XP_001335256.1	uncharacterized protein si:dkey-30j10.5 [Danio rerio]	-5.32463	-4.89318	4.56029	3.12547	2.9804451221	3.2275361254
comp196960_c0_seq2	XP_002664527.1	uncharacterized protein wu:fi74c02 [Danio rerio]	1215.54	910.44
comp192454_c0_seq2	XP_001338145.2	uncharacterized protein wu:fk35f04 [Danio rerio]			5.96297		3.8765949189	2.5515080078
comp213207_c0_seq17	AAI71628.1	Unknown (protein for MGC:198355) [Danio rerio]			-10.6771	-3.95736
comp207971_c0_seq4	AAC19410.1	unknown [Cyprinus carpio]	-3.49945	-4.38545	-12.0527	-19.5081	-5.2631420078	-2.4587311779
comp148365_c0_seq1	CDQ77885.1	unnamed protein product [Oncorhynchus mykiss]				31.1817
comp164476_c0_seq2	CDQ67351.1	unnamed protein product [Oncorhynchus mykiss]	-3.67541	-8.56005		-10.7422	-8.1427814154	-10.854911557	-6.4818926841
comp181509_c0_seq1	CDQ71348.1	unnamed protein product [Oncorhynchus mykiss]	2.04987	3.24781	3.96232	2.17205
comp193857_c0_seq2	CDQ59687.1	unnamed protein product [Oncorhynchus mykiss]						5.076642382
comp196198_c0_seq1	CDQ72908.1	unnamed protein product [Oncorhynchus mykiss]		31.5413	37.9095
comp197402_c0_seq3	CDQ62360.1	unnamed protein product [Oncorhynchus mykiss]		2.07573	2.15277
comp197451_c3_seq9	CDQ86890.1	unnamed protein product [Oncorhynchus mykiss]				2.37957			2.3428280049
comp197601_c0_seq2	CDQ60015.1	unnamed protein product [Oncorhynchus mykiss]				3.03591
comp199764_c2_seq3	CDQ68707.1	unnamed protein product [Oncorhynchus mykiss]	-5.16661	-4.88928	-4.30745	-3.8508
comp200255_c0_seq3	CDQ62741.1	unnamed protein product [Oncorhynchus mykiss]	-2.83302
comp203657_c0_seq1	CDQ61984.1	unnamed protein product [Oncorhynchus mykiss]	-5.70029		-16.5447	-8.6249
comp213538_c2_seq5	CDQ72179.1	unnamed protein product [Oncorhynchus mykiss]	2.50625	3.33315	5.49172	12.3507		-4.7569833257	-3.5188187478
comp214560_c2_seq4	CDQ91878.1	unnamed protein product [Oncorhynchus mykiss]				3.53705
comp214564_c2_seq13	CDQ72457.1	unnamed protein product [Oncorhynchus mykiss]	6.63639	4.60997
comp214822_c0_seq3	CDQ83010.1	unnamed protein product [Oncorhynchus mykiss]					-10.274360971	-13.015735246	-33.870210377
comp215441_c0_seq4	CDQ72711.1	unnamed protein product [Oncorhynchus mykiss]					-2.0023807873	-2.569819456	-2.0789600195
comp100122_c0_seq1	CAF97488.1	unnamed protein product [Tetraodon nigroviridis]		2.67051	2.82768	3.85042	3.0518311168	4.0496701247	4.1298945965
comp204163_c0_seq3	CAG10259.1	unnamed protein product [Tetraodon nigroviridis]	2.1299	2.65446	2.92468	2.44561
comp214570_c2_seq3	CAG02093.1	unnamed protein product [Tetraodon nigroviridis]	-6.21131	-4.19218	-2.37805		-4.348551108	-2.1807468496	-8.9928222699
comp192175_c0_seq1	CDQ97078.1	unnamed protein product, partial [Oncorhynchus mykiss]	-15.3142	-4.06899	-4.47693	-4.32467
comp194354_c1_seq1	CDQ92265.1	unnamed protein product, partial [Oncorhynchus mykiss]		2.53045	2.34564
comp165042_c0_seq1	CAG09259.1	unnamed protein product, partial [Tetraodon nigroviridis]				7.71994
comp200427_c0_seq2	CAF98296.1	unnamed protein product, partial [Tetraodon nigroviridis]	-6.51744	-5.05709	-21.3702	-17.675	-18.602043751	-9.5204246793	-3.8387284787
comp205793_c0_seq1	CAF90786.1	unnamed protein product, partial [Tetraodon nigroviridis]	2.94438
comp209482_c1_seq2	CAF90082.1	unnamed protein product, partial [Tetraodon nigroviridis]	-5.52853
comp181154_c0_seq1	NP_001186962.1	up-regulated during skeletal muscle growth protein 5 [Danio rerio]					-2.8952111699	-3.0473118141
comp200001_c1_seq1	XP_005161542.1	urokinase plasminogen activator surface receptor-like [Danio rerio]		15.3998	23.2905
comp191181_c0_seq1	XP_005172061.1	uroplakin 2-like isoform X1 [Danio rerio]	7.68745
comp215616_c1_seq3	NP_001002748.1	vertebrate transmembrane 4 superfamily-like [Danio rerio]	4.12998	4.14938
comp211335_c0_seq1	XP_001921351.1	very-long-chain enoyl-CoA reductase [Danio rerio]			-32.4984	-8.19648	-9.2491375859	-8.6974136081
comp206681_c2_seq1	XP_001336460.1	vitamin K epoxide reductase complex subunit 1-like protein 1 [Danio rerio]	-6.97647
comp215505_c2_seq1	BAF73406.1	vitellogenin B1 [Cyprinus carpio]						117.27164488
comp195860_c0_seq1	BAD51933.1	vitellogenin B2 [Cyprinus carpio]						0/970
comp211944_c0_seq3	XP_004080387.1	V-type proton ATPase 16 kDa proteolipid subunit-like [Oryzias latipes]	3.29462	3.06529
comp201644_c0_seq1	XP_007249087.1	V-type proton ATPase catalytic subunit A [Astyanax mexicanus]	6.44282	7.25643	4.03651
comp206521_c0_seq4	XP_007244709.1	V-type proton ATPase subunit B, brain isoform-like [Astyanax mexicanus]	5.2035	6.04703
comp205202_c1_seq2	NP_955914.1	V-type proton ATPase subunit d 1 [Danio rerio]	2.66076	2.78727
comp201318_c0_seq2	NP_956228.1	V-type proton ATPase subunit G 1 [Danio rerio]	3.11753	3.51991	2.31104
comp206869_c0_seq1	NP_001278637.1	V-type proton ATPase subunit H isoform 1 [Danio rerio]	4.80559	4.91441
comp204319_c0_seq2	NP_956004.1	WBP2 N-terminal like [Danio rerio]	4.05106
comp212709_c0_seq3	NP_001018176.1	WD repeat-containing protein 43 [Danio rerio]	4.42251
comp214813_c0_seq5	XP_688983.3	xanthine dehydrogenase/oxidase [Danio rerio]							4.7313174795
comp214822_c0_seq6	BAA19849.1	Y box protein 1 [Carassius auratus]				-2.39906	-3.8187334829	-3.1585862707	-2.9836650632
comp201404_c0_seq1	AAH71323.1	Ywhai protein [Danio rerio]				-25.1104
comp86586_c0_seq1	AAH76035.1	Zgc:112160 protein, partial [Danio rerio]						0/129
comp199753_c0_seq2	AAI22231.1	Zgc:158664 protein, partial [Danio rerio]			-8.00719	-5.09177	-10.432938688	-6.5076704449
comp194279_c1_seq2	AAI29438.1	Zgc:158768 [Danio rerio]	-7.18754	-15.5575	-10.138	-2.86082	-2.2151818862
comp194536_c0_seq3	AAI62448.1	Zgc:193505 [Danio rerio]	8.45257
comp206193_c0_seq2	AAI63899.1	Zgc:195326 protein [Danio rerio]	5.78133
comp214009_c0_seq1	AAH49402.1	Zgc:55259 protein [Danio rerio]	6.88518
comp198415_c0_seq2	AAH49027.1	Zgc:56466 [Danio rerio]			-3.96382	-4.1262	-7.6338575769	-6.4180377698	-3.5493854097
comp212797_c0_seq7	AAH80208.1	Zgc:66241 protein, partial [Danio rerio]	7.59099
comp204496_c0_seq1	AAH59619.1	Zgc:73293 [Danio rerio]						-6.2500018719
comp208245_c0_seq5	AAH66541.1	Zgc:77517 [Danio rerio]	2.35811	2.66329
comp201940_c1_seq1	NP_957111.2	zinc finger protein 593 [Danio rerio]	2.4567	2.27734
comp211944_c0_seq2	NP_001076544.1	zinc finger protein 865 [Danio rerio]	5.57955	4.61971
comp216224_c0_seq4	XP_688842.3	zinc finger X-chromosomal protein [Danio rerio]	-7.41632	-11.519	-21.3067	-6.98106	-3.3462868316		2.1455909915
comp203566_c0_seq2	XP_691331.5	zona pellucida-like domain-containing protein 1 [Danio rerio]			-40.5861
comp143269_c0_seq1	ACM09774.1	Zymogen granule membrane protein 16 precursor [Salmo salar]			0/178
comp201115_c1_seq1	XP_003443670.1	zymogen granule membrane protein 16-like [Oreochromis niloticus]	-5.40671	-16.1495	-4.0722	-4.11208	-3.658205017
