# Supplementary material for: The channel catfish genome sequence provides insights into the evolution of scale formation in teleosts
Source: Nat Commun. 2016 Jun 2;7:11757. doi: 10.1038/ncomms11757 (PMC4895719; doi:10.1038/ncomms11757)
Supplement: Supplementary Data 9 — A list of 169 genes that were present in pleco or doras, but absent from channel catfish. [file ncomms11757-s10.xlsx]

## Sheet: 工作表1
Supplementary Data 9. A list of 169 genes that were present in pleco or doras, but absent from channel catfish
Gene name	Access number	Genome
Fibrous sheath-interacting protein 2-like, partial	XP_005285763.1	pleco
FLJ37770-like protein	EGI69315.1	doras
Gi21425	XP_002010947.1	doras
Gl24331	XP_002022319.1	doras
Histone-lysine N-methyltransferase SETMAR-like	XP_003702583.1	doras
Hypothetical protein A306_15251	EMC77429.1	doras
Hypothetical protein BRAFLDRAFT_64428	XP_002599221.1	pleco
Hypothetical protein BRAFLDRAFT_86723	XP_002588275.1	pleco
Hypothetical protein BRAFLDRAFT_91571	XP_002610779.1	pleco
Hypothetical protein CGI_10009074	EKC32039.1	doras
Hypothetical protein CGI_10011829	EKC28956.1	doras
Hypothetical protein EAG_00507	EFN60894.1	doras
Hypothetical protein EAG_01351	EFN72876.1	doras
Hypothetical protein EAG_03659	EFN62518.1	doras
Hypothetical protein EAI_17384	EFN81575.1	pleco
Hypothetical protein LOTGIDRAFT_164040	ESO90461.1	doras
Hypothetical protein LOTGIDRAFT_176575, partial	ESO96648.1	pleco
Hypothetical protein SINV_07528	EFZ10176.1	doras
Hypothetical protein VITISV_012031	CAN80132.1	pleco
Interphotoreceptor matrix proteoglycan 1	XP_003200708.2	pleco
LOC567658 protein	AAI55298.1	doras
Low quality protein: SURP and G-patch domain-containing protein 2	XP_005444343.1	pleco
Mucin-17	XP_002660934.3	pleco
Nuclear-interacting partner of ALK	NP_001070846.1	pleco
Osteocrin-like	XP_002664707.1	pleco
Protein FAM118B-like isoform X2	XP_005159312.1	pleco
Protein NYNRIN-like	XP_005144679.1	doras
Protein pitchfork	XP_005162407.1	pleco
Putative protein FAM200B-like	XP_005185045.1	pleco
Secretory calcium-binding phosphoprotein 1 precursor	NP_001138712.1	pleco+doras
Secretory calcium-binding phosphoprotein 5	NP_001138708.1	pleco+doras
Si:ch1073-126c3.2 precursor	NP_001138258.1	pleco+doras
Tigger transposable element-derived protein 1-like	XP_005406112.1	pleco+doras
Uncharacterized protein c7orf62 homolog isoform X1	XP_005297682.1	pleco
Uncharacterized protein LOC100007824	XP_001346181.4	doras
Uncharacterized protein LOC100150811	XP_001919415.4	pleco
Uncharacterized protein LOC100321895 isoform X1	XP_002666059.3	pleco
Uncharacterized protein LOC100331996	XP_002660836.2	pleco
Uncharacterized protein LOC100333395	XP_002660539.3	pleco
Uncharacterized protein LOC100334312	XP_003201665.2	doras
Uncharacterized protein LOC100334579	XP_003198905.2	doras
Uncharacterized protein LOC100495238	XP_002942726.1	pleco
Uncharacterized protein LOC100495766	XP_004911565.1	pleco
Uncharacterized protein LOC100535622	XP_003201716.2	doras
Uncharacterized protein LOC100535760	XP_003199320.1	doras
Uncharacterized protein LOC100536045, partial	XP_003201661.2	pleco+doras
Uncharacterized protein LOC100536200	XP_003197667.2	doras
Uncharacterized protein LOC100538256 isoform X2	XP_005172124.1	doras
Uncharacterized protein LOC100690966	XP_005464324.1	pleco
Uncharacterized protein LOC100694271 isoform X1	XP_005458780.1	doras
Uncharacterized protein LOC100695424, partial	XP_005459292.1	doras
Uncharacterized protein LOC100695605, partial	XP_003455601.1	pleco+doras
Uncharacterized protein LOC100697633 isoform X2	XP_005459180.1	pleco
Uncharacterized protein LOC100697908	XP_005461414.1	doras
Uncharacterized protein LOC100710209, partial	XP_003460529.2	doras
Uncharacterized protein LOC100888095	XP_003725871.1	pleco
Uncharacterized protein LOC100890838	XP_003731558.1	pleco
Uncharacterized protein LOC100893101	XP_003730144.1	pleco
Uncharacterized protein LOC101061985, partial	XP_003977182.1	doras
Uncharacterized protein LOC101078511, partial	XP_003979988.1	pleco+doras
Uncharacterized protein LOC101078810, partial	XP_003979164.1	doras
Uncharacterized protein LOC101155079	XP_004084355.1	doras
Uncharacterized protein LOC101155955	XP_004077796.1	pleco
Uncharacterized protein LOC101158825, partial	XP_004085620.1	doras
Uncharacterized protein LOC101163949	XP_004084452.1	doras
Uncharacterized protein LOC101166850, partial	XP_004085643.1	doras
Uncharacterized protein LOC101166927	XP_004084328.1	doras
Uncharacterized protein LOC101167511	XP_004084533.1	doras
Uncharacterized protein LOC101168263	XP_004084392.1	pleco+doras
Uncharacterized protein LOC101168728	XP_004076578.1	pleco
Uncharacterized protein LOC101169087, partial	XP_004085317.1	pleco
Uncharacterized protein LOC101171652	XP_004067907.1	doras
Uncharacterized protein LOC101174556	XP_004084412.1	doras
Uncharacterized protein LOC101234846	XP_004211073.1	pleco
Uncharacterized protein LOC101235045	XP_004209452.1	pleco
Uncharacterized protein LOC101464196	XP_004570409.1	pleco+doras
Uncharacterized protein LOC101465447	XP_004571626.1	pleco+doras
Uncharacterized protein LOC101472502	XP_004566699.1	doras
Uncharacterized protein LOC101474083	XP_004544770.1	pleco
Uncharacterized protein LOC101476038	XP_004575931.1	pleco+doras
Uncharacterized protein LOC101477648	XP_004574934.1	doras
Uncharacterized protein LOC101482043	XP_004554742.1	doras
Uncharacterized protein LOC101482357	XP_004539942.1	pleco
Uncharacterized protein LOC101486546	XP_004539419.1	pleco
Uncharacterized protein LOC101731054	XP_004916538.1	pleco
Uncharacterized protein LOC101731862, partial	XP_004913647.1	pleco+doras
Uncharacterized protein LOC101733180, partial	XP_004916159.1	pleco
Uncharacterized protein LOC101733380, partial	XP_004910717.1	pleco
Uncharacterized protein LOC101733949, partial	XP_004914719.1	pleco+doras
Uncharacterized protein LOC101882066	XP_005168213.1	doras
Uncharacterized protein LOC101882148	XP_005172587.1	doras
Uncharacterized protein LOC101882414	XP_005167252.1	doras
Uncharacterized protein LOC101882486	XP_005163580.1	doras
Uncharacterized protein LOC101882694	XP_005169642.1	pleco
Uncharacterized protein LOC101882844	XP_005157327.1	doras
Uncharacterized protein LOC101882906	XP_005157328.1	doras
Uncharacterized protein LOC101883033 isoform X1	XP_005171540.1	doras
Uncharacterized protein LOC101883128	XP_005166190.1	pleco
Uncharacterized protein LOC101883144	XP_005156050.1	pleco
Uncharacterized protein LOC101883233	XP_005159218.1	pleco
Uncharacterized protein LOC101883359 isoform X1	XP_005171702.1	pleco+doras
Uncharacterized protein LOC101883544	XP_005170255.1	pleco
Uncharacterized protein LOC101883556	XP_005165049.1	pleco
Uncharacterized protein LOC101883788	XP_005160479.1	pleco
Uncharacterized protein LOC101884034	XP_005173216.1	doras
Uncharacterized protein LOC101884080	XP_005168106.1	pleco
Uncharacterized protein LOC101884117	XP_005168267.1	doras
Uncharacterized protein LOC101884145	XP_005174514.1	doras
Uncharacterized protein LOC101884312 isoform X1	XP_005163145.1	doras
Uncharacterized protein LOC101884444	XP_005167166.1	pleco
Uncharacterized protein LOC101884487	XP_005161550.1	doras
Uncharacterized protein LOC101884770	XP_005172217.1	doras
Uncharacterized protein LOC101884906	XP_005160572.1	doras
Uncharacterized protein LOC101885221	XP_005172977.1	doras
Uncharacterized protein LOC101885531	XP_005164974.1	doras
Uncharacterized protein LOC101885753	XP_005170172.1	pleco
Uncharacterized protein LOC101885889	XP_005166303.1	pleco
Uncharacterized protein LOC101886080	XP_005165647.1	doras
Uncharacterized protein LOC101886835	XP_005157286.1	doras
Uncharacterized protein LOC101920103	XP_005232451.1	pleco
Uncharacterized protein LOC101930828	XP_005294278.1	pleco
Uncharacterized protein LOC102075694	XP_005456598.1	pleco
Uncharacterized protein LOC102075856	XP_005475955.1	doras
Uncharacterized protein LOC102075859	XP_005476618.1	doras
Uncharacterized protein LOC102075860	XP_005462325.1	doras
Uncharacterized protein LOC102076141	XP_005450152.1	pleco+doras
Uncharacterized protein LOC102076972 isoform X1	XP_005475589.1	pleco+doras
Uncharacterized protein LOC102077212 isoform X1	XP_005452781.1	pleco
Uncharacterized protein LOC102077517	XP_005465042.1	pleco+doras
Uncharacterized protein LOC102077902	XP_005463564.1	pleco
Uncharacterized protein LOC102078008	XP_005477927.1	doras
Uncharacterized protein LOC102078060	XP_005470188.1	pleco
Uncharacterized protein LOC102078153, partial	XP_005466727.1	pleco
Uncharacterized protein LOC102078893	XP_005453731.1	doras
Uncharacterized protein LOC102079909	XP_005459247.1	pleco
Uncharacterized protein LOC102080148 isoform X1	XP_005460634.1	pleco
Uncharacterized protein LOC102080148 isoform X3	XP_005460636.1	pleco
Uncharacterized protein LOC102080651	XP_005462235.1	doras
Uncharacterized protein LOC102082911	XP_005460658.1	pleco
Uncharacterized protein LOC102083239	XP_005465326.1	doras
Uncharacterized protein LOC102192331	XP_005742392.1	doras
Uncharacterized protein LOC102197285, partial	XP_005755453.1	pleco+doras
Uncharacterized protein LOC102206014	XP_005742081.1	pleco+doras
Uncharacterized protein LOC102207220	XP_005752635.1	pleco
Uncharacterized protein LOC102210904	XP_005754710.1	pleco
Uncharacterized protein LOC102214224	XP_005754419.1	doras
Uncharacterized protein LOC102221235	XP_005809077.1	pleco
Uncharacterized protein LOC102232946	XP_005817135.1	pleco
Uncharacterized protein LOC102290310, partial	XP_005952245.1	pleco
Uncharacterized protein LOC102290724	XP_005930196.1	pleco
Uncharacterized protein LOC102295251	XP_005948298.1	doras
Uncharacterized protein LOC102296798	XP_005950869.1	pleco
Uncharacterized protein LOC102301255	XP_005953477.1	doras
Uncharacterized protein LOC102301374	XP_005912962.1	pleco
Uncharacterized protein LOC102307237	XP_005953050.1	doras
Uncharacterized protein LOC102354508, partial	XP_005993715.1	doras
Uncharacterized protein LOC102387905	XP_006038606.1	doras
Uncharacterized protein LOC102696357	XP_006625486.1	doras
Uncharacterized protein LOC102777202	XP_006800617.1	doras
Uncharacterized protein LOC102785141	XP_006800564.1	pleco
Uncharacterized protein LOC102786649	XP_006809849.1	doras
Uncharacterized protein LOC102792782	XP_006795787.1	doras
Uncharacterized protein LOC102795061	XP_006808924.1	pleco
Uncharacterized protein LOC564023	XP_692475.3	pleco
UPF0585 protein c16orf13 homolog B (zgc: 103625)	NP_001004669.1	pleco
Zgc:101699 isoform X1	XP_005165067.1	pleco
Zgc:92753 protein (gc:group-specific component) (vitamin D binding protein)	AAH95239.1	pleco
Zinc finger protein KIAA0543	EFN60310.1	pleco
Zinc knuckle protein	XP_003369062.1	pleco
