# Supplementary material for: The channel catfish genome sequence provides insights into the evolution of scale formation in teleosts
Source: Nat Commun. 2016 Jun 2;7:11757. doi: 10.1038/ncomms11757 (PMC4895719; doi:10.1038/ncomms11757)
Supplement: Supplementary Data 10 — A list of 704 genes that are expressed in the skin of scaled pleco but not in scaleless channel catfish. [file ncomms11757-s11.xlsx]

## Sheet: 工作表1
Supplementary Data 10. A list of 704 genes that are expressed in the skin of scaled pleco but not in scaleless channel catfish
Pleco contig ID	Accession number	Gene description
c100842_g1_i1	BAA92751.1	unnamed protein product [Mus musculus]
c101345_g1_i1	XP_006524143.1	PREDICTED: FLYWCH-type zinc finger-containing protein 1 isoform X3 [Mus musculus]
c101851_g1_i1	EMS47167.1	hypothetical protein TRIUR3_03039 [Triticum urartu]
c101949_g1_i1	EDL22259.1	host cell factor C1 regulator 1 (XPO1-dependent), isoform CRA_b [Mus musculus]
c102100_g1_i1	XP_006626032.1	PREDICTED: radial spoke head protein 3 homolog [Lepisosteus oculatus]
c102155_g1_i1	NP_001158131.1	TPR and ankyrin repeat-containing protein 1 [Mus musculus]
c102335_g1_i1	KFQ20252.1	hypothetical protein N332_05522, partial [Mesitornis unicolor]
c10273_g1_i1	NP_001093106.1	PNMA-like protein 2 [Mus musculus]
c102937_g1_i1	S31035	retrovirus-related gag polyprotein - mouse intracisternal A-particle MIAD8 (fragment)
c102963_g1_i1	XP_008980859.1	PREDICTED: uncharacterized protein LOC103788446 [Callithrix jacchus]
c103047_g1_i1	XP_007239478.1	PREDICTED: uncharacterized protein LOC103025867 [Astyanax mexicanus]
c103153_g1_i1	EDL09379.1	mCG144592, partial [Mus musculus]
c104292_g1_i1	XP_002948511.1	hypothetical protein VOLCADRAFT_88942 [Volvox carteri f. nagariensis]
c104389_g1_i1	XP_006997987.1	PREDICTED: uncharacterized protein LOC284861-like [Peromyscus maniculatus bairdii]
c10439_g1_i2	EHB06074.1	hypothetical protein GW7_15101, partial [Heterocephalus glaber]
c104410_g1_i1	XP_008424746.1	PREDICTED: uncharacterized protein LOC103475117 [Poecilia reticulata]
c104892_g1_i1	EDL24331.1	immunity-related GTPase family, Q, isoform CRA_b, partial [Mus musculus]
c105124_g1_i1	EDM05893.1	rCG33587 [Rattus norvegicus]
c105617_g1_i1	EAW61777.1	hCG1986491 [Homo sapiens]
c105804_g1_i1	XP_002368828.1	RNA recognition motif-containing protein [Toxoplasma gondii ME49]
c10652_g1_i1	ETJ00816.1	hypothetical protein Q611_LSC00001G0001, partial [Leuconostoc sp. DORA_2]
c107309_g1_i1	EDL27984.1	mCG1040065 [Mus musculus]
c109020_g1_i1	EGW13716.1	hypothetical protein I79_021101 [Cricetulus griseus]
c109343_g1_i1	AHB63507.1	replicase polyprotein [Bottlenose dolphin coronavirus HKU22]
c109393_g1_i1	ERE87282.1	putative overexpressed in colon carcinoma 1 protein like protein [Cricetulus griseus]
c109632_g1_i1	XP_002105689.1	GD16637 [Drosophila simulans]
c10967_g1_i1	CDQ67788.1	unnamed protein product [Oncorhynchus mykiss]
c110344_g1_i1	ERE72751.1	A-kinase anchor protein 5 [Cricetulus griseus]
c11090_g1_i1	EGV91811.1	hypothetical protein I79_020551 [Cricetulus griseus]
c111049_g1_i1	XP_001090400.2	PREDICTED: hypothetical protein LOC702119 [Macaca mulatta]
c111291_g1_i1	XP_007242826.1	PREDICTED: uncharacterized protein LOC103032647 [Astyanax mexicanus]
c111729_g1_i1	XP_007251440.1	PREDICTED: uncharacterized protein LOC103035242 [Astyanax mexicanus]
c112489_g1_i1	AAB31958.1	antigen LEC-A [Mus sp.]
c112962_g1_i1	BAA95040.1	unnamed protein product [Mus musculus]
c112978_g1_i1	EGW01874.1	hypothetical protein I79_014262 [Cricetulus griseus]
c113195_g1_i1	CDQ78997.1	unnamed protein product [Oncorhynchus mykiss]
c113211_g1_i1	XP_009050641.1	hypothetical protein LOTGIDRAFT_81020, partial [Lottia gigantea]
c113240_g1_i1	GAA38700.1	hypothetical protein CLF_101970 [Clonorchis sinensis]
c113896_g1_i1	BAB25056.1	unnamed protein product [Mus musculus]
c113899_g1_i1	XP_006712960.1	PREDICTED: hyphal wall protein 2-like isoform X1 [Homo sapiens]
c114284_g1_i1	EDM00813.1	rCG62717 [Rattus norvegicus]
c114674_g1_i1	EDL07130.1	mCG113526, isoform CRA_c, partial [Mus musculus]
c114684_g1_i1	AAH51481.1	Smap2 protein [Mus musculus]
c114734_g1_i1	EGV91142.1	hypothetical protein I79_026273 [Cricetulus griseus]
c115108_g1_i1	CAX69972.1	hypothetical protein [Schistosoma japonicum]
c115207_g1_i1	EGL84524.1	LPXTG-motif cell wall anchor domain protein [Streptococcus infantis SK1076]
c115210_g1_i1	BAE23346.1	unnamed protein product [Mus musculus]
c115252_g1_i1	EDM15703.1	rCG59541 [Rattus norvegicus]
c115802_g1_i1	XP_007236727.1	PREDICTED: sperm-associated antigen 8 isoform X1 [Astyanax mexicanus]
c11587_g1_i1	EDL22605.1	mCG21131, isoform CRA_c, partial [Mus musculus]
c116396_g1_i1	EDL85920.1	rCG37312 [Rattus norvegicus]
c117375_g1_i1	EDL16410.1	mCG144664, partial [Mus musculus]
c117946_g1_i1	XP_007236723.1	PREDICTED: uncharacterized protein LOC103043569 [Astyanax mexicanus]
c118724_g1_i1	XP_008606783.1	hypothetical protein SDRG_02950 [Saprolegnia diclina VS20]
c11876_g2_i1	BAC33378.1	unnamed protein product, partial [Mus musculus]
c119295_g1_i1	AAK12835.1	AF241244_1 cell adhesion protein trophinin [Mus musculus]
c119363_g1_i1	EGV91157.1	hypothetical protein I79_026242 [Cricetulus griseus]
c119823_g1_i1	XP_009204301.1	PREDICTED: uncharacterized protein LOC103884011 [Papio anubis]
c119836_g1_i1	EDL31271.1	cDNA sequence BC047219, isoform CRA_b, partial [Mus musculus]
c120059_g1_i1	NP_061260.1	activity-regulated cytoskeleton-associated protein [Mus musculus]
c121068_g1_i1	BAC29352.1	unnamed protein product [Mus musculus]
c121212_g1_i1	EDL09503.1	cDNA sequence BC031181, isoform CRA_b, partial [Mus musculus]
c121363_g1_i1	XP_008591043.1	PREDICTED: LOW QUALITY PROTEIN: uncharacterized protein LOC103608382 [Galeopterus variegatus]
c121444_g1_i1	CDQ75705.1	unnamed protein product [Oncorhynchus mykiss]
c121963_g1_i1	XP_002564949.1	Pc22g09370 [Penicillium rubens Wisconsin 54-1255]
c122005_g1_i1	XP_002667467.3	PREDICTED: uncharacterized protein LOC100330690 [Danio rerio]
c122207_g1_i1	XP_001956624.1	GF24494 [Drosophila ananassae]
c122996_g1_i1	AAH13739.2	Slc7a5 protein [Mus musculus]
c123300_g1_i1	XP_002802861.1	PREDICTED: hypothetical protein LOC100424049 [Macaca mulatta]
c123663_g1_i1	XP_007254257.1	PREDICTED: olfactory receptor 2AK2-like [Astyanax mexicanus]
c123753_g1_i1	BAB27444.1	unnamed protein product, partial [Mus musculus]
c123800_g1_i1	A0P9L2.1	IKBP1_ONCMY RecName: Full=Interleukin-1 receptor-associated kinase 1-binding protein 1 homolog
c124980_g1_i1	XP_670342.1	hypothetical protein [Plasmodium berghei ANKA]
c125191_g1_i1	XP_007229630.1	PREDICTED: transmembrane protein 25-like [Astyanax mexicanus]
c125806_g1_i1	XP_007256000.1	PREDICTED: uncharacterized protein LOC103024271 [Astyanax mexicanus]
c126021_g1_i1	EDL34974.1	mCG148190 [Mus musculus]
c126209_g1_i1	XP_007578992.1	PREDICTED: putative uncharacterized protein C14orf132 homolog [Poecilia formosa]
c126271_g1_i1	EDL76875.1	rCG25468, isoform CRA_d [Rattus norvegicus]
c126742_g1_i1	XP_001625722.1	predicted protein [Nematostella vectensis]
c126924_g1_i1	EDM16142.1	rCG60275, isoform CRA_a [Rattus norvegicus]
c127208_g1_i1	WP_018397736.1	hypothetical protein [filamentous cyanobacterium ESFC-1]
c127338_g1_i1	XP_001629387.1	predicted protein [Nematostella vectensis]
c127355_g1_i1	XP_001307665.1	hypothetical protein [Trichomonas vaginalis G3]
c127598_g1_i1	EGV99448.1	hypothetical protein I79_014622 [Cricetulus griseus]
c127736_g1_i1	ELU12301.1	hypothetical protein CAPTEDRAFT_185782, partial [Capitella teleta]
c127978_g1_i1	YP_007003918.1	membrane protein Allo46 [Cyprinid herpesvirus 2]
c128056_g1_i1	CDQ99818.1	unnamed protein product [Oncorhynchus mykiss]
c128076_g1_i1	BAB30652.1	unnamed protein product [Mus musculus]
c128247_g1_i1	XP_007230779.1	PREDICTED: uncharacterized protein C14orf37 homolog isoform X3 [Astyanax mexicanus]
c128563_g1_i1	EFN82476.1	hypothetical protein EAI_06335, partial [Harpegnathos saltator]
c128630_g1_i1	KEZ16769.1	hypothetical protein CP98_03998 [Sphingobium yanoikuyae]
c12882_g1_i1	XP_009296749.1	PREDICTED: kinocilin isoform X1 [Danio rerio]
c129182_g1_i1	XP_002011705.1	GI11176 [Drosophila mojavensis]
c129359_g1_i1	NP_001073661.1	otoconin-90 precursor [Danio rerio]
c129717_g1_i1	CDI87586.1	hypothetical protein, conserved [Eimeria praecox]
c130145_g1_i1	WP_007448311.1	aminoglycoside 3'-phosphotransferase [Streptomyces coelicoflavus]
c130229_g1_i1	XP_009296533.1	PREDICTED: uncharacterized protein LOC101885503 [Danio rerio]
c13038_g2_i1	EDL18693.1	GTL2, imprinted maternally expressed untranslated mRNA [Mus musculus]
c130714_g1_i1	XP_004047720.1	PREDICTED: uncharacterized protein LOC101137755 [Gorilla gorilla gorilla]
c130876_g1_i1	XP_009298960.1	PREDICTED: uncharacterized protein C10orf107 homolog isoform X3 [Danio rerio]
c131640_g1_i1	BAE29142.1	unnamed protein product, partial [Mus musculus]
c131762_g1_i1	XP_004048024.1	PREDICTED: uncharacterized protein LOC101132959 [Gorilla gorilla gorilla]
c131801_g1_i1	EDL31340.1	mCG1034285 [Mus musculus]
c132217_g1_i1	EGW00777.1	Vomeronasal type-1 receptor 4 [Cricetulus griseus]
c132387_g1_i1	BAE27224.1	unnamed protein product [Mus musculus]
c132468_g1_i1	AAA39469.1	Ly-6C [Mus musculus domesticus]
c133497_g1_i1	EDL40614.1	mCG1041138 [Mus musculus]
c134241_g1_i1	EDL18721.1	mCG18349 [Mus musculus]
c134353_g1_i1	NP_058664.2	oligodendrocyte transcription factor 1 [Mus musculus]
c13463_g1_i1	XP_006511677.1	PREDICTED: uncharacterized protein LOC102639656 [Mus musculus]
c134810_g1_i1	EDL32729.1	mCG140854, isoform CRA_b, partial [Mus musculus]
c134836_g1_i1	NP_001009264.1	MORF4 family-associated protein 1 [Rattus norvegicus]
c134911_g1_i1	XP_006522095.1	PREDICTED: transmembrane protein 191C isoform X2 [Mus musculus]
c134972_g1_i1	BAE90677.1	unnamed protein product [Macaca fascicularis]
c135121_g1_i1	WP_019126563.1	hypothetical protein [Actinomyces sp. ph3]
c135130_g1_i1	YP_008378359.1	IE-2 [Choristoneura rosaceana alphabaculovirus]
c135468_g1_i1	EDL06275.1	solute carrier family 32 (GABA vesicular transporter), member 1 [Mus musculus]
c135825_g1_i1	Q64253.2	LY6E_MOUSE RecName: Full=Lymphocyte antigen 6E; Short=Ly-6E; AltName: Full=Stem cell antigen 2; AltName: Full=Thymic shared antigen 1; Short=TSA-1; Flags: Precursor
c135862_g1_i1	XP_002806084.1	PREDICTED: hypothetical protein LOC100429674, partial [Macaca mulatta]
c135915_g1_i1	XP_008174928.1	PREDICTED: uncharacterized protein LOC101952564 [Chrysemys picta bellii]
c136547_g1_i1	BAC25675.1	unnamed protein product [Mus musculus]
c136865_g1_i1	AAN28928.1	mexneurin precursor [Mus musculus]
c137081_g1_i1	EDL05847.1	ubiquitin-like 3, isoform CRA_a, partial [Mus musculus]
c137842_g1_i1	CDQ81692.1	unnamed protein product [Oncorhynchus mykiss]
c138157_g1_i1	EDL20429.1	mCG1033179 [Mus musculus]
c138366_g1_i1	EDL86253.1	calcium/calmodulin-dependent protein kinase II gamma, isoform CRA_d [Rattus norvegicus]
c138960_g1_i1	BAC32997.1	unnamed protein product, partial [Mus musculus]
c13899_g1_i1	XP_006847508.1	hypothetical protein AMTR_s00014p00045960, partial [Amborella trichopoda]
c139013_g1_i1	XP_001620040.1	hypothetical protein NEMVEDRAFT_v1g63584, partial [Nematostella vectensis]
c13906_g2_i1	EDM08879.1	rCG43116 [Rattus norvegicus]
c139235_g1_i1	BAA87041.1	EIG 180 [Mus musculus]
c139480_g1_i1	AAR37049.1	hypothetical polypeptide 22A [Mesocricetus auratus]
c1395_g1_i1	EDM08292.1	calmodulin 3, isoform CRA_a [Rattus norvegicus]
c139504_g1_i1	CDQ79416.1	unnamed protein product [Oncorhynchus mykiss]
c139514_g1_i1	BAE32365.1	unnamed protein product [Mus musculus]
c14039_g1_i1	Q9UHZ2.1	MALAT_HUMAN RecName: Full=Metastasis-associated lung adenocarcinoma transcript 1
c140502_g1_i1	EDK97438.1	mCG142434 [Mus musculus]
c141223_g1_i1	XP_005164821.1	PREDICTED: protein CASC1 isoform X1 [Danio rerio]
c141755_g1_i1	BAB22836.1	unnamed protein product [Mus musculus]
c141834_g1_i1	GAA31668.2	innexin unc-9 [Clonorchis sinensis]
c141930_g1_i1	KFO33847.1	hypothetical protein H920_04841 [Fukomys damarensis]
c142121_g1_i1	KFO62244.1	Uncharacterized protein C2orf16, partial [Corvus brachyrhynchos]
c142474_g1_i1	XP_006244946.1	PREDICTED: uncharacterized protein LOC100359890 [Rattus norvegicus]
c143261_g1_i1	AHB73987.1	1ab polyprotein [Infectious bronchitis virus]
c1435_g1_i2	AAI15083.1	Zgc:136320 protein [Danio rerio]
c143590_g1_i1	GAA52233.1	hypothetical protein CLF_107652 [Clonorchis sinensis]
c143632_g1_i1	XP_007236181.1	PREDICTED: uncharacterized protein C1orf228 homolog isoform X2 [Astyanax mexicanus]
c143684_g1_i1	EDL21723.1	oxysterol binding protein-like 8, isoform CRA_c [Mus musculus]
c143765_g1_i1	CAH93106.1	hypothetical protein [Pongo abelii]
c145309_g1_i1	KFO26890.1	hypothetical protein H920_11712 [Fukomys damarensis]
c145641_g1_i1	XP_007236491.1	PREDICTED: probable G-protein coupled receptor 151-like [Astyanax mexicanus]
c145990_g1_i1	BAE22222.1	unnamed protein product, partial [Mus musculus]
c146086_g1_i1	EDL20374.1	mCG140094, partial [Mus musculus]
c146148_g1_i1	EDL22314.1	mCG1051026 [Mus musculus]
c146536_g1_i1	BAC31167.1	unnamed protein product [Mus musculus]
c146541_g1_i1	EDM05482.1	rCG33577 [Rattus norvegicus]
c146558_g1_i1	BAE37404.1	unnamed protein product [Mus musculus]
c146644_g1_i1	EDL87674.1	rCG41979 [Rattus norvegicus]
c14666_g2_i1	BAC38006.1	unnamed protein product [Mus musculus]
c146895_g1_i1	XP_009304755.1	PREDICTED: calymmin isoform X6 [Danio rerio]
c147053_g1_i1	AFN88207.1	integrase core domain containing protein [Phaseolus vulgaris]
c147467_g1_i1	CDQ62963.1	unnamed protein product [Oncorhynchus mykiss]
c147548_g1_i1	BAC27069.1	unnamed protein product [Mus musculus]
c147781_g1_i1	AAF22641.1	AF181560_1 proSAAS [Mus musculus]
c147900_g1_i1	EST42909.1	Hypothetical protein SS50377_17443, partial [Spironucleus salmonicida]
c147952_g1_i1	WP_017318568.1	hypothetical protein [Mastigocladopsis repens]
c148144_g1_i1	EDL94281.1	rCG57788 [Rattus norvegicus]
c148402_g1_i1	CDQ98453.1	unnamed protein product [Oncorhynchus mykiss]
c148722_g1_i1	WP_002969180.1	MULTISPECIES: hypothetical protein [Brucella]
c148789_g1_i1	EDL29164.1	mCG1035439, partial [Mus musculus]
c149221_g1_i1	AID54952.1	glyco-gag polyprotein [Mus musculus]
c149546_g1_i1	AAR87485.1	UGS148 protein [Mus musculus]
c149847_g1_i1	XP_007234500.1	PREDICTED: Ig-like V-type domain-containing protein FAM187A-like [Astyanax mexicanus]
c15023_g1_i1	XP_001343684.3	PREDICTED: interleukin-12 subunit alpha-like [Danio rerio]
c150298_g1_i1	NP_991140.1	tuberoinfundibular peptide of 39 residues precursor [Danio rerio]
c150635_g1_i1	AAH58970.1	Gprasp1 protein [Mus musculus]
c151767_g1_i1	XP_008297596.1	PREDICTED: tetratricopeptide repeat protein 40 [Stegastes partitus]
c15194_g1_i1	CDQ57559.1	unnamed protein product [Oncorhynchus mykiss]
c151962_g1_i1	CEF52190.1	Gram positive anchor [Lactococcus garvieae]
c152121_g1_i1	WP_012677560.1	hypothetical protein [Streptococcus equi]
c152495_g1_i1	XP_009043616.1	hypothetical protein LOTGIDRAFT_103053, partial [Lottia gigantea]
c152766_g1_i1	XP_008301310.1	PREDICTED: transmembrane protein 235 [Stegastes partitus]
c152795_g1_i1	AAI47313.1	Predicted gene, 547127 [Mus musculus]
c153871_g1_i1	EDM05076.1	rCG33916 [Rattus norvegicus]
c154038_g1_i1	KDN85788.1	hypothetical protein KCH_24460 [Kitasatospora cheerisanensis KCTC 2395]
c154143_g1_i1	XP_007525766.1	PREDICTED: uncharacterized protein LOC103115848 [Erinaceus europaeus]
c154150_g1_i1	EGV91155.1	hypothetical protein I79_026246 [Cricetulus griseus]
c155109_g1_i1	NP_033241.1	somatostatin precursor [Mus musculus]
c155420_g1_i1	WP_010925328.1	lipoprotein VSAG (fragment), partial [Mycoplasma pulmonis]
c155620_g1_i1	WP_014292444.1	hypothetical protein [Oceanimonas sp. GK1]
c155694_g1_i1	CDQ85331.1	unnamed protein product [Oncorhynchus mykiss]
c156122_g1_i1	WP_015128893.1	hypothetical protein [Calothrix sp. PCC 7507]
c156445_g1_i1	EDL93525.1	rCG45444, partial [Rattus norvegicus]
c156543_g1_i1	NP_848486.1	uncharacterized protein C8orf46 homolog [Mus musculus]
c156671_g1_i1	CCD59828.1	hypothetical protein Smp_096370 [Schistosoma mansoni]
c156757_g1_i1	XP_006531633.1	PREDICTED: uncharacterized protein LOC102636946 [Mus musculus]
c156993_g1_i1	XP_002800796.1	PREDICTED: hypothetical protein LOC100430074 [Macaca mulatta]
c157055_g1_i1	EDL18070.1	cell cycle exit and neuronal differentiation 1, isoform CRA_b, partial [Mus musculus]
c157616_g1_i1	CDJ47856.1	hypothetical protein, conserved [Eimeria brunetti]
c157839_g1_i1	EDL89706.1	rCG42628, isoform CRA_a [Rattus norvegicus]
c158076_g1_i1	EDL10557.1	mCG1027127 [Mus musculus]
c158474_g1_i1	BAE30274.1	unnamed protein product, partial [Mus musculus]
c158797_g1_i1	XP_004281246.1	PREDICTED: uncharacterized protein LOC101283539 [Orcinus orca]
c158812_g1_i1	XP_007258388.1	PREDICTED: nucleolin 2-like [Astyanax mexicanus]
c159198_g1_i1	EDL35214.1	mCG126774 [Mus musculus]
c160009_g1_i1	AAL86907.1	AF481964_1 brain stress early protein [Mus musculus]
c160263_g1_i1	EDL08425.1	mCG125297, partial [Mus musculus]
c160815_g1_i1	BAC35400.1	unnamed protein product [Mus musculus]
c160926_g1_i1	BAE36617.1	unnamed protein product, partial [Mus musculus]
c161262_g1_i1	KFK24463.1	hypothetical protein AALP_AAs61418U000100 [Arabis alpina]
c161276_g1_i1	XP_008995768.1	PREDICTED: uncharacterized protein LOC100407912 [Callithrix jacchus]
c16214_g1_i1	ACO13700.1	C9orf116 [Esox lucius]
c162422_g1_i1	EDL14934.1	isoprenylcysteine carboxyl methyltransferase, isoform CRA_b, partial [Mus musculus]
c16267_g1_i1	XP_007228075.1	PREDICTED: bromodomain-containing protein DDB_G0270170-like isoform X1 [Astyanax mexicanus]
c163074_g1_i1	AAI17846.1	Usp54 protein [Mus musculus]
c163212_g1_i1	EDL41159.1	mCG148421, partial [Mus musculus]
c16338_g1_i1	NP_001082963.1	2-amino-3-carboxymuconate-6-semialdehyde decarboxylase [Danio rerio]
c163513_g1_i1	CCD75416.1	hypothetical protein Smp_161790.2 [Schistosoma mansoni]
c163671_g1_i1	XP_005101243.1	PREDICTED: protein rtoA-like [Aplysia californica]
c164373_g1_i1	ACM69338.1	regulated endocrine-specific protein 18 isoform c [Mus musculus]
c165022_g1_i1	EDL32278.1	mCG1034377, partial [Mus musculus]
c165186_g1_i1	WP_005934374.1	hypothetical protein [Xanthomonas axonopodis]
c165363_g1_i1	BAB26293.1	unnamed protein product [Mus musculus]
c165385_g1_i1	XP_008210265.1	PREDICTED: uncharacterized protein LOC103316743 [Nasonia vitripennis]
c165433_g1_i1	XP_002804589.1	PREDICTED: hypothetical protein LOC100423150 [Macaca mulatta]
c165759_g1_i1	XP_002739137.1	PREDICTED: uncharacterized protein LOC100373634 [Saccoglossus kowalevskii]
c16586_g1_i1	EDL17491.1	mCG142724 [Mus musculus]
c166424_g1_i1	XP_007237819.1	PREDICTED: cysteine and tyrosine-rich protein 1 [Astyanax mexicanus]
c166878_g1_i1	EGW02204.1	hypothetical protein I79_011772 [Cricetulus griseus]
c166973_g1_i1	XP_005470062.1	PREDICTED: uncharacterized protein LOC102077948 [Oreochromis niloticus]
c167077_g1_i1	NP_071872.1	probable G-protein coupled receptor 88 [Mus musculus]
c167086_g1_i1	EAX08464.1	hCG2019948, isoform CRA_b, partial [Homo sapiens]
c167274_g1_i1	XP_006815409.1	PREDICTED: uncharacterized protein LOC102808709 [Saccoglossus kowalevskii]
c167287_g1_i1	EDL22199.1	mCG1048587 [Mus musculus]
c16752_g1_i2	XP_007253848.1	PREDICTED: testis-expressed sequence 36 protein [Astyanax mexicanus]
c167719_g1_i1	XP_007240067.1	PREDICTED: uncharacterized protein LOC103031164 [Astyanax mexicanus]
c167740_g1_i1	AAI09414.1	Hypothetical protein MGC35261-like (H. sapiens) [Danio rerio]
c167799_g1_i1	XP_009305958.1	PREDICTED: uncharacterized protein LOC103912060 [Danio rerio]
c167846_g1_i1	BAB32273.1	unnamed protein product [Mus musculus]
c168260_g1_i1	BAC35739.1	unnamed protein product, partial [Mus musculus]
c168580_g1_i1	BAE25920.1	unnamed protein product [Mus musculus]
c168646_g1_i1	NP_031720.1	secretogranin-1 precursor [Mus musculus]
c169079_g1_i1	EDL13124.1	cornichon homolog 3 (Drosophila), isoform CRA_b, partial [Mus musculus]
c169441_g1_i1	XP_004080414.1	PREDICTED: uncharacterized protein LOC101168157 [Oryzias latipes]
c169998_g1_i1	XP_008708269.1	PREDICTED: uncharacterized protein LOC103680539 [Ursus maritimus]
c170242_g1_i1	EDL76149.1	bruno-like 4, RNA binding protein (Drosophila) (predicted), isoform CRA_b [Rattus norvegicus]
c170299_g1_i1	EDL41641.1	mCG1045345 [Mus musculus]
c170645_g1_i1	BAB22608.1	unnamed protein product [Mus musculus]
c170897_g1_i1	XP_001008643.1	Bifunctional endo-1,4-beta-xylanase xylA precursor, putative [Tetrahymena thermophila]
c170983_g1_i1	EGW07563.1	hypothetical protein I79_016962 [Cricetulus griseus]
c171275_g1_i1	NP_001034474.1	VGF nerve growth factor inducible precursor [Mus musculus]
c171453_g1_i1	BAC38488.1	unnamed protein product [Mus musculus]
c171718_g1_i1	WP_012420809.1	von Willebrand factor type A [Akkermansia muciniphila]
c171773_g1_i1	XP_007238619.1	PREDICTED: uncharacterized protein C6orf118 homolog [Astyanax mexicanus]
c172142_g1_i1	XP_005526297.1	PREDICTED: histone-lysine N-methyltransferase set1-like [Pseudopodoces humilis]
c172212_g1_i1	BAE38023.1	unnamed protein product [Mus musculus]
c172342_g1_i1	BAC86065.1	unnamed protein product [Homo sapiens]
c172398_g1_i1	KGB36068.1	hypothetical protein MS3_04346, partial [Schistosoma haematobium]
c173608_g1_i1	EDL15312.1	mCG145956, partial [Mus musculus]
c174156_g1_i1	XP_007236442.1	PREDICTED: probable G-protein coupled receptor 148-like [Astyanax mexicanus]
c175264_g1_i1	EDL01298.1	mCG142063, isoform CRA_a [Mus musculus]
c176055_g1_i1	EDL14526.1	mCG126952, partial [Mus musculus]
c176730_g1_i1	EDL83939.1	rCG40826 [Rattus norvegicus]
c176741_g1_i1	ADQ12919.1	integrin-associated protein [Mus musculus]
c176978_g1_i1	XP_006542824.1	PREDICTED: protein FAM205A-like [Mus musculus]
c177000_g1_i1	EDL06499.1	mCG141821, partial [Mus musculus]
c177863_g1_i1	XP_008328636.1	PREDICTED: pollen-specific leucine-rich repeat extensin-like protein 2 [Cynoglossus semilaevis]
c17830_g1_i1	EDL15560.1	aldolase 3, C isoform, isoform CRA_a [Mus musculus]
c17857_g1_i1	XP_007237416.1	PREDICTED: lengsin [Astyanax mexicanus]
c178666_g1_i1	XP_003090393.1	hypothetical protein CRE_29256, partial [Caenorhabditis remanei]
c178796_g1_i1	XP_005289250.2	PREDICTED: tumor necrosis factor receptor superfamily member 13B [Chrysemys picta bellii]
c178849_g1_i1	ETE63729.1	Octapeptide-repeat protein T2, partial [Ophiophagus hannah]
c179384_g1_i1	EDL40765.1	mCG146145, partial [Mus musculus]
c180050_g1_i1	NP_001272069.1	uncharacterized protein LOC101865950 [Macaca fascicularis]
c18015_g1_i1	EDM08300.1	similar to MGC15476 protein (predicted) [Rattus norvegicus]
c180215_g1_i1	EGW14852.1	hypothetical protein I79_021390 [Cricetulus griseus]
c180248_g1_i1	EDL78478.1	rCG31638 [Rattus norvegicus]
c180455_g1_i1	EDM08398.1	rCG24570 [Rattus norvegicus]
c18164_g1_i1	XP_668908.1	hypothetical protein, partial [Plasmodium berghei ANKA]
c18420_g1_i1	NP_001164119.1	transmembrane inner ear expressed protein isoform b [Danio rerio]
c18438_g1_i1	XP_001620448.1	hypothetical protein NEMVEDRAFT_v1g223105 [Nematostella vectensis]
c18549_g1_i1	XP_007249304.1	PREDICTED: uncharacterized protein LOC103026616 isoform X1 [Astyanax mexicanus]
c18604_g1_i1	AAH16125.1	Napb protein [Mus musculus]
c19125_g2_i1	BAE33644.1	unnamed protein product, partial [Mus musculus]
c19138_g1_i1	NP_001138708.1	secretory calcium-binding phosphoprotein 5 precursor [Danio rerio]
c19813_g1_i1	WP_016089861.1	hypothetical protein [Bacillus cereus]
c20217_g1_i1	CAA36968.1	unnamed protein product (mitochondrion) [Rattus norvegicus]
c20515_g1_i1	XP_006249199.1	PREDICTED: neurosecretory protein VGF isoform X2 [Rattus norvegicus]
c20968_g1_i1	NP_808403.2	transmembrane protein 130 precursor [Mus musculus]
c21321_g1_i1	EDL13269.1	mCG147451 [Mus musculus]
c21321_g2_i1	BAB24979.3	unnamed protein product, partial [Mus musculus]
c21326_g1_i1	CDQ57558.1	unnamed protein product [Oncorhynchus mykiss]
c21326_g2_i1	ETE59542.1	Coiled-coil domain-containing protein, partial [Ophiophagus hannah]
c21355_g1_i1	XP_673201.1	hypothetical protein [Plasmodium berghei ANKA]
c21590_g1_i2	CDQ85125.1	unnamed protein product [Oncorhynchus mykiss]
c21653_g1_i1	XP_007233501.1	PREDICTED: serine/threonine-protein kinase 31 [Astyanax mexicanus]
c21662_g1_i1	CDQ74562.1	unnamed protein product [Oncorhynchus mykiss]
c21662_g2_i1	XP_007241390.1	PREDICTED: mesogenin-1 [Astyanax mexicanus]
c21664_g1_i1	XP_007252550.1	PREDICTED: UPF0258 protein KIAA1024-like [Astyanax mexicanus]
c22188_g1_i1	NP_982973.2	ABR027Cp [Ashbya gossypii ATCC 10895]
c22942_g1_i1	KFO57522.1	hypothetical protein N302_11013, partial [Corvus brachyrhynchos]
c22953_g2_i1	XP_001617828.1	hypothetical protein NEMVEDRAFT_v1g156598 [Nematostella vectensis]
c23118_g1_i1	EDM06714.1	rCG33941, partial [Rattus norvegicus]
c23259_g1_i1	BAC41425.1	mKIAA0443 protein, partial [Mus musculus]
c23751_g1_i1	XP_008407658.1	PREDICTED: uncharacterized protein LOC103464984 isoform X1 [Poecilia reticulata]
c23784_g1_i1	XP_009048646.1	hypothetical protein LOTGIDRAFT_112517, partial [Lottia gigantea]
c23790_g2_i1	EDL97533.1	rCG27788, isoform CRA_a [Rattus norvegicus]
c2381_g1_i1	EDL89206.1	guanine nucleotide binding protein, gamma 7, isoform CRA_a [Rattus norvegicus]
c24507_g1_i1	EDM13418.1	Williams-Beuren syndrome chromosome region 1 homolog (human), isoform CRA_a [Rattus norvegicus]
c25035_g1_i1	XP_009063978.1	hypothetical protein LOTGIDRAFT_130569, partial [Lottia gigantea]
c25321_g1_i1	EMC81091.1	hypothetical protein A306_11119, partial [Columba livia]
c25402_g1_i1	KFM05684.1	hypothetical protein AS27_00155, partial [Aptenodytes forsteri]
c25577_g2_i1	XP_006630821.1	PREDICTED: coiled-coil domain-containing protein 147-like [Lepisosteus oculatus]
c25980_g2_i1	EDL21165.1	mCG19512 [Mus musculus]
c26132_g1_i1	EGW09556.1	hypothetical protein I79_011373 [Cricetulus griseus]
c26838_g1_i1	WP_020736887.1	hypothetical protein [Sorangium cellulosum]
c27237_g1_i1	XP_005455846.1	PREDICTED: uncharacterized protein LOC102078211 [Oreochromis niloticus]
c2801_g1_i1	XP_002667158.2	PREDICTED: toll/interleukin-1 receptor domain-containing adapter protein [Danio rerio]
c28089_g1_i1	XP_007650256.1	PREDICTED: ly-6/neurotoxin-like protein 1 [Cricetulus griseus]
c28218_g1_i1	XP_007240066.1	PREDICTED: secreted phosphoprotein 24-like [Astyanax mexicanus]
c28486_g1_i1	BAE91017.1	unnamed protein product [Macaca fascicularis]
c28940_g1_i1	EGW03010.1	hypothetical protein I79_004323 [Cricetulus griseus]
c2943_g1_i1	BAC97929.1	mKIAA0342 protein, partial [Mus musculus]
c29481_g1_i1	KEC60235.1	hypothetical protein O95_00438 [Bartonella henselae JK 53]
c3028_g1_i1	BAA95107.1	unnamed protein product [Mus musculus]
c30761_g1_i1	XP_007245300.1	PREDICTED: UPF0722 protein C11orf88 homolog isoform X2 [Astyanax mexicanus]
c31016_g1_i1	AAB71763.1	fractalkine [Mus musculus]
c31016_g2_i1	BAC30544.1	unnamed protein product [Mus musculus]
c31272_g1_i1	EPR63577.1	hypothetical protein TGGT1_246190 [Toxoplasma gondii GT1]
c31421_g1_i1	XP_006638254.1	PREDICTED: coiled-coil domain-containing protein 103-like [Lepisosteus oculatus]
c31664_g1_i1	XP_007255219.1	PREDICTED: sterile alpha motif domain-containing protein 14-like isoform X1 [Astyanax mexicanus]
c31807_g1_i1	AIG55234.1	prion protein, partial [Mus fragilicauda]
c32207_g1_i1	ELU08271.1	hypothetical protein CAPTEDRAFT_220090 [Capitella teleta]
c32765_g1_i1	EHJ76642.1	hypothetical protein KGM_07544 [Danaus plexippus]
c32972_g1_i1	XP_002804197.1	PREDICTED: hypothetical protein LOC100425763 [Macaca mulatta]
c33226_g1_i1	XP_001629001.1	predicted protein, partial [Nematostella vectensis]
c33529_g2_i1	NP_573504.1	membrane protein MLC1 [Mus musculus]
c34019_g1_i1	CAA43714.1	I54 protein [Mus musculus]
c34100_g1_i1	XP_007251617.1	PREDICTED: uncharacterized protein LOC103036982 [Astyanax mexicanus]
c34154_g2_i1	EMC89600.1	hypothetical protein A306_01396, partial [Columba livia]
c34303_g1_i1	EGW11361.1	hypothetical protein I79_012196 [Cricetulus griseus]
c34401_g1_i1	XP_007249303.1	PREDICTED: uncharacterized abhydrolase domain-containing protein DDB_G0269086-like isoform X2 [Astyanax mexicanus]
c34876_g1_i1	CAM76919.1	hypothetical protein MGR_0775 [Magnetospirillum gryphiswaldense MSR-1]
c3492_g1_i1	CDI79912.1	hypothetical protein EPH_0008640 [Eimeria praecox]
c3534_g1_i1	XP_007249308.1	PREDICTED: neurotensin/neuromedin N [Astyanax mexicanus]
c35518_g1_i1	XP_009052523.1	hypothetical protein LOTGIDRAFT_143612, partial [Lottia gigantea]
c35701_g1_i1	EDM06855.1	Rho GDP dissociation inhibitor (GDI) alpha, isoform CRA_a [Rattus norvegicus]
c35840_g1_i1	BAB23350.1	unnamed protein product [Mus musculus]
c35840_g2_i1	XP_003507946.2	PREDICTED: protein BEX3 isoform X1 [Cricetulus griseus]
c36026_g1_i1	NP_495202.1	Protein ZK84.1 [Caenorhabditis elegans]
c36131_g3_i1	EDL88262.1	ATPase, H+ transporting, V0 subunit E isoform 2, isoform CRA_a [Rattus norvegicus]
c3665_g1_i1	EDL18692.1	mCG147613 [Mus musculus]
c37691_g1_i1	CDX37445.1	Major spike protein G [Mesorhizobium sp. ORS3359]
c38032_g1_i1	NP_033078.2	protein BEX1 [Mus musculus]
c38863_g1_i1	EDL25436.1	neurogranin [Mus musculus]
c39140_g3_i1	NP_033408.1	thy-1 membrane glycoprotein preproprotein [Mus musculus]
c39173_g2_i1	XP_005929403.1	PREDICTED: uncharacterized protein LOC102303347 [Haplochromis burtoni]
c39859_g1_i1	XP_001634591.1	predicted protein, partial [Nematostella vectensis]
c39892_g3_i1	BAE37881.1	unnamed protein product [Mus musculus]
c39896_g1_i1	XP_006225720.1	PREDICTED: putative uncharacterized protein YIL169C [Rattus norvegicus]
c40198_g1_i2	WP_029771141.1	hypothetical protein, partial [Neisseria meningitidis]
c40198_g2_i1	WP_014106332.1	hypothetical protein [Komagataeibacter medellinensis]
c40459_g1_i1	XP_001640838.1	predicted protein, partial [Nematostella vectensis]
c40499_g1_i1	XP_678762.1	Pb-fam-2 protein, partial [Plasmodium berghei ANKA]
c40691_g2_i1	XP_004918284.1	PREDICTED: uncharacterized protein L138-like [Xenopus (Silurana) tropicalis]
c40929_g2_i1	EOA93074.1	hypothetical protein Anapl_17963 [Anas platyrhynchos]
c41499_g2_i1	KGN92281.1	hypothetical protein HQ43_09755 [Porphyromonas canoris]
c41507_g1_i1	BAE43189.1	unnamed protein product, partial [Mus musculus]
c41633_g1_i1	EDL09486.1	mCG147332 [Mus musculus]
c41856_g1_i1	XP_007891694.1	PREDICTED: uncharacterized protein C8orf48 homolog [Callorhinchus milii]
c41856_g1_i3	CDR01031.1	unnamed protein product, partial [Oncorhynchus mykiss]
c42211_g1_i1	XP_006811164.1	PREDICTED: regenerating islet-derived protein 3-gamma-like [Saccoglossus kowalevskii]
c42543_g2_i1	WP_011961160.1	hypothetical protein [Psychrobacter sp. PRwf-1]
c42881_g1_i1	EDL95834.1	rCG58156, isoform CRA_a [Rattus norvegicus]
c43462_g1_i1	XP_009062279.1	hypothetical protein LOTGIDRAFT_107337, partial [Lottia gigantea]
c44069_g1_i1	XP_001846843.1	polyphosphate kinase 2 family [Culex quinquefasciatus]
c44644_g1_i1	XP_005463683.1	PREDICTED: uncharacterized protein LOC102077904 [Oreochromis niloticus]
c44673_g2_i1	CBH15423.1	hypothetical protein, conserved [Trypanosoma brucei gambiense DAL972]
c45312_g1_i1	XP_001923919.1	PREDICTED: protein FAM216A [Danio rerio]
c45580_g1_i1	EDL23826.1	mCG114170, isoform CRA_a, partial [Mus musculus]
c46090_g1_i1	Q6ZQX7.2	CQ097_HUMAN RecName: Full=Uncharacterized protein C17orf97
c46331_g2_i1	XP_004212838.1	PREDICTED: uncharacterized protein LOC101234603 [Hydra vulgaris]
c46331_g3_i1	XP_008179116.1	PREDICTED: uncharacterized protein LOC100164825 [Acyrthosiphon pisum]
c46495_g2_i1	EDL18689.1	mCG11475, isoform CRA_b, partial [Mus musculus]
c46627_g2_i2	XP_007259611.1	PREDICTED: trehalase, partial [Astyanax mexicanus]
c46848_g4_i1	XP_007235165.1	PREDICTED: myelin regulatory factor-like isoform X1 [Astyanax mexicanus]
c47100_g1_i1	XP_007260062.1	PREDICTED: taste receptor type 2 member 1-like [Astyanax mexicanus]
c47632_g1_i1	XP_001870401.1	glycosyltransferase PglE [Culex quinquefasciatus]
c4809_g1_i1	XP_005168429.1	PREDICTED: uncharacterized protein si:dkeyp-118a3.2 [Danio rerio]
c48228_g1_i1	EDL89793.1	rCG42708, isoform CRA_c [Rattus norvegicus]
c48276_g1_i1	KFO71552.1	Extracellular matrix protein A, partial [Cuculus canorus]
c48348_g1_i1	XP_002798603.1	PREDICTED: hypothetical protein LOC100425053 [Macaca mulatta]
c4870_g1_i1	XP_001446697.1	hypothetical protein, partial [Paramecium tetraurelia strain d4-2]
c48961_g2_i1	XP_001635285.1	predicted protein, partial [Nematostella vectensis]
c49051_g2_i1	WP_006070668.1	type I secretion protein [Vibrio shilonii]
c49077_g2_i1	NP_035842.1	WW domain-binding protein 5 [Mus musculus]
c4921_g1_i1	XP_004035818.1	hypothetical protein IMG5_087780, partial [Ichthyophthirius multifiliis]
c49662_g1_i1	EDL33905.1	mCG146411 [Mus musculus]
c500_g1_i1	WP_024383107.1	cell surface protein [Streptococcus suis]
c50706_g1_i1	XP_008281292.1	PREDICTED: uncharacterized protein LOC103358197 [Stegastes partitus]
c50706_g2_i1	XP_009299012.1	PREDICTED: uncharacterized protein LOC101883188 [Danio rerio]
c51235_g2_i1	XP_007250548.1	PREDICTED: uncharacterized protein C4orf22 homolog [Astyanax mexicanus]
c51307_g1_i1	XP_009262637.1	hypothetical protein FPSE_11245 [Fusarium pseudograminearum CS3096]
c51319_g1_i1	XP_006306006.1	hypothetical protein CARUB_v10011286mg [Capsella rubella]
c51430_g1_i1	XP_009293660.1	PREDICTED: uncharacterized protein LOC103909452 [Danio rerio]
c51618_g1_i2	XP_005020376.1	PREDICTED: UBX domain-containing protein 11-like isoform X3 [Anas platyrhynchos]
c51784_g1_i1	KFO62245.1	hypothetical protein N302_04833, partial [Corvus brachyrhynchos]
c51920_g2_i1	EDL18901.1	mCG147631 [Mus musculus]
c52208_g1_i1	XP_002999585.1	hypothetical protein [Candida glabrata CBS 138]
c52866_g1_i1	CDI75002.1	hypothetical protein EPH_0037840 [Eimeria praecox]
c52969_g1_i2	KDP25648.1	hypothetical protein JCGZ_20804 [Jatropha curcas]
c52990_g3_i2	YP_007003691.1	membrane protein ORF25 [Cyprinid herpesvirus 1]
c53157_g1_i1	XP_002609483.1	hypothetical protein BRAFLDRAFT_132945 [Branchiostoma floridae]
c53264_g1_i2	CDQ61117.1	unnamed protein product [Oncorhynchus mykiss]
c53298_g1_i1	XP_005470310.1	PREDICTED: uncharacterized protein LOC102077433 [Oreochromis niloticus]
c53731_g1_i1	CDR96068.1	hypothetical protein, conserved [Babesia bigemina]
c53796_g1_i1	NP_082651.1	CAAX box 1 homolog C [Mus musculus]
c53796_g1_i2	NP_077132.1	mammalian retrotransposon derived 8b [Mus musculus]
c53801_g1_i1	XP_008825423.1	PREDICTED: uncharacterized protein LOC103729211 [Nannospalax galili]
c54326_g1_i1	AFD52977.1	proline and lysine rich protein [Zea mays]
c54368_g1_i2	XP_007253647.1	PREDICTED: uncharacterized protein LOC103026932 [Astyanax mexicanus]
c54404_g2_i2	XP_007243318.1	PREDICTED: synaptonemal complex central element protein 3-like [Astyanax mexicanus]
c54674_g1_i3	XP_009059173.1	hypothetical protein LOTGIDRAFT_123884, partial [Lottia gigantea]
c54955_g1_i1	XP_001617493.1	hypothetical protein NEMVEDRAFT_v1g8860, partial [Nematostella vectensis]
c54981_g2_i1	XP_001754371.1	predicted protein [Physcomitrella patens]
c55194_g3_i2	XP_006808936.1	PREDICTED: uncharacterized protein LOC102799956 [Neolamprologus brichardi]
c55206_g1_i1	XP_005827594.1	hypothetical protein GUITHDRAFT_113400 [Guillardia theta CCMP2712]
c55810_g1_i2	XP_007252884.1	PREDICTED: cholesterol desaturase daf-36-like [Astyanax mexicanus]
c55810_g2_i1	CDQ69765.1	unnamed protein product [Oncorhynchus mykiss]
c55908_g1_i3	XP_007242938.1	PREDICTED: small acidic protein-like isoform X2 [Astyanax mexicanus]
c56921_g1_i1	EFN75656.1	hypothetical protein EAI_04958, partial [Harpegnathos saltator]
c57151_g1_i1	CDJ33359.1	GD23040, related [Eimeria mitis]
c573_g1_i1	BAC25833.1	unnamed protein product [Mus musculus]
c57509_g2_i2	CBH13412.1	hypothetical protein, conserved [Trypanosoma brucei gambiense DAL972]
c57519_g1_i2	XP_005166153.2	PREDICTED: uncharacterized protein LOC101883682 isoform X2 [Danio rerio]
c57709_g2_i1	XP_009002532.1	PREDICTED: uncharacterized protein LOC103795335 isoform X2 [Callithrix jacchus]
c57712_g1_i2	NP_001138712.1	secretory calcium-binding phosphoprotein 1 precursor [Danio rerio]
c57734_g1_i1	XP_007246986.1	PREDICTED: meiosis-specific nuclear structural protein 1-like [Astyanax mexicanus]
c581_g1_i1	XP_007244490.1	PREDICTED: proline-rich protein 7 [Astyanax mexicanus]
c58406_g1_i1	XP_007254534.1	membrane protein FAM174B
c58494_g1_i2	XP_008772940.1	uncharacterized protein LOC102557163 isoform X2
c58494_g3_i1	KFV92746.1	hypothetical protein N326_06003, partial
c58655_g1_i1	WP_040060181.1	hypothetical protein n2
c58801_g1_i2	XP_007260272.1	uncharacterized protein LOC103043683
c59111_g2_i3	XP_009059264.1	hypothetical protein LOTGIDRAFT_124069, partial
c59349_g1_i1	AAY17284.1	osteocalcin
c59349_g2_i1	NP_001278818.1	bone gamma-carboxyglutamate protein, like precursor
c59561_g1_i1	XP_008988974.1	melanoma-associated antigen C1-like
c59597_g1_i1	XP_728215.1	hypothetical protein n1
c59633_g1_i2	EGD53615.1	pentapeptide repeat-containing protein
c59633_g1_i4	EHK87819.1	hypothetical protein SZMC14600_08544
c59719_g1_i1	XP_005536257.1	hypothetical protein CYME_CMI068C
c59833_g1_i1	XP_008298563.1	kynureninase
c59886_g2_i1	XP_007235146.1	transmembrane protein 138-like isoform X1
c59889_g1_i1	WP_044375321.1	hypothetical protein n5
c6003_g1_i1	XP_006669639.1	MYB DNA binding protein (Tbf1), putative [Cordyceps militaris CM01]
c60220_g1_i1	KFY67239.1	hypothetical protein V496_01678
c60331_g1_i1	XP_007256566.1	uncharacterized protein C8orf88-like isoform X1
c60581_g2_i4	XP_009065501.1	hypothetical protein LOTGIDRAFT_168955, partial
c60619_g4_i1	XP_005185890.1	extensin
c60987_g2_i1	WP_041895475.1	hypothetical protein, partial n6
c61447_g1_i3	KFW61670.1	LWamide neuropeptides, partial
c61919_g2_i1	KFD46202.1	hypothetical protein M513_12902
c62070_g1_i1	XP_007240146.1	PDZK1-interacting protein 1 isoform X1
c62166_g1_i1	XP_007231465.1	transmembrane protein 119
c62283_g1_i1	ACL34851.1	hypothetical protein BGAPBR_D0006 (plasmid)
c62507_g1_i2	XP_002942726.1	uncharacterized protein LOC100495238
c62734_g1_i1	XP_001683321.1	hypothetical protein LMJF_22_1700
c62973_g1_i1	KFO60377.1	hypothetical protein N302_03680, partial
c63055_g2_i1	XP_003174682.1	stress protein DDR48
c63077_g1_i2	EFN73065.1	hypothetical protein EAG_00196, partial
c63203_g1_i1	XP_002664475.3	uncharacterized protein urp1
c63606_g1_i1	GAA47606.1	hypothetical protein CLF_100574
c63731_g1_i1	XP_001335256.1	uncharacterized protein si:dkey-30j10.5
c63851_g3_i3	XP_692475.3	uncharacterized protein si:ch211-210c8.6
c63851_g3_i4	AAI07829.1	Wu:fc47e12 protein, partial
c63935_g1_i2	XP_009293513.1	uncharacterized protein LOC103909430 isoform X2
c64103_g3_i1	WP_040524350.1	hypothetical protein, partial n5
c64103_g4_i1	XP_010737823.1	elastin
c64127_g1_i1	NP_001140037.1	Serum amyloid A-5 protein precursor
c64219_g1_i1	YP_005352862.1	orf1ab gene product
c64321_g1_i1	YP_009118462.1	nuclear antigen LANA-1
c64321_g2_i1	XP_002587125.1	hypothetical protein BRAFLDRAFT_241896, partial
c64496_g2_i1	XP_005157804.1	lymphocyte antigen 6D
c64744_g1_i3	XP_009523604.1	hypothetical protein PHYSODRAFT_387807, partial
c64744_g1_i4	CDM33296.1	unnamed protein product n216
c64959_g3_i2	XP_007249134.1	leukemia NUP98 fusion partner 1 homolog isoform X3
c64980_g1_i1	ELK29144.1	Keratin-associated protein 10-8
c64980_g4_i2	KDB17756.1	hypothetical protein UV8b_1640
c65062_g1_i2	XP_668908.1	hypothetical protein, partial n1
c65062_g2_i3	EDL91225.1	rCG56442
c65227_g1_i2	CDQ56715.1	unnamed protein product n211
c65227_g1_i6	XP_007235286.1	indoleamine 2,3-dioxygenase 2-like
c65340_g3_i2	NP_001070103.2	putative transferase CAF17 homolog, mitochondrial [Danio rerio]
c65400_g2_i1	XP_002582316.1	predicted protein [Uncinocarpus reesii 1704]
c65539_g1_i2	AGZ01206.1	CPXV166 protein [Cowpox virus]
c65549_g1_i4	WP_030857228.1	hypothetical protein [Streptomyces sp. NRRL S-37]
c65551_g1_i2	XP_002099036.1	GE10695 [Drosophila yakuba]
c65774_g1_i1	XP_001351429.1	conserved Plasmodium protein, unknown function [Plasmodium falciparum 3D7]
c65899_g1_i1	XP_002675717.1	predicted protein [Naegleria gruberi]
c65927_g13_i1	BAE34717.1	unnamed protein product [Mus musculus]
c65927_g14_i1	NP_001013763.1	dendrin [Mus musculus]
c65960_g4_i1	XP_002951091.1	hypothetical protein VOLCADRAFT_104948 [Volvox carteri f. nagariensis]
c66104_g2_i2	XP_007235695.1	PREDICTED: uncharacterized protein LOC103030816 [Astyanax mexicanus]
c66104_g2_i3	XP_007251070.1	PREDICTED: uncharacterized protein LOC103030037 isoform X1 [Astyanax mexicanus]
c66121_g8_i1	KGQ96612.1	hypothetical protein MG1_03593 [Candida albicans GC75]
c66153_g1_i1	WP_001035349.1	hypothetical protein [Streptococcus pneumoniae]
c66153_g2_i1	XP_505603.1	YALI0F19030p [Yarrowia lipolytica]
c66191_g8_i3	KFM59794.1	hypothetical protein X975_02288, partial [Stegodyphus mimosarum]
c66316_g5_i1	XP_006815999.1	PREDICTED: endochitinase 2-like [Saccoglossus kowalevskii]
c66335_g2_i6	XP_007244226.1	PREDICTED: cyclin-D1-binding protein 1 homolog [Astyanax mexicanus]
c66438_g1_i11	XP_001238633.1	hypothetical protein, conserved [Eimeria tenella strain Houghton]
c66457_g1_i2	KGQ89436.1	hypothetical protein MEO_02301 [Candida albicans P94015]
c66495_g1_i1	XP_002088215.1	GE13692 [Drosophila yakuba]
c66495_g1_i4	XP_006045092.1	PREDICTED: P-selectin glycoprotein ligand 1 isoform X2 [Bubalus bubalis]
c66513_g5_i1	WP_011108098.1	hypothetical protein [Bacteroides thetaiotaomicron]
c66780_g6_i1	XP_007251487.1	PREDICTED: prepro-urotensin II-beta-like [Astyanax mexicanus]
c66958_g2_i1	XP_002648999.1	Hypothetical protein CBG21336, partial [Caenorhabditis briggsae]
c67007_g1_i2	XP_007231307.1	PREDICTED: uncharacterized protein LOC103022990 [Astyanax mexicanus]
c67309_g2_i10	ETW11322.1	peptidase S8 and S53 subtilisin kexin sedolisin [Roseivivax atlanticus]
c67479_g5_i2	XP_502130.1	YALI0C22297p [Yarrowia lipolytica]
c67501_g8_i1	AAX30961.2	SJCHGC09650 protein, partial [Schistosoma japonicum]
c67578_g1_i1	XP_001339495.3	PREDICTED: protein FAM118B isoform X1 [Danio rerio]
c67578_g1_i2	CDQ62658.1	unnamed protein product [Oncorhynchus mykiss]
c67644_g4_i1	KFQ16078.1	hypothetical protein N330_03420, partial [Leptosomus discolor]
c67702_g3_i1	XP_008302761.1	PREDICTED: tigger transposable element-derived protein 6-like [Stegastes partitus]
c67727_g1_i1	KFM68833.1	hypothetical protein X975_07143, partial [Stegodyphus mimosarum]
c67951_g7_i1	XP_005515022.1	PREDICTED: S-antigen protein-like [Columba livia]
c67953_g1_i2	XP_007232846.1	PREDICTED: uncharacterized protein LOC103037313 [Astyanax mexicanus]
c68238_g3_i2	NP_001070846.1	nuclear-interacting partner of ALK [Danio rerio]
c68406_g5_i2	ETL79070.1	hypothetical protein L917_20226, partial [Phytophthora parasitica]
c68458_g1_i2	ELU06704.1	hypothetical protein CAPTEDRAFT_96104 [Capitella teleta]
c68545_g3_i1	KFD68221.1	hypothetical protein M514_19703 [Trichuris suis]
c68585_g9_i1	WP_032512849.1	Fap1 adhesin, partial [Streptococcus suis]
c68955_g1_i3	WP_031661350.1	alanine and proline rich protein [Mycobacterium tuberculosis]
c69022_g8_i1	XP_007236431.1	PREDICTED: uncharacterized protein LOC103026859 [Astyanax mexicanus]
c69038_g9_i1	BAC25475.1	unnamed protein product, partial [Mus musculus]
c69193_g2_i1	XP_006794397.1	PREDICTED: uncharacterized protein LOC102794807 [Neolamprologus brichardi]
c69193_g2_i2	XP_005452781.1	PREDICTED: uncharacterized protein LOC102077212 isoform X1 [Oreochromis niloticus]
c69279_g5_i6	XP_005463300.1	PREDICTED: coiled-coil domain-containing protein 169-like isoform X1 [Oreochromis niloticus]
c69301_g4_i2	XP_005164735.1	PREDICTED: A-kinase anchor protein 14 [Danio rerio]
c69312_g2_i1	CDQ92388.1	unnamed protein product [Oncorhynchus mykiss]
c69573_g3_i2	XP_007248062.1	PREDICTED: TBC1 domain family member 19 [Astyanax mexicanus]
c69617_g5_i2	EMC85899.1	hypothetical protein A306_05657 [Columba livia]
c69758_g1_i4	KFG64603.1	hypothetical protein TGRUB_246190 [Toxoplasma gondii RUB]
c69852_g1_i2	KFO99229.1	hypothetical protein N300_03429, partial [Calypte anna]
c69898_g6_i3	EQK98425.1	hypothetical protein OCS_05863 [Ophiocordyceps sinensis CO18]
c69994_g8_i3	CDQ94673.1	unnamed protein product [Oncorhynchus mykiss]
c70019_g5_i10	AAI71522.1	Si:ch211-51e12.4 protein [Danio rerio]
c70019_g5_i3	CDQ74559.1	unnamed protein product [Oncorhynchus mykiss]
c70019_g5_i7	XP_007237838.1	PREDICTED: transmembrane protein 181-like [Astyanax mexicanus]
c70034_g10_i1	XP_001351573.1	interspersed repeat antigen, putative [Plasmodium falciparum 3D7]
c70091_g7_i1	CDQ73868.1	unnamed protein product [Oncorhynchus mykiss]
c70180_g3_i9	XP_002586172.1	hypothetical protein BRAFLDRAFT_109674 [Branchiostoma floridae]
c70327_g4_i2	XP_001638575.1	predicted protein, partial [Nematostella vectensis]
c70366_g7_i4	XP_706387.3	PREDICTED: uncharacterized protein si:dkeyp-69c1.9 [Danio rerio]
c70439_g2_i4	KFM68802.1	hypothetical protein X975_05742, partial [Stegodyphus mimosarum]
c70497_g3_i3	WP_022080930.1	wGS project CAEQ00000000 data annotated contig 1564 [Ruminococcus sp. CAG:488]
c70635_g1_i2	AHE54744.1	hypothetical protein NX02_15305 [Sphingomonas sanxanigenens DSM 19645 = NX02]
c70635_g3_i5	XP_002262466.1	hypothetical protein [Plasmodium knowlesi strain H]
c70635_g3_i6	WP_031876890.1	clumping factor A, partial [Staphylococcus aureus]
c70635_g3_i9	XP_003286425.1	hypothetical protein DICPUDRAFT_150384 [Dictyostelium purpureum]
c70736_g1_i1	EHY66668.1	hypothetical protein NERG_00308 [Nematocida sp. 1 ERTm2]
c70736_g2_i3	XP_007604311.1	hypothetical protein VICG_00862 [Vittaforma corneae ATCC 50505]
c70938_g10_i3	XP_006498571.1	PREDICTED: keratin-associated protein 10-7-like isoform X1 [Mus musculus]
c70942_g6_i1	KFW78511.1	hypothetical protein N305_08832, partial [Manacus vitellinus]
c71070_g1_i1	KGS84071.1	hypothetical protein X947_3108 [Burkholderia pseudomallei MSHR7334]
c71072_g13_i3	ABG78036.1	pBI-SS(Tom)(AP)51-EGFP [synthetic construct]
c71072_g6_i1	AIR10077.1	putative cell-wall-anchored protein (LPXTG motif) [Lactobacillus salivarius]
c71072_g7_i3	XP_009229797.1	hypothetical protein GGTG_13616 [Gaeumannomyces graminis var. tritici R3-111a-1]
c71077_g2_i2	XP_007230370.1	PREDICTED: uncharacterized protein LOC103045361 [Astyanax mexicanus]
c71121_g6_i1	P01172.1	SMS2_ICTPU RecName: Full=Somatostatin-2; AltName: Full=Somatostatin II; Contains: RecName: Full=Somatostatin-22; Short=SS-22; Flags: Precursor
c71217_g10_i1	EDL85728.1	myeloid/lymphoid or mixed-lineage leukemia (trithorax homolog, Drosophila); translocated to, 11, isoform CRA_a [Rattus norvegicus]
c71256_g3_i1	ERL85978.1	hypothetical protein D910_03392 [Dendroctonus ponderosae]
c71408_g1_i2	ETP72619.1	hypothetical protein UYO_1395 [Lachnospiraceae bacterium JC7]
c71511_g2_i5	EWM24835.1	phosphoesterase pa-phosphatase related protein [Nannochloropsis gaditana]
c7183_g1_i1	XP_007254859.1	PREDICTED: uncharacterized protein LOC103029740 [Astyanax mexicanus]
c71915_g4_i7	XP_001118777.1	PREDICTED: putative uncharacterized protein FLJ45035-like [Macaca mulatta]
c71915_g7_i1	CDU17396.1	chitinase [Plasmodium yoelii]
c72042_g2_i3	ETJ17848.1	hypothetical protein Q620_VSAC00650G0001, partial [Veillonella sp. DORA_A_3_16_22]
c72106_g4_i2	XP_007239467.1	PREDICTED: IGF-like family receptor 1-like [Astyanax mexicanus]
c72131_g1_i1	EQB78249.1	hypothetical protein CB1_000709011 [Camelus ferus]
c72141_g4_i1	XP_311477.4	AGAP010468-PA, partial [Anopheles gambiae str. PEST]
c72141_g4_i5	WP_013080559.1	hemolysin-type calcium-binding region [Caulobacter segnis]
c72141_g5_i1	XP_002067064.1	GK24221 [Drosophila willistoni]
c72141_g5_i4	WP_008888391.1	calcium binding hemolysin protein [Thalassospira profundimaris]
c72141_g5_i7	WP_022730875.1	hypothetical protein [Thalassospira lucentensis]
c72291_g1_i1	XP_009050328.1	hypothetical protein LOTGIDRAFT_78510, partial [Lottia gigantea]
c72392_g2_i1	KGO69473.1	protein of unknown function DUF3533 [Penicillium italicum]
c72702_g4_i1	EHH51534.1	hypothetical protein EGM_10925, partial [Macaca fascicularis]
c72744_g4_i1	XP_003686865.1	hypothetical protein TPHA_0H02270 [Tetrapisispora phaffii CBS 4417]
c72754_g4_i1	KFM59159.1	hypothetical protein X975_17642, partial [Stegodyphus mimosarum]
c72848_g5_i1	WP_005609620.1	hemolysin-type calcium-binding repeat family protein [Ruegeria mobilis]
c72848_g5_i2	XP_002614831.1	hypothetical protein CLUG_04845 [Clavispora lusitaniae ATCC 42720]
c72956_g1_i1	XP_008333367.1	PREDICTED: uncharacterized protein LOC103396902, partial [Cynoglossus semilaevis]
c72994_g5_i2	EFZ17295.1	hypothetical protein SINV_14571, partial [Solenopsis invicta]
c72994_g5_i5	XP_001326580.1	viral A-type inclusion protein [Trichomonas vaginalis G3]
c72994_g5_i6	XP_001314181.1	latent nuclear antigen [Trichomonas vaginalis G3]
c73042_g2_i3	XP_009049557.1	hypothetical protein LOTGIDRAFT_238721 [Lottia gigantea]
c73053_g1_i1	WP_013539738.1	yada domain-containing protein [Variovorax paradoxus]
c73170_g2_i1	KFV62840.1	hypothetical protein N307_09981, partial [Picoides pubescens]
c73188_g5_i2	ELU00532.1	hypothetical protein CAPTEDRAFT_95794 [Capitella teleta]
c73200_g1_i3	XP_706537.4	PREDICTED: uncharacterized protein LOC570021 [Danio rerio]
c73345_g2_i2	XP_007253957.1	PREDICTED: A-kinase anchor protein 12-like [Astyanax mexicanus]
c73417_g2_i1	XP_005474738.1	PREDICTED: uncharacterized protein LOC102082235 [Oreochromis niloticus]
c73474_g1_i5	XP_007542231.1	PREDICTED: uncharacterized protein LOC103130702 [Poecilia formosa]
c73502_g1_i1	CCE29783.1	uncharacterized protein CPUR_03630 [Claviceps purpurea 20.1]
c73635_g2_i2	XP_005460634.1	PREDICTED: uncharacterized protein LOC102080148 isoform X1 [Oreochromis niloticus]
c73676_g3_i1	XP_007809759.1	hypothetical protein MAC_03419 [Metarhizium acridum CQMa 102]
c73676_g3_i2	WP_014934850.1	collagen triple helix repeat-containing protein [Cardinium endosymbiont of Encarsia pergandiella]
c73676_g3_i3	XP_846278.1	hypothetical protein [Trypanosoma brucei brucei TREU927]
c73751_g3_i1	XP_008768000.1	PREDICTED: uncharacterized protein LOC103693684 [Rattus norvegicus]
c73887_g3_i2	XP_001629254.1	predicted protein, partial [Nematostella vectensis]
c7404_g1_i1	CAA35792.1	unnamed protein product [Mus musculus]
c74243_g1_i1	EGV99860.1	hypothetical protein I79_000131 [Cricetulus griseus]
c7436_g1_i1	WP_011464043.1	PE-PGRS family protein [Rhodoferax ferrireducens]
c7436_g1_i2	EEH04749.1	proteoglycan [Histoplasma capsulatum G186AR]
c75309_g1_i1	WP_015828478.1	hypothetical protein [Hirschia baltica]
c76384_g1_i1	EDL24583.1	mCG130546, isoform CRA_b, partial [Mus musculus]
c76827_g1_i1	BAC30155.1	unnamed protein product [Mus musculus]
c77205_g1_i1	WP_027663054.1	hypothetical protein [Escherichia coli]
c773_g1_i1	NP_079911.1	ZW10 interactor [Mus musculus]
c77310_g1_i1	NP_001277950.1	tyrosine-protein phosphatase non-receptor type substrate 1 isoform 4 precursor [Mus musculus]
c7733_g2_i1	AAF69645.1	AF119917_53 PRO2706 [Homo sapiens]
c78027_g1_i1	EGV92483.1	hypothetical protein I79_011368 [Cricetulus griseus]
c78220_g1_i1	XP_005081165.1	PREDICTED: uncharacterized protein LOC101826732 [Mesocricetus auratus]
c78229_g1_i1	EDL06238.1	neuronatin, isoform CRA_b, partial [Mus musculus]
c79694_g1_i1	EYB95389.1	hypothetical protein Y032_0160g3330 [Ancylostoma ceylanicum]
c79714_g1_i1	XP_006817491.1	PREDICTED: uncharacterized protein LOC102809945 [Saccoglossus kowalevskii]
c80130_g1_i1	EDM16824.1	ATPase, Ca++ transporting, plasma membrane 1, isoform CRA_d [Rattus norvegicus]
c80812_g1_i1	XP_001631534.1	predicted protein, partial [Nematostella vectensis]
c81352_g1_i1	EDL80381.1	similar to microfilament and actin filament cross-linker protein isoform b, isoform CRA_b [Rattus norvegicus]
c81462_g1_i1	WP_020607007.1	hypothetical protein [Spirosoma spitsbergense]
c81712_g1_i1	XP_007261131.1	PREDICTED: uncharacterized protein LOC103023039 [Astyanax mexicanus]
c81731_g1_i1	EDL95259.1	rCG58321 [Rattus norvegicus]
c81800_g1_i1	EGV92323.1	hypothetical protein I79_017216 [Cricetulus griseus]
c82010_g1_i1	XP_005065564.1	PREDICTED: skin secretory protein xP2-like [Mesocricetus auratus]
c82266_g1_i1	BAC25645.1	unnamed protein product [Mus musculus]
c82692_g1_i1	EDL25637.1	sodium channel, type IV, beta, partial [Mus musculus]
c8289_g1_i1	KGB32951.1	Universal stress protein [Schistosoma haematobium]
c8289_g2_i1	EUB58410.1	hypothetical protein EGR_06697 [Echinococcus granulosus]
c83063_g1_i1	EDL99399.1	serine/arginine-rich protein specific kinase 2 (predicted), isoform CRA_d [Rattus norvegicus]
c83155_g1_i1	XP_007228416.1	PREDICTED: RIB43A-like with coiled-coils protein 2-like [Astyanax mexicanus]
c8351_g1_i1	NP_001289983.1	small integral membrane protein 18 [Danio rerio]
c83576_g1_i1	XP_005168232.2	PREDICTED: uncharacterized protein LOC100329771 [Danio rerio]
c83685_g1_i1	XP_004088922.1	PREDICTED: uncharacterized protein LOC101178713 [Nomascus leucogenys]
c83838_g1_i1	XP_009164084.1	hypothetical protein T265_01730 [Opisthorchis viverrini]
c84084_g1_i1	KFW72756.1	hypothetical protein AS28_15112, partial [Pygoscelis adeliae]
c843_g1_i1	WP_011456798.1	hemolysin-type calcium-binding protein [Jannaschia sp. CCS1]
c84397_g1_i1	AAH27781.1	Srrm2 protein [Mus musculus]
c85197_g1_i1	CDQ71087.1	unnamed protein product [Oncorhynchus mykiss]
c85337_g1_i1	XP_007249628.1	PREDICTED: protein phosphatase 1 regulatory subunit 17 [Astyanax mexicanus]
c85658_g1_i1	EGW02335.1	hypothetical protein I79_006438 [Cricetulus griseus]
c85730_g1_i1	AAH24457.1	D2Ertd391e protein [Mus musculus]
c86382_g1_i1	WP_017138397.1	hypothetical protein [Pseudomonas fluorescens]
c86398_g1_i1	EGW07852.1	hypothetical protein I79_010928 [Cricetulus griseus]
c86418_g1_i1	CDQ62141.1	unnamed protein product [Oncorhynchus mykiss]
c86555_g1_i1	XP_006544771.1	PREDICTED: uncharacterized protein LOC102642291 isoform X1 [Mus musculus]
c87153_g1_i1	XP_002614519.1	hypothetical protein CLUG_05296 [Clavispora lusitaniae ATCC 42720]
c87171_g1_i1	NP_001153828.1	ubiquinol-cytochrome-c reductase complex assembly factor 3 precursor [Mus musculus]
c87261_g1_i1	CDY48599.1	BnaA01g07660D [Brassica napus]
c87560_g1_i1	CAX73426.1	hypothetical protein [Schistosoma japonicum]
c88638_g1_i1	XP_009166169.1	hypothetical protein T265_03421 [Opisthorchis viverrini]
c88674_g1_i1	XP_006537881.1	PREDICTED: protein KIAA1045 isoform X10 [Mus musculus]
c889_g1_i1	XP_003587737.3	PREDICTED: LOW QUALITY PROTEIN: uncharacterized protein C6orf132 homolog isoform X2 [Bos taurus]
c89191_g1_i1	XP_007245805.1	PREDICTED: stathmin domain-containing protein 1 [Astyanax mexicanus]
c89723_g1_i1	BAE32632.1	unnamed protein product [Mus musculus]
c90334_g1_i1	EDL14314.1	mCG145223, partial [Mus musculus]
c90724_g1_i1	AGO28203.1	aGTW-amide [Aurelia aurita]
c90833_g1_i1	EDL29460.1	lymphocyte antigen 6 complex, locus E, isoform CRA_b [Mus musculus]
c9087_g1_i1	AAH24711.1	D3Bwg0562e protein, partial [Mus musculus]
c90902_g1_i1	ERE80872.1	hypothetical protein H671_3g8557 [Cricetulus griseus]
c91162_g1_i1	KFZ09592.1	hypothetical protein V501_05529 [Pseudogymnoascus pannorum VKM F-4519 (FW-2642)]
c91384_g1_i1	XP_009305084.1	PREDICTED: E3 ubiquitin-protein ligase RBBP6-like [Danio rerio]
c91720_g1_i1	CAJ57446.1	TPA: interleukin-11, partial [Ictalurus punctatus]
c91784_g1_i1	WP_029470441.1	transporter [Clostridiales bacterium VE202-06]
c91817_g1_i1	AAH09094.1	Cd47 protein, partial [Mus musculus]
c92071_g1_i1	CAA43690.1	E161 [Mus musculus]
c92323_g1_i1	XP_007231496.1	PREDICTED: PIH1 domain-containing protein 2-like [Astyanax mexicanus]
c92330_g1_i1	XP_007253378.1	PREDICTED: coiled-coil domain-containing protein 37 [Astyanax mexicanus]
c92822_g1_i1	EDL08413.1	mCG145104, partial [Mus musculus]
c92932_g1_i1	XP_007245798.1	PREDICTED: alanine and arginine-rich domain-containing protein-like [Astyanax mexicanus]
c93096_g1_i1	EDL96641.1	RGD1563912 (predicted), isoform CRA_a [Rattus norvegicus]
c93457_g1_i1	EGV98724.1	hypothetical protein I79_013418 [Cricetulus griseus]
c94060_g1_i1	ELT90326.1	hypothetical protein CAPTEDRAFT_133476 [Capitella teleta]
c94135_g1_i1	EHH50940.1	hypothetical protein EGM_10246, partial [Macaca fascicularis]
c94711_g1_i1	NP_001270376.1	uncharacterized protein LOC101866292 [Macaca fascicularis]
c94907_g1_i1	EGW11848.1	hypothetical protein I79_017120 [Cricetulus griseus]
c95166_g1_i1	XP_007571278.1	PREDICTED: adherens junction-associated protein 1 isoform X1 [Poecilia formosa]
c95285_g1_i1	EFN73558.1	hypothetical protein EAG_11370, partial [Camponotus floridanus]
c96326_g1_i1	EDK99933.1	gamma-aminobutyric acid (GABA(A)) receptor-associated protein-like 1, isoform CRA_b, partial [Mus musculus]
c96457_g1_i1	XP_003795420.1	PREDICTED: Duffy antigen/chemokine receptor [Otolemur garnettii]
c96744_g1_i1	BAE22816.1	unnamed protein product, partial [Mus musculus]
c96882_g1_i1	CCQ43166.1	alternative protein GNB1 [Homo sapiens]
c97595_g1_i1	XP_006505091.1	PREDICTED: protachykinin-1 isoform X2 [Mus musculus]
c97899_g1_i1	CDQ62288.1	unnamed protein product [Oncorhynchus mykiss]
c98285_g1_i1	XP_006525312.1	PREDICTED: uncharacterized protein LOC102640032 [Mus musculus]
c98537_g1_i1	EDL86229.1	protein phosphatase 3, catalytic subunit, beta isoform, isoform CRA_a [Rattus norvegicus]
c98866_g1_i1	EDL81932.1	rCG28534 [Rattus norvegicus]
c9888_g1_i1	BAG57046.1	unnamed protein product [Homo sapiens]
c99070_g1_i1	XP_004073053.1	PREDICTED: putative proline-rich protein 21-like [Oryzias latipes]
c99467_g1_i1	EDL12498.1	mCG1036263 [Mus musculus]
c99606_g1_i1	XP_007247951.1	PREDICTED: protein phosphatase 1 regulatory subunit 36-like [Astyanax mexicanus]
c99647_g1_i1	KES06986.1	nicotinate-nucleotide--dimethylbenzimidazole phosphoribosyltransferase [Streptomyces toyocaensis]
